# Supplementary material for: Investigation of microseismic signal denoising using an improved wavelet adaptive thresholding method
Source: Sci Rep. 2022 Dec 23;12:22186. doi: 10.1038/s41598-022-26576-2 (PMC9789042; doi:10.1038/s41598-022-26576-2)
Supplement: Supplementary file 1 — Supplementary Information. [file 41598_2022_26576_MOESM1_ESM.zip]

Archive with 23 entries (22 files):
- Supplementary material_20220811v2/
- Supplementary material_20220811v2/1 Waveform take-off blur.xlsx
- Supplementary material_20220811v2/Analog signal.xlsx
- Supplementary material_20220811v2/Blasting Monitoring Signal.xlsx
- Supplementary material_20220811v2/Comparison of the effect of removing analog signal noise with the model with and without the addition of the coefficient aj.xlsx
- Supplementary material_20220811v2/Denoising Results of Synthesized Microseismic Pollution Signals Using Different Wavelet Thresholding Methods.xlsx
- Supplementary material_20220811v2/Denoising results of different wavelet basis functions.xlsx
- Supplementary material_20220811v2/Microseismic analog signal.xlsx
- Supplementary material_20220811v2/Microseismic simulation raw signal.xlsx
- Supplementary material_20220811v2/Raw data of analog signal.xlsx
- Supplementary material_20220811v2/Rockburst Monitoring Signal.xlsx
- Supplementary material_20220811v2/The method proposed by Huai-liang handles analog signals.xlsx
- Supplementary material_20220811v2/The method proposed by Huai-liang handles microseismic simulation signals.xlsx
- Supplementary material_20220811v2/The method proposed by Huai-liang to deal with blasting monitoring signals.xlsx
- Supplementary material_20220811v2/The method proposed by Huai-liang to process rockburst monitoring signals.xlsx
- Supplementary material_20220811v2/The method proposed by Jing-yi deals with microseismic simulation signals.xlsx
- Supplementary material_20220811v2/The method proposed by Jing-yi handles analog signals.xlsx
- Supplementary material_20220811v2/This paper proposes a method to compare the effect of adding coefficients and not adding coefficients Aj to remove the noise of microseismic simulation signals.xlsx
- Supplementary material_20220811v2/Using the method proposed in this paper to process analog signals.xlsx
- Supplementary material_20220811v2/Using the method proposed in this paper to process blasting monitoring signals.xlsx
- Supplementary material_20220811v2/Using the method proposed in this paper to process microseismic simulation signals.xlsx
- Supplementary material_20220811v2/Using the method proposed in this paper to process rockburst monitoring signals.xlsx
- Supplementary material_20220811v2/Using traditional methods to process microseismic simulation signals.xlsx
