# Supplementary material for: Investigation of microseismic signal denoising using an improved wavelet adaptive thresholding method
Source: Sci Rep. 2022 Dec 23;12:22186. doi: 10.1038/s41598-022-26576-2 (PMC9789042; doi:10.1038/s41598-022-26576-2)
Supplement: Supplementary file 1 — Supplementary Information. [file 41598_2022_26576_MOESM1_ESM.zip › Supplementary material_20220811v2/1 Waveform take-off blur.xlsx]

## Sheet: Sheet1
1.02016
-0.637516
8.4331
1.42171
-3.45038
-13.8124
-9.15596
-0.455291
-1.45038
-3.08552
0.178319
4.20004
2.63024
-0.444831
5.32182
-1.39282
2.23747
5.35684
2.48725
-2.07464
-0.692627
1.79129
-7.72011
-1.58017
-4.32418
-4.78405
6.39779
0.113492
0.910482
-2.23159
-0.0603005
3.27574
10.9744
1.69934
4.43571
4.79078
1.30869
-3.65014
-1.32028
3.01258
2.56686
1.79829
-5.76307
-1.89383
2.47055
-3.24068
-1.66282
-1.6526
-3.58537
-6.30765
-3.9916
-0.10746
3.20808
7.55001
5.68519
1.6002
8.85737
-3.52881
-0.343308
1.46378
-0.408543
-2.84352
-1.62172
0.502745
-13.1599
-9.1826
-1.95979
-1.50465
-0.56306
-2.24225
-1.06168
0.159087
1.24175
2.5873
4.00314
5.55746
4.08303
1.39221
-1.02412
-4.21438
-3.59052
-1.67739
-0.727668
0.820169
0.887285
0.50263
0.556005
0.427261
1.37276
2.73639
-6.66872
-0.0957698
0.971675
6.04378
3.02985
-2.131
-2.14933
-1.84183
-4.04274
-6.61375
-3.06734
2.64297
-2.59612
-10.8324
-8.74385
-4.82612
-4.33815
-3.35906
-1.98253
-0.569933
10.4078
8.02416
9.15431
6.5311
4.79054
2.03874
1.5574
1.66173
-2.0563
-6.88586
4.74064
-7.54016
-5.24233
-6.20208
-7.15149
-8.07933
-8.94563
-9.77454
-9.31823
-8.29103
-2.07174
6.7604
8.93751
10.0571
4.51082
-5.07206
6.5399
1.12616
3.44559
3.32131
3.30897
3.01796
2.84874
2.61262
-1.21936
-6.59982
-1.63312
6.62987
-1.07786
4.87025
-5.25796
2.61463
0.963827
1.99395
0.318217
-2.26095
6.3263
-12.7984
0.859848
-1.74725
-0.494907
-1.75118
-9.97267
-1.35635
-11.8505
-7.6972
-6.79793
-2.44284
-0.159708
2.51669
-2.84787
7.45741
8.04429
10.9877
8.06185
2.71394
3.02475
3.98683
2.15098
0.0290165
-0.194753
-0.0411942
-0.287895
-0.327085
-0.482881
-0.633434
-0.776221
-0.925594
0.63291
2.91585
-3.96333
3.60462
0.119427
-2.26891
4.23039
-2.67479
-1.16729
-1.42064
-1.8648
-2.32449
-2.23218
-1.93248
-1.46806
-0.777907
-1.87754
-3.61549
4.11115
-2.21262
-0.111421
-0.00743367
0.136772
0.254286
0.491465
0.771311
0.695315
0.500575
2.32866
4.92413
-7.05221
2.93941
-0.630461
-1.21923
-0.659131
0.350776
-5.39751
0.524432
-0.594478
0.0439533
0.608879
1.22049
0.783072
-0.0866118
5.27257
-3.53991
6.45774
-1.63746
0.388321
0.233792
-0.10097
-0.462438
-0.540057
-0.528497
-0.558254
-0.533743
-0.657547
-0.823404
-0.927019
-1.03956
-0.776125
-0.350304
-1.20885
-2.49797
4.60898
0.885029
4.06898
6.00577
1.09369
-6.58552
-0.826779
8.62784
-1.58022
2.80388
-0.19417
-1.57729
3.34425
-3.42773
-3.16745
-4.72711
-3.85195
-2.04899
-0.419756
1.82816
0.77917
-1.40111
4.60411
-1.38425
2.06402
4.77396
-1.4302
5.56102
4.62946
5.56641
5.16294
4.22579
6.83104
-5.73275
-3.96934
-2.84305
-7.01207
-12.2157
-25.2286
-24.4207
-21.9815
-13.1985
9.61039
26.9647
37.3975
43.8143
40.7387
31.0092
15.9017
10.0423
4.83353
3.66584
9.47956
1.31458
-10.0568
-28.6039
-55.34
-89.2626
-97.6829
-99.4868
-85.7089
-59.5
-20.4779
6.29381
23.3141
16.7901
27.642
33.8215
44.1512
55.8973
79.4165
109.048
125.142
122.307
101.38
62.4512
31.8563
-5.54425
-25.905
-41.3221
-39.9987
-27.4313
-32.3683
-37.7117
-52.5793
-73.5433
-87.1683
-101.536
-91.8637
-71.5333
-39.7765
-20.9339
0.0313925
17.0581
18.8412
12.5174
5.19296
-7.97038
-13.3605
3.99726
23.6696
40.0565
51.4449
59.4119
59.682
32.2924
26.5884
16.3347
4.38464
6.03896
16.3621
36.5695
39.1668
53.8926
45.4332
30.9274
12.7102
-12.3748
-26.4508
-39.4538
-38.9849
-31.1151
-28.7527
-23.8389
-30.5258
-41.5364
-59.5515
-64.0623
-62.2934
-52.2658
-26.9828
-5.12823
13.7521
31.3757
37.9431
38.9022
32.8116
19.9225
12.4649
3.38619
5.05765
11.1187
14.7858
20.6295
18.6665
14.1482
-6.9524
-11.9222
-18.3861
-19.6824
-4.30796
20.4232
32.1618
44.522
47.1353
44.5169
32.211
12.2993
-7.76664
-32.4881
-26.4316
-28.1623
-25.7774
-22.0314
-23.2968
-25.6208
-31.7143
-40.4384
-38.4812
-33.6111
-32.2883
-11.5915
3.33491
24.5094
30.5686
32.5132
26.6114
13.8422
9.27458
4.14772
4.75409
8.40633
19.255
19.9079
17.5066
9.78974
4.63826
-2.23597
-9.84743
-18.3082
-15.1239
-7.46062
-2.34418
5.02056
5.99935
5.04484
1.19258
-5.47484
-5.12702
-20.6054
-18.65
-15.9501
-7.43194
5.75687
2.81866
-4.17673
5.21929
-2.80303
-1.7526
-3.26852
1.36851
8.38168
9.49472
9.8623
12.9929
16.325
9.10628
-2.21478
-4.38974
-5.7127
-7.5011
-8.11982
-7.5944
-6.0833
-8.7639
-12.645
-7.57094
-14.1493
-13.5821
-14.4867
1.02226
4.58986
10.4654
13.465
20.4362
27.994
25.252
18.8228
24.2475
11.1982
11.6874
10.5354
7.27295
3.77701
-5.05971
-16.5018
-23.8847
-31.3268
-24.8757
-29.6591
-23.4585
-16.3776
-21.119
-7.27431
-2.08581
6.87735
9.92911
11.3178
12.7122
12.7037
20.1852
14.7445
4.24837
8.95389
5.10572
4.20635
1.95914
-0.385464
-0.298766
0.634082
1.60329
3.24194
1.85103
-0.511398
9.17195
1.63879
0.996129
-3.50701
-7.58649
-12.5651
-13.9972
-14.2966
-8.49356
-17.2252
-3.2272
-7.56832
-11.6065
-0.619152
0.677461
4.92392
11.3099
18.9624
7.41404
6.11334
3.94616
4.17932
2.55836
1.18156
0.415062
-0.173671
-2.17084
-4.61937
-8.58385
-13.554
-7.92272
-18.1308
-12.8582
-7.29845
0.775121
11.6921
9.05142
18.1941
10.6383
14.1433
15.0373
18.2354
16.4333
13.307
10.8864
7.61604
6.41793
5.77807
-12.5068
-10.8498
-5.25823
-20.0942
-21.1544
-25.5092
-23.409
-18.6475
-14.1917
-7.9353
-5.33715
-3.48417
-1.03155
0.939647
10.8069
8.01739
13.1022
16.4425
16.0449
14.0732
12.2739
9.41453
7.41894
5.31238
2.07258
-1.60995
-2.32889
-2.11431
-3.97431
-5.96578
-1.91364
-12.0951
-6.02171
0.937935
-0.085202
-2.36846
8.01183
-5.36768
-2.48277
-2.47062
-4.22158
-6.34674
-5.31217
-3.29519
-1.8158
0.22979
1.55319
2.7777
6.4787
11.1106
1.42137
7.14937
10.316
18.1011
11.6687
1.07991
8.37446
-8.64243
-6.8221
-6.48559
-7.9141
-8.79429
-9.50748
-10.0796
-10.1053
-9.81471
-8.02524
-5.39192
-2.49147
1.0768
0.138648
-2.37574
4.97989
15.3194
14.3601
11.0366
12.9451
14.7753
8.97135
18.0547
11.7197
4.99233
0.0766564
-5.88467
-13.2639
-6.93521
-11.3276
-14.0082
-14.4013
-14.154
-13.5831
-12.3322
-10.4142
-7.85956
-0.99368
8.07562
9.81201
9.91732
10.9513
10.8397
8.94132
5.84414
5.38093
5.28748
3.82533
2.23298
1.51409
0.960906
0.224416
-0.419927
-0.139674
0.557762
1.30926
2.37717
2.93456
3.42872
2.33765
0.488384
8.1393
-2.30397
-2.08275
-4.79702
-5.59748
-5.82998
-6.70703
-7.38953
-3.19443
3.09901
2.07285
-0.567971
1.27832
3.50214
5.32364
7.62599
2.81206
12.1375
12.9352
15.9767
11.936
5.03023
5.30882
6.55181
1.86696
-4.12748
-0.286357
-12.4029
-4.49903
-9.15237
-7.08616
-5.92533
-6.14424
-6.66296
-6.198
-5.60108
-4.9295
-4.06016
5.293
2.32398
3.78512
2.25529
1.40314
-0.0931605
0.15291
0.910255
2.29069
4.36034
0.275897
9.14689
6.53851
4.46512
-1.44869
4.16464
1.13213
-0.584067
2.10748
6.37586
7.64005
-5.2943
-2.91833
-0.999602
-2.51819
-4.09242
-5.21585
-6.53752
-7.96353
-9.4791
-7.8246
-4.87426
-0.00822507
6.61586
-3.83296
3.44704
0.320228
-0.734528
-0.750756
-0.456073
9.26117
7.36083
0.730553
7.666
5.28503
4.79619
0.16641
-6.32516
-6.52311
-5.3541
2.65503
-8.03347
-4.96523
-4.08121
-6.9646
-11.0179
-7.97099
-2.85019
-0.22159
3.07028
0.199383
-5.24684
8.288
6.41477
6.21253
1.51074
6.58957
-0.0601749
3.50397
6.95359

## Sheet: Sheet2
-0.0019257
0.730908
2.74946
5.50854
-4.75901
-5.12909
-3.36088
2.57586
1.26072
-0.960223
-0.191655
0.656573
-0.724951
-2.70134
1.07138
6.77546
4.90474
1.3248
0.116435
-1.6859
-0.871064
1.03015
0.458127
-0.380026
3.93336
-6.50584
-11.8473
2.66184
-0.385677
-1.06144
-7.74426
-0.722652
-0.0986538
3.58918
1.44122
-2.43154
0.450242
4.77985
2.19972
-1.92678
-2.03993
-1.90173
4.81453
-1.28339
-1.55671
-4.66004
-2.41207
1.40346
-0.0725635
-2.4989
-2.74971
-3.0805
-1.6385
0.7507
8.62101
-4.62323
-0.401311
1.93824
3.69874
6.18024
-2.91883
1.50764
-2.80864
-5.73294
-4.78989
-2.47474
-0.679481
1.94706
-4.50666
-14.4895
2.1745
3.0706
4.73946
2.16971
4.1648
6.19778
7.08204
7.97864
5.7473
2.06917
-5.57348
1.62272
-3.67132
-7.74603
0.260018
-1.88588
-8.07436
-1.9471
4.16394
-2.4549
0.366789
1.2383
1.7115
2.101
2.5633
2.97518
0.9395
-2.15353
-1.77275
-0.668532
9.336
-2.88829
1.33199
3.07513
-6.22204
-4.2928
-4.70003
-2.00961
-2.78158
-3.82258
4.59892
1.51943
2.89432
1.77699
2.8744
4.21797
-3.04159
3.41086
1.15655
0.712199
-0.0135152
-0.932733
-1.91931
-3.05502
-2.58116
-1.49946
-0.379529
1.21194
-2.36202
-7.90884
2.82221
-3.39489
5.96219
-0.417245
2.92822
4.68641
3.47618
1.28884
-0.549596
-3.01178
-2.85745
-1.84515
-0.331516
2.07455
-6.4579
-2.37008
-11.7606
-1.01307
-3.15149
-2.76311
-0.795889
1.66273
2.50092
3.04708
3.9021
4.5801
9.33672
15.7785
1.42748
3.53517
-3.5074
-8.93234
2.07341
-6.02894
-5.49474
-8.50019
1.67531
-1.89273
-7.30253
-0.341155
-1.68464
-0.959542
0.559091
2.50534
2.81851
2.72122
9.79592
1.01668
1.674
-0.323383
-0.662694
-0.541297
-2.98642
-6.13212
2.75143
-4.77427
-1.84099
-0.873271
-1.38774
-2.34647
7.54288
2.19868
2.52143
-0.734493
9.21107
-0.281815
0.833027
-1.24979
5.96866
1.74415
-4.53015
2.72485
0.6872
0.818512
-2.73704
-7.82892
-3.28185
4.25622
3.19026
0.885601
2.12471
3.38012
3.3696
3.20332
1.13624
-1.94667
7.16019
-1.56532
0.388615
-0.179088
-0.113383
0.171002
2.02306
4.71171
-5.04236
-1.12836
-1.1618
2.21262
1.01309
-0.95367
-1.26368
-1.71261
2.34683
8.4349
5.36768
-0.167061
0.632513
2.00156
0.470436
-1.3571
-2.33672
-3.40156
-4.83285
-6.37021
-5.73627
-4.26696
-3.00398
-1.20741
-0.14771
0.826652
2.59732
4.5888
3.78645
1.98313
9.82668
2.76406
4.99177
5.20875
-3.90699
0.35676
-1.29947
-0.193068
-1.14177
-2.29716
4.14225
-2.69634
-1.19719
-1.56839
-1.76518
-1.88135
-2.08261
-2.26382
1.93506
7.99804
4.07955
-2.74867
7.01248
0.403156
1.52665
0.0256583
-0.584736
-1.22723
-2.23843
-3.32726
-3.03395
-2.22797
-1.7585
-1.04562
0.00797231
1.28497
-5.80168
0.217609
1.92735
7.05938
4.89438
0.771915
1.00292
1.39634
-0.48224
-2.79046
-2.28333
-1.02019
-0.34124
0.741533
0.828064
0.618075
0.695985
0.65195
0.935385
1.3315
-5.88957
-1.89109
-2.81764
-1.38872
-0.347492
1.11108
0.797648
-0.115242
-0.522798
-1.18389
-1.13946
-0.860144
-0.869678
-0.817337
-0.780227
-0.751189
-0.659738
-0.547127
-1.37523
-2.58708
-3.5586
-4.70729
-0.677099
5.49911
8.20209
-4.15484
1.3719
7.08303
3.70715
-1.55514
-1.20113
-0.303623
-1.67322
-3.15807
-2.90058
-2.19581
-1.70348
-0.907436
-0.709657
-0.646611
-0.0428846
0.664413
0.184973
-0.693633
7.56822
2.15335
3.62647
2.58919
1.75882
0.569433
0.117206
-0.16769
-2.61169
-5.81792
2.86006
-3.61784
-0.633927
0.532129
0.300292
-0.376311
0.693181
2.14919
-1.05638
8.86671
3.82937
-1.91495
-0.804937
1.30613
0.884399
0.57988
-1.32988
-4.13593
5.62299
-0.803585
-5.05697
4.87602
-6.0529
2.35464
-1.08831
-2.72134
1.05717
6.73157
3.64034
-1.71917
4.8651
-3.83235
0.0893675
3.48402
1.70556
-1.1848
-2.36061
-3.87571
3.32003
-4.92853
-2.43799
-1.69303
-1.11681
-0.293237
0.118777
0.45372
1.06112
1.70476
3.66251
6.22524
6.51375
6.25723
12.8117
-3.44201
-0.235161
1.28511
-0.868222
-3.31435
-3.10524
-2.29255
-8.31472
-2.18319
-2.81454
-1.35182
-2.66925
-4.90443
5.19442
-2.35187
0.122785
-0.101377
7.32797
3.38194
5.05046
4.58773
4.36859
3.84888
-0.934352
-7.64676
-5.29034
-0.430652
-1.70969
-3.46738
-0.56088
3.45589
-4.87531
1.94369
-0.168913
-0.289825
3.76195
9.57675
4.44618
-4.0736
3.57573
0.448444
2.91593
4.42606
-4.72301
0.701053
-3.12867
-5.19539
-4.27
-2.22517
-0.656714
1.55046
1.35859
0.394787
0.464138
0.357325
-0.346879
-1.27842
11.2728
6.15363
-3.45528
-7.43901
0.458001
-5.86024
-3.88915
-3.79439
-2.14851
0.155847
-0.255716
-1.35008
-1.81897
-2.62929
-1.09558
1.34172
-4.64355
2.29652
-0.147281
-1.41877
9.7428
2.8788
0.588762
-6.88557
0.165658
-6.1298
-2.0629
1.69682
1.27835
0.0353902
-1.19436
-3.24728
1.71685
9.28235
-2.00668
-3.14921
-1.43155
4.26139
3.88767
3.09833
-0.68386
-6.57665
3.22547
18.3998
0.139214
-5.15298
-5.11871
-0.281287
-1.9761
-3.63551
-3.75041
-3.88322
-3.88224
-3.66917
-1.04177
2.72647
7.87199
-4.0096
-0.767715
1.07588
2.72302
5.23274
-5.61284
6.26517
4.45468
6.05416
-0.218265
-9.69167
-0.41179
-5.66226
-3.00768
-1.81287
-6.42623
0.913984
0.182932
1.00416
-6.85359
-0.684445
1.22157
6.96782
4.45941
-0.213172
6.19682
-0.186084
-0.772956
-3.71503
-3.22612
-1.76729
-1.11966
0.000622073
-0.14268
-0.68804
-0.696083
-0.797708
-0.392772
0.240747
1.01526
2.01052
0.524691
-1.89846
7.35736
-0.916848
1.62451
1.78975
1.86636
1.93703
1.93135
1.88102
1.82713
1.74271
-0.87632
-4.5885
-3.3786
-0.855034
-1.32924
-1.94219
-1.0269
0.156203
0.690342
1.23567
2.09836
3.03261
3.38214
3.55
3.81968
3.98563
2.687
0.72737
-1.27568
-3.76204
-3.44173
-2.15827
0.0273804
3.34546
-4.17353
1.34179
-0.581193
-0.708634
1.3283
4.33994
12.0464
-0.0233139
1.22351
-0.633761
4.48055
-5.08217
-1.06486
2.59108
-4.18492
0.289558
4.80949
-9.78155
-2.09262
6.12553
-4.71607
-3.19787
-1.59349
3.82129
5.6325
7.70514
6.31353
3.18881
-5.17992
0.902673
0.289377
3.0438
1.96761
0.130653
-1.79553
-4.5218
3.21668
-4.0811
-1.94677
-1.73719
-0.869256
0.375603
4.28703
-9.07893
3.62463
3.66819
3.15631
-0.764074
-2.1457
-4.10318
-2.02664
1.76535
0.49771
-1.69175
-0.564892
1.00531
-5.36267
-0.138389
-2.0021
-2.29002
-1.67892
-0.697411
0.441136
1.91528
0.0405189
-3.0853
2.21318
-8.2569
2.07368
-3.66585
-0.870012
0.229508
0.571616
0.700334
1.21247
1.70756
0.892691
-0.446953
-1.74472
-3.4093
-2.03523
0.464321
0.77552
1.00476
8.66101
0.467034
2.14408
1.38003
1.43503
1.73984
1.87208
2.13469
1.02016
-0.637516
8.4331
1.42171
-3.45038
-13.8124
-9.15596
-0.455291
-1.45038
-3.08552
0.178319
4.20004
2.63024
-0.444831
5.32182
-1.39282
2.23747
5.35684
2.48725
-2.07464
-0.692627
1.79129
-7.72011
-1.58017
-4.32418
-4.78405
6.39779
0.113492
0.910482
-2.23159
-0.0603005
3.27574
10.9744
1.69934
4.43571
4.79078
1.30869
-3.65014
-1.32028
3.01258
2.56686
1.79829
-5.76307
-1.89383
2.47055
-3.24068
-1.66282
-1.6526
-3.58537
-6.30765
-3.9916
-0.10746
3.20808
7.55001
5.68519
1.6002
8.85737
-3.52881
-0.343308
1.46378
-0.408543
-2.84352
-1.62172
0.502745
-13.1599
-9.1826
-1.95979
-1.50465
-0.56306
-2.24225
-1.06168
0.159087
1.24175
2.5873
4.00314
5.55746
4.08303
1.39221
-1.02412
-4.21438
-3.59052
-1.67739
-0.727668
0.820169
0.887285
0.50263
0.556005
0.427261
1.37276
2.73639
-6.66872
-0.0957698
0.971675
6.04378
3.02985
-2.131
-2.14933
-1.84183
-4.04274
-6.61375
-3.06734
2.64297
-2.59612
-10.8324
-8.74385
-4.82612
-4.33815
-3.35906
-1.98253
-0.569933
10.4078
8.02416
9.15431
6.5311
4.79054
2.03874
1.5574
1.66173
-2.0563
-6.88586
4.74064
-7.54016
-5.24233
-6.20208
-7.15149
-8.07933
-8.94563
-9.77454
-9.31823
-8.29103
-2.07174
6.7604
8.93751
10.0571
4.51082
-5.07206
6.5399
1.12616
3.44559
3.32131
3.30897
3.01796
2.84874
2.61262
-1.21936
-6.59982
-1.63312
6.62987
-1.07786
4.87025
-5.25796
2.61463
0.963827
1.99395
0.318217
-2.26095
6.3263
-12.7984
0.859848
-1.74725
-0.494907
-1.75118
-9.97267
-1.35635
-11.8505
-7.6972
-6.79793
-2.44284
-0.159708
2.51669
-2.84787
7.45741
8.04429
10.9877
8.06185
2.71394
3.02475
3.98683
2.15098
0.0290165
-0.194753
-0.0411942
-0.287895
-0.327085
-0.482881
-0.633434
-0.776221
-0.925594
0.63291
2.91585
-3.96333
3.60462
0.119427
-2.26891
4.23039
-2.67479
-1.16729
-1.42064
-1.8648
-2.32449
-2.23218
-1.93248
-1.46806
-0.777907
-1.87754
-3.61549
4.11115
-2.21262
-0.111421
-0.00743367
0.136772
0.254286
0.491465
0.771311
0.695315
0.500575
2.32866
4.92413
-7.05221
2.93941
-0.630461
-1.21923
-0.659131
0.350776
-5.39751
0.524432
-0.594478
0.0439533
0.608879
1.22049
0.783072
-0.0866118
5.27257
-3.53991
6.45774
-1.63746
0.388321
0.233792
-0.10097
-0.462438
-0.540057
-0.528497
-0.558254
-0.533743
-0.657547
-0.823404
-0.927019
-1.03956
-0.776125
-0.350304
-1.20885
-2.49797
4.60898
0.885029
4.06898
6.00577
1.09369
-6.58552
-0.826779
8.62784
-1.58022
2.80388
-0.19417
-1.57729
3.34425
-3.42773
-3.16745
-4.72711
-3.85195
-2.04899
-0.419756
1.82816
0.77917
-1.40111
4.60411
-1.38425
2.06402
4.77396
-1.4302
5.56102
4.62946
5.56641
5.16294
4.22579
6.83104
-5.73275
-3.96934
-2.84305
-7.01207
-12.2157
-25.2286
-24.4207
-21.9815
-13.1985
9.61039
26.9647
37.3975
43.8143
40.7387
31.0092
15.9017
10.0423
4.83353
3.66584
9.47956
1.31458
-10.0568
-28.6039
-55.34
-89.2626
-97.6829
-99.4868
-85.7089
-59.5
-20.4779
6.29381
23.3141
16.7901
27.642
33.8215
44.1512
55.8973
79.4165
109.048
125.142
122.307
101.38
62.4512
31.8563
-5.54425
-25.905
-41.3221
-39.9987
-27.4313
-32.3683
-37.7117
-52.5793
-73.5433
-87.1683
-101.536
-91.8637
-71.5333
-39.7765
-20.9339
0.0313925
17.0581
18.8412
12.5174
5.19296
-7.97038
-13.3605
3.99726
23.6696
40.0565
51.4449
59.4119
59.682
32.2924
26.5884
16.3347
4.38464
6.03896
16.3621
36.5695
39.1668
53.8926
45.4332
30.9274
12.7102
-12.3748
-26.4508
-39.4538
-38.9849
-31.1151
-28.7527
-23.8389
-30.5258
-41.5364
-59.5515
-64.0623
-62.2934
-52.2658
-26.9828
-5.12823
13.7521
31.3757
37.9431
38.9022
32.8116
19.9225
12.4649
3.38619
5.05765
11.1187
14.7858
20.6295
18.6665
14.1482
-6.9524
-11.9222
-18.3861
-19.6824
-4.30796
20.4232
32.1618
44.522
47.1353
44.5169
32.211
12.2993
-7.76664
-32.4881
-26.4316
-28.1623
-25.7774
-22.0314
-23.2968
-25.6208
-31.7143
-40.4384
-38.4812
-33.6111
-32.2883
-11.5915
3.33491
24.5094
30.5686
32.5132
26.6114
13.8422
9.27458
4.14772
4.75409
8.40633
19.255
19.9079
17.5066
9.78974
4.63826
-2.23597
-9.84743
-18.3082
-15.1239
-7.46062
-2.34418
5.02056
5.99935
5.04484
1.19258
-5.47484
-5.12702
-20.6054
-18.65
-15.9501
-7.43194
5.75687
2.81866
-4.17673
5.21929
-2.80303
-1.7526
-3.26852
1.36851
8.38168
9.49472
9.8623
12.9929
16.325
9.10628
-2.21478
-4.38974
-5.7127
-7.5011
-8.11982
-7.5944
-6.0833
-8.7639
-12.645
-7.57094
-14.1493
-13.5821
-14.4867
1.02226
4.58986
10.4654
13.465
20.4362
27.994
25.252
18.8228
24.2475
11.1982
11.6874
10.5354
7.27295
3.77701
-5.05971
-16.5018
-23.8847
-31.3268
-24.8757
-29.6591
-23.4585
-16.3776
-21.119
-7.27431
-2.08581
6.87735
9.92911
11.3178
12.7122
12.7037
20.1852
14.7445
4.24837
8.95389
5.10572
4.20635
1.95914
-0.385464
-0.298766
0.634082
1.60329
3.24194
1.85103
-0.511398
9.17195
1.63879
0.996129
-3.50701
-7.58649
-12.5651
-13.9972
-14.2966
-8.49356
-17.2252
-3.2272
-7.56832
-11.6065
-0.619152
0.677461
4.92392
11.3099
18.9624
7.41404
6.11334
3.94616
4.17932
2.55836
1.18156
0.415062
-0.173671
-2.17084
-4.61937
-8.58385
-13.554
-7.92272
-18.1308
-12.8582
-7.29845
0.775121
11.6921
9.05142
18.1941
10.6383
14.1433
15.0373
18.2354
16.4333
13.307
10.8864
7.61604
6.41793
5.77807
-12.5068
-10.8498
-5.25823
-20.0942
-21.1544
-25.5092
-23.409
-18.6475
-14.1917
-7.9353
-5.33715
-3.48417
-1.03155
0.939647
10.8069
8.01739
13.1022
16.4425
16.0449
14.0732
12.2739
9.41453
7.41894
5.31238
2.07258
-1.60995
-2.32889
-2.11431
-3.97431
-5.96578
-1.91364
-12.0951
-6.02171
0.937935
-0.085202
-2.36846
8.01183
-5.36768
-2.48277
-2.47062
-4.22158
-6.34674
-5.31217
-3.29519
-1.8158
0.22979
1.55319
2.7777
6.4787
11.1106
1.42137
7.14937
10.316
18.1011
11.6687
1.07991
8.37446
-8.64243
-6.8221
-6.48559
-7.9141
-8.79429
-9.50748
-10.0796
-10.1053
-9.81471
-8.02524
-5.39192
-2.49147
1.0768
0.138648
-2.37574
4.97989
15.3194
14.3601
11.0366
12.9451
14.7753
8.97135
18.0547
11.7197
4.99233
0.0766564
-5.88467
-13.2639
-6.93521
-11.3276
-14.0082
-14.4013
-14.154
-13.5831
-12.3322
-10.4142
-7.85956
-0.99368
8.07562
9.81201
9.91732
10.9513
10.8397
8.94132
5.84414
5.38093
5.28748
3.82533
2.23298
1.51409
0.960906
0.224416
-0.419927
-0.139674
0.557762
1.30926
2.37717
2.93456
3.42872
2.33765
0.488384
8.1393
-2.30397
-2.08275
-4.79702
-5.59748
-5.82998
-6.70703
-7.38953
-3.19443
3.09901
2.07285
-0.567971
1.27832
3.50214
5.32364
7.62599
2.81206
12.1375
12.9352
15.9767
11.936
5.03023
5.30882
6.55181
1.86696
-4.12748
-0.286357
-12.4029
-4.49903
-9.15237
-7.08616
-5.92533
-6.14424
-6.66296
-6.198
-5.60108
-4.9295
-4.06016
5.293
2.32398
3.78512
2.25529
1.40314
-0.0931605
0.15291
0.910255
2.29069
4.36034
0.275897
9.14689
6.53851
4.46512
-1.44869
4.16464
1.13213
-0.584067
2.10748
6.37586
7.64005
-5.2943
-2.91833
-0.999602
-2.51819
-4.09242
-5.21585
-6.53752
-7.96353
-9.4791
-7.8246
-4.87426
-0.00822507
6.61586
-3.83296
3.44704
0.320228
-0.734528
-0.750756
-0.456073
9.26117
7.36083
0.730553
7.666
5.28503
4.79619
0.16641
-6.32516
-6.52311
-5.3541
2.65503
-8.03347
-4.96523
-4.08121
-6.9646
-11.0179
-7.97099
-2.85019
-0.22159
3.07028
0.199383
-5.24684
8.288
6.41477
6.21253
1.51074
6.58957
-0.0601749
3.50397
6.95359
6.52727
5.47963
8.39068
-1.72389
-2.46093
-4.89265
-2.45721
2.24801
0.41056
-2.63174
-3.00365
-3.49673
-3.58835
-3.28316
-3.09948
-2.73905
-4.31114
-6.63555
-3.40404
1.63432
2.63244
3.34648
4.65617
5.65837
10.0922
1.45926
-2.11751
7.73413
4.38218
2.24026
1.80117
1.25555
0.448544
-0.339287
-2.58599
-5.47213
1.49814
-3.13054
-0.432611
0.991035
0.1888
-1.38188
-0.958511
-0.282485
-7.70966
-1.9334
-7.12204
-11.647
4.06409
-4.4672
5.605
-6.00608
-1.46634
1.75436
2.75655
3.90686
4.15343
3.84994
3.72112
3.31316
3.42491
3.64548
3.76729
3.95312
1.86311
-1.17573
5.32821
-2.81768
-0.695349
-0.0585491
2.64067
6.60861
-6.29423
0.718218
-4.6475
-7.73396
-7.30422
-5.62097
-4.73677
-3.23282
-3.35795
-3.97044
-2.17161
0.25234
-7.49686
0.025744
-0.261113
2.20847
-1.51788
9.90025
8.06861
7.04005
0.231548
8.09984
5.0507
3.62193
2.68457
1.55959
-0.00605293
-1.79508
-0.8159
1.18981
-0.448648
-2.86352
-15.0827
-10.1427
-10.8966
-7.0703
-3.76342
0.865853
0.0153237
-2.60215
6.57711
-0.431175
1.05415
-0.183063
0.653855
1.99687
0.991195
-0.557053
7.31815
-0.281867
1.3462
0.646735
1.44965
2.77827
-3.88205
4.51263
-6.10139
-2.21463
4.24703
-3.57848
-1.70768
-2.13364
-2.50833
-2.91075
-2.677
-2.18012
-1.73898
-1.13089
-0.93826
-0.850081
1.85538
5.58155
-5.80807
4.23179
1.1124
0.835321
3.05184
6.26789
5.22403
3.10003
-1.63395
8.19086
13.5525
2.52348
0.556565
-5.70796
-1.91593
5.1008
2.59827
-1.37867
-1.52714
-1.74552
-2.7337
-3.67679
-4.62864
-5.64461
-3.93049
-1.0857
1.7594
5.42356
5.18988
3.68154
11.3797
6.24476
5.23539
0.942542
2.21142
4.74496
2.95402
0.504593
-0.405032
-1.42597
-3.61542
-6.1912
-2.90805
2.56329
0.321491
-3.55642
6.0184
-3.93874
5.97264
-0.250976
1.83484
1.99908
-0.167941
-3.3475
-2.57102
-0.832616
5.54779
-1.53305
-1.07605
-3.22831
7.46959
-1.87013
1.17571
1.46238
1.35868
1.10739
2.76433
5.12271
-2.89715
6.12195
3.38002
2.51954
6.44045
-4.23788
0.0459667
4.36108
-6.36415
-0.620806
-3.95967
-5.03821
-5.75794
-6.2275
-6.58551
-6.74082
-3.68951
0.833005
4.82434
-8.57756
-3.85473
0.373184
-0.265364
-1.28729
2.71467
-8.17045
-2.76056
3.1385
2.18973
0.281916
2.56056
5.446
-4.01956
-1.83949
-0.97028
3.49062
2.12803
-0.168121
0.975051
2.52752
-3.76652
1.34681
-0.544697
-0.901966
-1.23548
-1.58167
-1.96675
-2.3718
-2.76972
-3.17809
-3.60774
-4.05059
-3.91119
-3.53248
-1.858
0.541616
-2.88356
6.59644
3.14355
-0.381496
4.28076
11.0234
-5.5399
-1.37647
-3.39675
-0.803215
-1.02652
-0.941069
1.5328
4.86934
0.93786
-5.42898
-5.15824
-3.97409
-5.31527
-6.6001
-4.95767
-2.31069
11.1227
0.946683
-2.42414
2.50687
-1.31324
-4.24598
-1.50202
3.14654
-1.69871
7.05636
4.20516
1.78353
0.212553
-2.02415
-2.2972
-1.95661
-2.38306
-2.6404
-0.0459003
3.76008
0.39928
-5.14127
-2.22776
2.50258
4.55505
7.21469
4.04797
-1.59687
-1.66948
-1.14936
-0.885159
0.137945
-0.429855
-1.34605
6.33712
-7.89097
-6.46348
-7.7319
7.48937
1.20323
12.0796
-2.48446
1.88973
4.21772
3.37171
2.22166
-0.572156
-4.54396
-2.69034
0.915905
0.710576
0.321585
4.81738
-4.91768
-4.41618
-5.71057
-3.22527
1.11064
-0.797727
-4.09557
3.92089
-2.04763
0.0648563
0.260313
0.24064
0.0867749
2.13874
5.0436
-4.28776
4.53218
2.32079
2.62585
-4.91917
-0.79807
-2.31965
-1.60652
-1.07759
-0.17732
1.95759
4.77235
9.63662
-4.49277
-2.0232
-1.17446
8.10814
-0.347718
1.48324
0.271778
-0.800831
-2.15081
-1.20431
0.604065
2.0274
3.93396
3.76224
2.89189
2.60831
2.02694
2.18179
2.57248
2.39669
2.16834
3.7201
5.94467
-0.25439
10.1902
-6.476
-3.82905
-11.0673
-1.98646
0.577291
6.96866
2.58136
-5.28864
-4.04119
-1.68768
-7.79425
2.62536
-0.299966
-2.05497
-1.95783
-1.93728
-2.03825
-2.0307
-2.08246
-2.12147
-2.13116
-2.12868
-2.11474
-2.08711
-1.6791
-1.10163
0.833492
3.46598
-5.38415
-0.892275
-8.90427
2.44026
0.125135
-0.255444
6.9147
-4.6666
-1.20383
0.672521
0.484545
0.267793
1.71741
3.644
-2.57433
3.56748
1.3739
0.563293
1.05846
1.87467
-4.59323
0.200468
-2.07853
-2.86091
-1.6969
0.247714
2.04407
4.34925
4.09438
2.97295
4.57239
6.6524
-4.17179
3.31237
-0.742271
-2.49352
-2.41372
-1.69725
-0.732377
-14.1807
-2.70184
-4.03982
-1.31832
-0.236149
8.10133
-3.29776
6.50583
-0.410826
1.64312
1.92385
1.76229
1.53148
1.02838
0.330152
-0.431546
-1.34053
-0.716064
0.485135
0.194366
-0.29859
2.28956
-8.28021
-4.74427
-1.0461
-0.422156
0.463385
9.56227
-4.06774
-0.539101
0.509142
-1.89242
-5.10729
1.12423
-3.3268
-1.38908
-0.738678
[truncated: 2,000 more rows]
