# Supplementary material for: Investigation of microseismic signal denoising using an improved wavelet adaptive thresholding method
Source: Sci Rep. 2022 Dec 23;12:22186. doi: 10.1038/s41598-022-26576-2 (PMC9789042; doi:10.1038/s41598-022-26576-2)
Supplement: Supplementary file 1 — Supplementary Information. [file 41598_2022_26576_MOESM1_ESM.zip › Supplementary material_20220811v2/Analog signal.xlsx]

## Sheet: Sheet1
1.33418
0.523591
-1.05391
0.302876
-0.978868
-0.074587
1.27352
-0.997382
0.415044
0.628972
0.233698
-1.1182
0.254077
0.602944
0.799277
-0.752554
-0.607991
-0.366118
1.43121
-0.232532
1.99665
0.939653
-0.513465
-0.57329
0.683498
1.53091
-1.5098
0.8538
-1.27136
0.0718927
0.773127
-0.873299
-2.31742
0.842177
-2.03788
0.793192
-0.696298
-0.154208
-0.849854
1.0704
-1.46305
-0.0890954
2.748
-0.478534
-0.402621
1.55121
1.67852
-1.22545
0.0918118
0.533837
-0.371404
-0.563036
-1.61457
0.350513
1.13269
0.368107
0.334178
2.04365
-0.541723
-1.09062
-0.0249522
-1.4347
-0.513645
1.59746
-0.758078
-2.24141
-1.13637
-1.41256
0.282663
-0.0164487
-0.0150534
0.632657
1.45462
-0.843318
1.04718
0.536719
-0.602237
0.706807
1.5719
1.84502
-1.01058
-1.38756
-0.498984
-0.628054
-0.74151
-0.850942
-0.542168
2.01404
0.390285
-0.98873
1.08266
0.784722
0.569122
0.0988492
-0.442906
-0.50025
-0.927339
-0.79116
-2.20568
0.650217
-0.759723
0.159153
-0.693708
0.0877495
0.742342
0.331946
-0.184512
-1.83726
-0.138617
0.215566
-0.799559
-1.25783
0.110312
1.89461
-0.521596
2.16809
0.417466
-0.22984
-0.268555
-0.357779
0.101005
-1.37704
-0.849887
-1.28255
-0.134743
-0.0732211
0.433782
-0.279966
-0.346752
-1.9397
1.35603
-2.05122
2.16849
-0.659213
-1.13941
0.56303
1.3155
0.979154
0.465173
-0.048089
-0.754103
-0.0921054
-0.0347403
0.0601789
0.854876
-0.597126
1.10132
0.149853
-1.35388
0.633257
0.944899
-1.41252
-0.169492
0.87227
-0.719264
-0.0165659
-0.642071
-1.17951
-0.137428
-1.69904
-0.422558
-0.0216365
-0.144461
0.336498
-0.775384
1.33966
0.212742
1.60327
-2.14204
-0.948383
0.216613
-1.09556
0.845564
-2.49856
-0.841914
1.08819
-1.16285
0.351956
1.02562
1.61489
-0.363688
2.26591
-0.478455
1.60732
-1.73248
-1.20617
-1.54724
-2.29288
0.529008
0.434501
0.301367
0.219451
-1.95674
1.20462
-0.896481
0.410253
0.546688
0.203421
0.728068
0.126003
0.481973
-0.802061
-1.21649
-0.462898
-0.978406
0.437232
-0.341355
0.202478
0.440717
0.589296
0.116662
-0.173387
-0.528269
-1.64473
-0.0690386
-0.487493
0.417023
0.618461
-0.523999
-1.13121
0.46529
-0.231816
1.36947
0.935042
-0.104294
-1.6939
0.246516
-0.681195
-0.437147
-0.571905
-0.913156
-1.30551
-0.0284725
-0.234662
1.52299
-0.615155
-0.777662
0.184215
0.854293
1.29803
-0.511926
-0.316077
0.303435
-0.0236423
-0.56784
0.664271
0.122957
0.809182
-0.20862
0.749602
0.721058
-0.250007
-1.31073
0.447581
-0.0702834
1.18996
-0.254282
0.388442
-0.0621354
-0.579971
-0.0242401
0.459555
-0.269816
-0.523205
0.650438
-0.904949
-1.3795
0.110745
-1.16439
-1.5274
0.10408
0.555043
-0.590231
0.435208
-1.3541
0.00191717
-1.1599
-0.943828
-0.920607
-2.29839
0.724417
-1.74361
-0.0300536
0.325275
-0.917571
-0.0360706
2.16491
1.01513
-0.431898
-0.722898
-0.278768
-0.95863
0.508078
-0.358923
-2.47473
1.36278
0.185903
0.857114
-0.264192
-0.52679
-0.579856
-2.3985
0.558951
2.39206
0.0953302
0.573915
1.17987
0.306742
1.06798
1.35957
-1.11794
0.56999
1.14658
0.0552452
0.325607
0.879028
1.14489
0.118258
0.579748
-1.65289
0.59905
-1.56514
0.298628
0.0474504
-0.575417
0.341795
0.914349
0.204627
-0.603565
-1.1734
0.385648
-1.2126
-0.904263
0.0336093
-1.8875
-0.153349
-1.88613
1.77768
0.16214
0.235795
0.0800999
1.39274
0.0434756
1.18681
0.8408
-2.04917
-0.142288
-0.643461
1.68422
-1.29466
0.470946
-0.446611
-0.928871
0.179534
-1.42458
-0.755636
1.60619
-0.509177
-0.453001
-0.554122
1.33224
2.06504
-1.10033
-0.544874
2.30956
-0.335383
-1.8162
0.359353
-0.90357
-2.10223
0.13052
0.528735
-1.02794
-1.75532
-2.09677
1.31988
0.633132
0.974243
-1.06743
0.741009
-1.16169
-1.04355
-0.314347
-0.0853754
-1.05917
0.448517
0.0347836
0.0419078
1.75196
-1.49203
0.692908
0.149458
-0.737766
-0.923359
-1.82099
-1.15837
-2.06341
-0.296773
0.282642
0.301425
-0.694853
-0.20492
-0.376119
0.95228
-0.205054
-0.185984
0.260378
0.352152
-3.44407
-1.83777
0.00238746
0.953755
-0.713975
0.242672
-1.48061
-2.24836
0.100189
0.802302
-0.682614
-0.210707
-0.459364
0.348189
0.334543
-1.01928
2.82394
-0.184875
-0.503423
-0.93996
0.790412
-0.0732635
0.0313451
1.68416
-0.33836
-0.950334
-0.585603
-1.26769
-1.71621
0.805635
1.26272
0.348191
1.85958
-1.57564
-1.34403
0.897105
1.94268
0.147324
0.170601
1.16088
0.479604
-0.441398
-0.622218
0.423464
-0.521396
-1.41631
0.176277
0.50288
0.584824
1.30935
-0.276646
0.54041
-1.03486
2.66888
0.482581
-0.481347
-0.539631
0.689326
-0.910179
-0.164819
-0.633519
-0.123331
0.904409
-0.128747
0.402842
-1.20539
1.29399
0.321587
1.23482
-0.406682
0.971027
0.0382004
1.26285
0.47223
0.651917
1.42909
-0.171784
0.451995
-0.623771
0.181219
-3.10038
-0.938523
0.146114
-1.24148
-0.548644
-1.07348
0.295625
0.159099
0.310151
-0.0832461
-1.01244
-0.0895303
-0.859185
-0.994309
1.34079
-0.950359
-1.84443
-1.69226
-0.692253
0.464453
-2.8426
-0.827866
-1.10838
0.789554
1.65813
0.0928619
0.25328
-1.16087
-1.58644
-0.682853
0.121415
1.54493
-0.436899
-1.72088
-1.7521
-1.93661
-0.205488
-0.502112
-0.770669
-0.471299
-1.0798
-1.55752
-0.613431
-0.496425
-2.14318
-3.4718
-1.83032
-2.36037
-2.13119
-0.280742
-2.04174
-1.41867
1.54063
-1.33097
-2.37028
-1.17668
-2.85662
-2.19364
-1.99458
-1.45165
-0.269913
-1.33239
-1.69507
-1.28111
-2.71789
-1.11246
-2.15634
-1.03988
-1.88821
-2.44043
-3.25352
-1.36652
-1.05757
-2.09499
-2.87146
-2.66301
-0.45326
-2.20974
-1.17149
-1.4534
-0.421833
-1.94944
-1.35561
0.382773
-0.587017
0.892953
-1.03388
-0.546296
-0.0963551
-0.192528
-2.06842
-3.15332
-0.474877
-1.86819
1.15612
-0.387542
-0.181347
-0.111879
0.363038
-1.0432
-0.757899
-0.417583
0.472203
-0.039622
-0.998974
0.533893
-0.0845465
-1.30751
-0.214364
-1.3176
-0.86734
0.533204
-1.90792
-1.36682
1.52852
0.614792
0.901974
1.36742
1.64083
0.75338
1.36553
-0.170738
0.352246
0.385997
0.0976954
0.321186
1.36074
0.745272
1.1952
0.709093
1.23101
2.18928
-0.428255
2.71821
1.98677
2.89936
2.59376
0.34332
1.51846
1.23344
0.319056
3.40602
1.51087
1.67064
2.88438
1.87096
1.92372
2.55468
2.79597
2.99079
2.80277
3.08441
1.88348
0.556871
4.31645
1.77792
3.97551
3.96558
3.34503
3.14158
2.6755
2.30839
2.06697
1.87281
1.9292
4.21869
0.462138
2.31251
2.11626
3.42291
2.76148
1.52417
3.76535
4.04349
2.72161
2.53208
2.76842
1.90874
3.72277
0.441634
3.74068
1.44764
1.36266
2.30288
2.43735
2.59678
2.60398
0.602392
2.59197
2.51563
2.4779
1.88877
1.94448
0.7343
1.49991
2.24092
-0.126117
0.900444
-0.108529
2.47793
1.51688
2.27683
0.52433
1.36963
1.32937
1.66829
0.798098
0.990022
-1.26484
1.50721
-0.307712
-0.587542
-1.66484
0.00385178
-0.111609
0.0656744
0.259633
-0.778759
0.500606
-1.12275
-1.97566
-1.2744
-1.65153
-0.894123
-0.719635
-2.37112
-1.04254
-1.94223
-0.616007
-2.34484
-1.79059
-2.30058
-2.13938
-1.44229
-2.78901
-3.51925
-3.20002
-3.64577
-1.90158
-2.24901
-1.79058
-3.38162
-2.32399
-3.31595
-2.19459
-2.29805
-2.73236
-1.0632
-4.10386
-3.30685
-3.13622
-3.00219
-2.48883
-1.84128
-3.97895
-3.18347
-5.39383
-5.05761
-3.29877
-3.47654
-4.1005
-5.0603
-3.8803
-2.41137
-3.15407
-4.35023
-3.55306
-2.42529
-2.81036
-5.76912
-3.2319
-2.6548
-3.58485
-4.54178
-3.21027
-2.89139
-3.76544
-3.56887
-3.21808
-2.71666
-2.75082
-2.41442
-3.28989
-3.79894
-2.05859
-2.13262
-3.62887
-2.16377
-1.93605
-3.14663
-1.01838
-2.17095
-3.62894
-1.82931
-0.900492
-2.67591
-2.09952
-0.38218
-0.858016
-1.78467
-1.84506
-0.88126
-0.723319
-0.776819
-1.68704
-0.777786
-0.230954
0.846419
0.858755
-0.516927
-0.525059
-0.443241
1.92139
1.21947
2.06759
0.521917
1.2704
-1.05302
-0.520338
1.02543
0.0878403
-0.429376
1.05103
2.42088
0.97341
1.38809
4.0361
3.60782
1.23137
2.13663
0.00195801
2.8623
2.56361
2.96017
4.03486
3.37016
1.49238
1.38621
3.28996
2.57366
2.35403
1.14282
2.7421
4.41707
2.99271
3.72151
3.16477
4.10181
3.80854
5.23791
2.99166
4.49512
4.33585
2.48506
4.5957
3.27018
3.01743
4.31473
5.60048
4.94957
5.97674
4.07145
4.50684
5.01858
5.39301
3.82912
4.09005
4.39185
4.41363
4.77001
4.83741
4.03397
4.58761
5.21078
3.09621
3.72838
1.8267
5.4175
5.08761
3.52611
3.46133
6.04355
4.00221
2.1308
4.87035
3.97432
4.68588
4.66989
0.904768
2.90113
5.43781
2.96296
2.26509
2.77964
3.88951
2.37488
3.90146
1.398
0.761177
1.19509
1.23178
1.86423
3.44421
0.0447008
-0.61453
0.267757
-0.731618
0.943237
0.529275
-0.441234
0.879815
-1.27212
-0.252913
0.108021
-0.531249
-0.391061
-1.06926
-1.37785
-1.22366
-1.09044
-1.82672
-1.34421
-0.716081
-3.91092
-2.3694
-1.9516
-2.26084
-0.478163
-1.59006
-2.06888
-2.04288
-3.94969
-2.39817
-3.50316
-5.2893
-5.6116
-2.84088
-4.36206
-3.85805
-4.2891
-5.10847
-4.71666
-3.87164
-6.6348
-4.18584
-5.49701
-3.76923
-4.82056
-5.00242
-5.90041
-6.12683
-3.94161
-6.18535
-4.16616
-4.19836
-5.20762
-4.83737
-5.77798
-5.94072
-4.15267
-8.10796
-5.89701
-5.7276
-6.28991
-4.12953
-5.55327
-4.96693
-5.94488
-5.14837
-7.88432
-4.16477
-4.64172
-6.05766
-4.32984
-4.21615
-6.42371
-4.43224
-4.73814
-5.49197
-4.96989
-2.93767
-4.88755
-5.32114
-3.90696
-3.36618
-4.35468
-4.41358
-2.98542
-2.25686
-4.04342
-2.9605
-5.44147
-4.1123
-3.92123
-4.50437
-2.92742
-3.65281
-3.68456
-1.38476
-2.24107
-1.02267
-1.69114
0.0329617
-1.03024
-0.820383
-0.356248
-1.98614
-1.9812
0.328959
0.341367
-1.19182
-0.294714
-0.0142467
0.770279
0.720837
-0.899273
1.70998
1.04262
1.33416
1.62968
1.71615
1.42598
0.886455
1.77503
1.83565
3.26476
5.01908
2.093
3.81092
3.57196
3.46568
4.22942
4.11647
3.92191
2.67559
3.34128
5.65859
5.22381
5.033
6.02646
5.28647
4.95832
4.44629
4.099
4.38623
2.81008
3.88248
5.38699
3.68642
3.87279
3.80633
5.5646
2.14789
1.66226
3.48855
3.49204
1.94803
1.39302
1.93895
1.23031
2.25564
1.77287
-1.9477
1.31962
0.0211958
0.066243
0.850557
-0.182038
-1.08948
-0.138159
-0.874481
-0.750084
-2.18263
0.204967
-1.10642
-0.940461
-2.44081
-1.57299
-0.309417
-1.85038
-0.816263
-1.54564
-2.10234
-2.426
-2.88903
-1.78392
-2.37606
-4.39911
-1.82456
-3.33175
-2.77503
-3.13132
-2.51681
-4.85274
-4.21519
-4.45573
-2.78845
-2.05117
-4.83824
-4.13922
-6.07602
-4.88897
-5.78524
-4.47339
-2.9899
-5.1152
-4.75964
-4.21646
-6.20735
-6.9189
-5.39104
-6.25714
-4.07922
-4.02198
-6.15245
-4.20631
-6.81902
-5.12244
-5.44955
-5.53008
-6.05494
-6.50775
-5.76122
-4.9204
-5.07175
-4.31982
-5.94661
-6.19288
-5.03696
-5.59913
-4.14631
-6.47516
-5.4693
-4.78283
-5.3606
-5.69414
-3.54475
-3.63092
-2.72864
-3.6821
-4.76804
-4.37983
-3.63099
-2.69511
-3.94276
-5.30562
-4.50714
-2.72336
-3.23152
-2.16681
-2.5332
-4.23725
-1.42486
-3.78401
-2.4678
-2.10498
-1.66472
-0.490533
-0.73291
-2.61276
-2.43011
-0.291131
-0.527507
-0.818307
-0.884527
-0.0893448
-0.991075
1.78442
-0.251453
-0.0819057
-0.264633
0.49661
0.560713
-0.333266
1.65654
0.198076
0.142856
1.64939
0.852879
1.17517
0.153549
1.11429
2.51501
1.80463
2.11075
1.29075
0.732986
1.70937
2.1285
2.3457
3.96232
2.70959
4.41821
4.74182
3.47577
2.89411
3.62639
3.18797
3.46984
4.49001
4.63375
2.64213
2.87582
5.32081
3.62789
3.6271
5.75313
5.06094
5.56392
3.84834
6.03117
3.9822
4.57179
3.61805
4.6467
4.2106
4.97296
3.36283
3.35785
3.57736
3.73465
3.62101
3.89958
2.82788
3.51097
2.29032
2.70276
4.72052
3.09948
4.06623
3.40868
4.89618
1.68241
3.97982
5.44731
4.73145
4.4212
3.26373
6.97632
3.4091
4.45027
5.04383
2.96802
3.16395
2.67751
1.92262
3.56128
2.64251
0.722233
2.45816
3.4937
2.08038
2.59532
1.87201
-0.118048
1.27446
1.47339
0.0430305
-0.473328
2.05856
1.56891
0.272196
-0.774153
1.87838
1.63367
-0.0501811
0.347736
0.773553
-0.0946096
0.199887
1.79076
-0.214016
0.928811
0.447636
-1.32861
0.563642
-1.43432
-0.496419
-1.08388
-1.52539
-0.154862
-0.884505
-1.66046
-0.764731
-1.07568
-1.07854
-1.91539
-3.87306
-1.76156
-1.03078
-2.74325
-3.01088
-2.56422
-2.02419
-2.28835
-3.12104
-1.25285
-4.16932
-4.30171
-0.486384
-2.68984
-2.03885
-3.99185
-3.3443
-1.48769
-3.35876
-3.84185
-3.29226
-5.60991
-2.51726
-4.00933
-4.46716
-3.9674
-3.81771
-4.19903
-5.51736
-4.31938
-3.58587
-4.48777
-4.0803
-3.83868
-3.32848
-3.38884
-4.05366
-4.598
-4.61933
-2.96793
-3.80189
-2.68115
-2.7063
-2.27025
-2.53234
-3.40233
-2.99384
-2.71029
-3.03105
-3.89266
-3.29419
-0.951554
-3.12427
-3.78476
-2.42033
-2.86316
-0.800341
-1.73198
-1.75215
-2.80988
-1.08651
-2.78514
-0.681384
-4.02256
-0.244935
-2.34626
-1.73616
-1.60333
-1.05484
-0.981487
0.438781
-1.16606
-0.73625
-0.331032
-0.535357
-0.94483
-0.00395324
-1.43213
-0.797035
0.19098
-0.18972
0.517406
-0.537181
-0.757951
0.190557
0.0439965
-1.10632
0.404576
0.443969
-0.934712
-1.3852
0.258835
2.49984
1.37511
3.03504
0.129462
1.273
0.146949
3.04833
0.199271
1.66666
2.04423
0.570561
2.85171
1.08953
0.488345
1.99192
1.70382
2.02587
1.56366
3.17453
2.20355
2.77715
0.744008
3.41904
1.74216
3.5463
1.2681
2.48816
-0.0627184
1.80046
3.23023
2.7297
3.64007
2.97488
1.26312
2.94303
2.4755
4.32046
3.0492
3.50197
2.99936
2.05997
3.20969
3.2719
3.39768
2.21444
1.00443
3.04119
1.85919
3.57616
1.82755
3.69041
4.04949
1.22353
2.75297
3.13745
2.4474
1.14022
0.683716
3.19954
2.2973
0.297785
0.701378
2.79707
1.09954
2.63544
2.58771
0.766096
2.62663
2.22951
-0.166313
1.63707
2.06541
2.13114
0.685442
1.99923
-0.310435
-0.0746098
1.00126
0.642911
0.294243
1.61116
1.40445
-0.0748456
-0.122908
1.71032
0.860675
-0.201032
-1.08677
0.382003
-0.441137
-1.08103
-0.146989
-0.106875
-0.061173
-0.864049
-0.180112
-0.293461
-0.491989
-0.370696
-0.876177
0.767392
-0.0770058
-1.47628
0.805766
-2.62492
-1.29958
-0.0663305
0.838164
-1.55925
1.08079
0.505695
-0.144312
-1.3024
-1.10803
0.614712
0.161815
-0.942905
-1.10023
0.242204
-0.683353
-1.32296
-1.20493
-0.869313
-2.01891
-1.87117
-2.2414
-1.12916
-1.6723
-1.02736
-2.72741
-2.25001
-0.55696
-1.22617
-0.0685782
-0.473092
-1.53822
-1.00184
-1.599
-1.82261
-2.46805
-0.868656
-0.777499
-1.69833
-1.60859
-1.24053
-0.612106
-2.68628
-1.51387
-0.831073
-0.796845
-0.546152
-1.01277
-1.59164
-1.83764
0.0947509
-0.553335
-0.238164
0.240784
-0.99672
-1.40375
-0.820906
-0.400235
-2.76373
-0.0962045
-2.61671
-1.00548
-1.08857
-2.77267
-1.24457
-0.254638
0.117803
-1.6462
-1.95183
0.751038
-0.486749
-1.15787
-0.812022
-1.0836
-0.141996
0.279104
-2.0029
-2.27784
-0.324667
-0.637058
1.19439
-0.397455
-0.425986
-1.15376
1.39112
1.07094
-0.342594
-0.369482
0.733163
-1.19445
-0.448237
-0.551738
-0.118793
2.51545
-1.26781
-1.50812
1.63545
-0.0545963
0.626701
-1.08581
-0.740335
0.164976
-0.446857
1.5505
0.547394
-0.456669
-0.673552
-0.389167
0.708986
0.600096
0.803418
-1.14019
-0.375437
1.13313
-1.48574
0.458659
-1.02517
0.844326
-0.322929
1.76915
-0.195881
0.66833
-1.12529
-0.400628
0.34968
-2.5586
0.020755
-0.726327
-0.44689
0.200601
1.85205
-1.20062
-0.328351
-0.564874
-0.453512
0.329434
0.769212
0.0824906
-1.00049
-0.739002
0.79991
-0.111612
0.34843
0.961888
0.698535
-1.52312
0.849054
-0.521361
0.5899
-0.618035
0.325352
-1.28931
1.54359
-1.46921
-1.47341
-1.05546
-0.0490494
0.866526
-0.00133243
0.26342
-0.981714
-0.352844
0.501226
2.25292
-0.577523
-1.58779
-1.1422
0.497713
1.05244
1.31393
1.11076
0.306806
1.22594
0.721956
0.396602
0.967884
-0.947668
-0.789455
0.0255216
-0.436439
-0.712537
1.14574
-0.407775
0.731507
-1.7498
0.845451
-0.571448
-2.26074
-0.618157
-0.266792
1.0324
0.411928
-0.529606
0.186356
-0.254731
-0.069503
0.831327
0.692068
-1.55607
1.27778
0.99842
-0.106201
-0.896216
-0.210598
0.209833
-1.48737
-0.411234
0.00563356
0.615189
0.962505
1.21685
1.74772
-0.872693
-1.0478
1.33781
-1.47837
-0.820716
1.06831
-1.58833
0.750381
1.06977
-1.10914
0.837719
-1.76738
-0.657616
-0.0264767
-0.300706
0.348099
0.15817
0.866937
-1.17735
-0.49411
1.41564
0.459427
0.255368
-0.0117134
1.44836
2.09694
-1.23746
0.243185
1.25916
0.429454
-2.679
-0.772331
-0.458319
-0.253978
1.2692
2.03632
0.478656
0.927679
1.23782
-0.512304
-0.688475
0.139952
0.540047
-1.19159
0.785022
-0.212969
-0.595367
1.02607
0.111786
-0.333222
-0.324803
-0.348967
1.00409
-1.77602
-0.4782
-1.94706
0.966852
-1.40473
-0.828076
-0.987854
1.04847
-0.064383
-0.237345
-0.590864
0.838976
-1.40129
-0.664794
0.602745
-1.62964
0.0153085
-0.476144
1.74532
1.13477
0.0147318
0.341819
-0.258937
3.15467
-0.194892
-2.01446
-0.591608
-0.45438
-1.59428
0.280449
1.39149
-0.515756
-1.29578
-0.736013
0.328444
-0.128448
-1.95793
0.562071
0.582848
-1.80879
0.165221
0.755273
0.565286
-0.421393
0.909961
-1.31342
-1.97341
1.01007
0.10916
0.682613
-0.894224
1.61354
-0.589999
0.664245
-1.12621
-0.996626
-0.906838
-0.281493
0.448697
1.01781
0.998813
0.599903
0.588096
-0.258052
-0.598051
-0.0803626
0.537799
-0.595233
1.67178
1.57598
0.780593
0.520496
-0.872693
-2.43779
-0.807491
-1.35823
0.769996
1.62865
0.292744
-0.411376
-1.00968
-0.5478
0.70068
-0.029344
1.88018
-0.866922
-2.69559
0.142818
-1.02746
0.528104
0.149692
1.52524
-1.83684
0.454246
0.694508
-1.30125
1.06106
2.21862
0.199501
1.04041
0.192347
-1.51753
0.57136
-0.510825
-0.33831
0.484465
0.788325
-1.65604
1.6262
0.693393
-0.238778
0.964736
-0.963915
0.0541579
0.877596
-0.361007
-0.247715
-0.880271
0.287393
-0.292251
-0.193424
1.71531
0.503353
-0.564796
0.475404
-1.93258
-1.81169
-0.621481
-0.998403
-0.452353
0.847963
0.331427
-1.83507
-0.333855
1.8556
-0.76177
-2.79018
-2.19132
-1.23873
0.693116
-0.628931
0.231868
-0.192139
-0.469374
1.47105
-1.46534
-1.36386
-0.315795
0.921608
1.13957
-2.02501
0.559963
-0.822684
-0.300204
-1.96226
-0.397838
-0.892472
-0.778428
1.44365
1.15317
0.529844
-1.21968
-1.24217
0.290646
-1.96432
-0.0982307
-0.770149
0.366613
-1.21123
-0.18673
-1.79843
0.0664853
-0.237118
-1.7473
-0.201474
0.0979635
-0.900872
0.805628
-0.692586
-1.88819
-0.382573
-0.981895
-0.722377
-1.53095
0.810932
-1.38319
-0.139302
-0.29769
0.527676
-0.991672
0.395149
0.899456
-0.245768
-0.438045
0.441906
-0.115425
1.88112
0.125529
-2.07095
0.687991
0.66675
-1.08859
-0.661095
0.804284
-0.992826
-0.58084
0.217852
-1.1727
0.229974
-0.0591556
1.74056
0.431751
-0.62598
0.877179
-0.500965
1.05092
-1.55002
1.03962
0.410262
0.604075
-0.422462
0.737019
-0.0786761
0.314624
-0.665392
0.749818
-0.0759252
0.782327
0.725121
-0.96198
-1.28534
-1.02222
-0.937433
-1.09152
-0.842513
-0.0741969
-0.740284
0.959907
0.322249
1.1348
0.441009
0.642666
0.569715
-0.966907
-0.708523
-0.0874537
-0.171929
0.834786
-0.294715
-1.0606
0.34486
0.260969
2.48653
1.39208
0.588584
1.07162
-0.247085
-1.7528
1.11875
0.128146
1.59696
1.00679
0.847715
-0.345248
[truncated: 548 more rows]
