# Supplementary material for: Investigation of microseismic signal denoising using an improved wavelet adaptive thresholding method
Source: Sci Rep. 2022 Dec 23;12:22186. doi: 10.1038/s41598-022-26576-2 (PMC9789042; doi:10.1038/s41598-022-26576-2)
Supplement: Supplementary file 1 — Supplementary Information. [file 41598_2022_26576_MOESM1_ESM.zip › Supplementary material_20220811v2/Blasting Monitoring Signal.xlsx]

## Sheet: Sheet1
2.86908
4.08973
2.86897
-0.182838
0.122284
0.732582
-0.182999
-1.09858
-2.92969
-2.31939
-2.31944
0.121908
-2.9299
-2.31961
-3.23519
-1.09901
-3.23529
-3.54052
-5.06646
-2.93028
-2.62516
-3.54074
-5.37185
-5.3719
-4.7616
-5.37201
-5.67724
-5.98246
-5.98252
-5.06704
-2.32052
-2.93092
-2.32062
-2.93103
0.120676
3.17238
3.17233
1.03604
4.39292
4.69805
6.22387
5.00311
5.00306
7.13924
6.83401
5.61325
5.00285
5.30797
6.22344
6.22339
5.00263
3.78188
4.69735
5.00247
6.5283
5.00237
6.22302
5.00226
3.7815
2.56075
2.86587
1.03476
0.729533
1.03466
-1.71198
-1.10168
-4.76384
-3.23802
-3.54325
-2.93295
-4.76406
-3.54341
-3.84864
-2.32281
-2.93321
-2.01774
-1.10227
-1.71267
-1.10237
-1.10243
0.118224
0.728523
0.423294
0.118065
-0.492339
-0.492393
1.03343
2.55926
1.03333
1.03327
0.42287
1.03317
1.03312
1.03306
4.38994
3.77954
2.55878
1.03285
1.0328
1.03274
3.16892
1.03264
-0.798468
-1.1037
-1.10375
-1.71415
-3.54526
-4.15567
-4.46089
-3.54542
-4.15582
-4.76623
-5.68181
-3.54563
-2.32498
-3.54574
-4.15614
-4.46137
-2.32519
-4.46147
-2.63047
-3.24088
-3.5461
-3.54616
-2.93586
-3.54626
-3.85149
-3.24119
-2.32572
-2.32577
-2.631
-3.54658
-2.6311
-1.10528
-0.494977
-1.10538
-0.189906
1.03074
2.86175
0.725464
0.420236
0.420184
2.86154
1.03043
0.114851
-0.800728
1.03027
3.16645
1.03017
0.724942
1.03007
4.9973
4.08172
4.99719
4.08161
5.30227
5.60739
7.74357
6.21764
6.21758
4.99683
7.74336
6.21743
4.08115
2.55522
4.08104
3.77581
2.24988
-0.49675
-0.801978
3.16526
1.02897
-0.496958
-1.71771
-0.802237
1.02877
0.113187
-1.71792
-3.54903
-1.71802
-0.802547
-1.41295
-4.46476
-4.46481
-2.93898
-4.77009
-4.15979
-5.68572
-5.3806
-4.7703
-2.63412
-5.38075
-3.54975
-3.24462
-0.136359
0.779137
-1.96748
-3.49339
-2.88307
-3.49345
-2.27278
-3.49351
-3.79872
-4.71428
-2.2729
-1.96776
-1.05226
-2.273
0.168375
0.778695
1.08384
-1.05242
1.08378
2.30445
4.74582
4.74579
1.08365
0.473263
2.30429
1.08355
1.08352
1.08349
1.08345
4.44035
2.91444
-0.442523
1.08332
3.82987
4.13502
3.52463
2.91425
1.08316
0.777952
1.0831
1.08306
1.08303
-1.05323
-1.05327
-0.748124
-1.66368
-4.10512
-3.18963
-2.88449
-2.57934
-3.49491
-4.71564
-3.49497
-2.2743
-1.96916
-1.05367
0.167004
-1.05373
1.08246
0.166903
-0.443482
-0.748691
-0.138374
0.166768
1.08226
0.166701
0.166667
1.08216
0.471775
0.776917
1.08206
1.08202
3.5234
3.82854
3.8285
1.99741
1.08185
3.8284
4.13354
3.21798
3.21795
3.52309
1.08165
0.166085
-1.97018
-1.05469
-2.27543
-0.444406
-1.05479
-1.97035
-2.88592
-2.58078
-3.49634
-2.27567
-0.749826
0.776018
-0.139544
0.165596
-2.27584
-1.05518
-0.444861
-0.13972
-1.05528
-0.750142
-0.750178
-1.05539
-1.97095
-1.05546
-0.75032
0.775523
1.08066
-0.750427
0.775416
0.775381
2.30122
2.60636
2.60633
1.08041
2.30108
1.08034
1.08031
0.775093
0.164706
1.0802
1.08016
-0.445754
-3.19237
-2.58206
-2.27692
-0.751076
-3.49769
-2.88738
-2.58224
0.164306
-0.446082
-1.05647
-1.05651
-1.05654
1.07965
0.164086
-0.446302
-0.446339
0.163976
-0.751589
-0.751626
-1.05684
0.469003
1.07932
0.774105
0.163716
-1.05702
0.163642
2.60501
4.43603
2.60494
2.6049
1.07898
3.82553
3.82549
2.60475
1.07883
2.60467
2.90981
0.773544
-1.05755
-2.27829
0.773431
2.60445
-1.0577
-5.63537
7.18197
5.96123
-3.49926
-9.60281
-0.752752
-6.85631
-4.72011
2.90924
4.12991
2.60399
-3.19439
-0.447843
-5.02552
-5.94108
-3.49972
1.07788
8.09689
15.4211
0.467415
-15.7069
-11.4345
-0.753404
5.0449
9.92767
19.3881
15.4208
2.60334
-14.1814
-25.1677
-11.4349
11.1481
23.6603
10.2325
4.43412
8.09619
-2.27983
-21.2008
-26.694
-5.63688
11.1477
33.4255
21.2185
-9.29915
-26.9994
-17.8441
-8.38374
-5.6372
9.92673
22.4389
17.2509
-7.16323
-20.2858
-8.99437
-3.50124
-0.14435
2.90737
2.60215
2.60211
-3.50144
-16.624
-15.7086
6.26406
12.6727
17.5555
11.4519
0.770736
-10.826
-9.60532
-2.28114
2.90681
11.7569
18.7759
12.3671
-3.50205
-10.8263
-12.0471
-5.94358
13.8928
16.3342
7.17886
-5.94374
-12.6576
-15.0991
-4.72316
7.17866
11.7563
11.1459
-3.50262
-12.0476
-10.8269
-1.67169
-1.06138
2.60069
3.82135
0.159201
-4.72365
-8.3858
-5.63926
-3.1979
1.07452
4.43141
4.43137
1.0744
-3.50328
-5.33438
-1.97749
5.04152
7.48288
9.00872
5.04139
1.07406
-2.28291
-2.28295
1.07394
4.73601
5.34631
2.59969
-0.452109
-2.28321
-4.72465
-4.7247
1.0736
6.8719
6.26151
0.157947
-1.0628
-1.67319
-2.58876
-1.67328
1.07326
4.43015
3.81976
-2.89415
-6.86148
-5.94599
-3.80981
-3.50467
-1.06331
1.07288
6.566
2.90385
-6.86182
-9.60844
-4.72567
1.07262
5.34504
5.345
4.12425
3.81903
-2.5897
-5.94668
-3.50532
5.64991
9.0068
3.81877
-3.20031
-4.11588
-4.11593
-2.28492
-2.28496
0.156403
3.81847
3.81843
-3.50584
-5.33693
-4.42145
0.156142
3.81821
4.12334
4.1233
1.07149
-1.06478
-3.50623
-3.2011
-2.28561
0.460923
1.68158
2.59707
0.765967
-1.06513
-3.50658
-1.06522
3.81755
4.73303
3.81746
0.765658
0.155262
-0.455133
0.46035
2.59654
5.0379
9.00514
3.81711
-1.98128
-5.94861
-4.42277
0.459994
5.03759
1.07026
0.154684
-1.98159
-3.20234
-3.20238
-2.59208
-1.67659
2.29065
2.2906
0.154326
-2.5923
-4.4234
-2.28722
2.90073
1.06963
-0.456296
0.459187
0.764317
-1.06678
-5.64446
-4.11863
0.153785
4.4262
3.8158
1.06918
0.763955
-0.456793
0.763864
1.06899
2.59483
5.03619
6.25685
3.20504
-0.457112
-1.67786
-1.06755
1.06863
1.06858
1.06854
-2.59362
-2.28849
-4.42476
-2.28858
-2.89898
-1.06797
-2.28872
-1.06806
-1.0681
-3.50956
-4.73031
-4.12
-2.89934
-1.98386
-3.20461
-3.81501
-3.2047
-3.20475
-5.34103
-5.64625
-3.20489
0.762349
0.762303
-2.2895
-3.20508
-1.98442
0.456941
4.119
5.33966
5.03444
5.03439
3.81364
5.0343
3.81355
5.0342
5.03416
6.25481
5.03406
2.59261
1.06669
2.89769
4.42353
2.59242
1.0665
2.59233
3.81299
0.456005
-0.154393
-0.15444
1.06622
1.06617
-0.764933
-1.07016
-1.68056
-2.59613
-3.20653
-4.1221
-4.7325
-4.42737
-2.90154
-3.51194
-3.81716
-5.34309
-4.73279
-3.20696
-0.155245
-0.460468
1.06536
-0.155388
0.760092
0.454869
2.89623
3.81171
5.33754
6.25302
4.42191
4.11669
3.20112
4.1166
2.59067
4.42168
4.11645
5.33711
2.89565
1.06455
4.42144
3.81104
4.42134
4.11612
2.59019
1.06426
1.06421
0.453813
-0.766938
-1.07216
-1.37739
-1.98779
-2.59819
-5.03964
-5.95522
-4.73456
-6.56566
-5.95536
-5.95541
-5.95546
-5.95551
-5.3452
-5.04008
-4.73495
-4.42982
-2.29364
-0.76781
-1.07303
-2.59896
-2.59901
0.147522
-1.07323
-1.07328
-3.51473
0.757678
1.06281
1.06276
-1.07352
-1.68392
0.147082
3.19879
2.58839
1.06246
3.809
3.19859
3.8089
3.1985
1.06222
3.50357
3.8087
3.1983
1.06202
-0.463908
-0.769133
0.45152
0.451471
-1.07446
-1.07451
-0.159029
0.146098
0.146048
-1.99023
-1.07475
1.06143
3.80796
0.450977
-0.159425
1.06123
2.89223
3.19736
-0.464799
0.145503
0.450629
1.06093
-0.159822
-1.0754
-2.29615
-0.465147
0.755506
-0.465247
0.450231
0.450181
1.06048
2.58631
1.06038
-0.465547
1.06028
2.58611
2.58606
0.144605
-1.6865
0.449681
0.144455
0.144404
-1.99188
-2.2971
-1.6868
0.144204
-1.07655
-2.90765
-1.07665
-0.466349
2.58536
0.143902
0.754203
0.143801
2.58516
1.05923
0.448826
-0.771928
0.7539
1.05903
0.143448
-0.466954
-2.29806
-1.07741
0.448421
0.143195
-1.07756
-3.21384
-1.68801
0.448168
0.142942
-2.90887
-0.772687
-0.772738
0.142738
-2.90907
-3.51947
-2.29882
-1.9937
-3.21445
-4.74038
-4.74043
-4.43531
-2.29913
-4.13023
-4.43546
-4.74068
-4.43556
-2.60456
-1.07873
-2.60466
-0.468479
-0.163355
1.0573
0.446895
1.05719
0.446792
3.80367
4.1088
2.88804
2.58282
1.05689
3.49824
3.80337
4.10849
2.58256
5.02392
3.80316
3.80311
4.71859
4.41336
6.24436
4.71843
5.93908
3.8028
4.4131
3.8027
4.10782
1.97154
0.44561
-0.775145
-0.47002
-1.69078
-3.21671
-2.30123
-2.60646
-2.91168
-4.74279
-3.21696
-3.52219
-2.60672
-1.69124
-1.99647
-1.99652
-2.60692
-0.470745
-1.08115
-1.69155
-1.08125
0.444575
-0.471004
-0.16588
-0.776284
-0.165984
1.05467
1.05462
1.05456
0.138984
1.05446
3.80099
4.10611
2.58018
3.80083
4.41113
2.8852
3.80068
1.05404
3.80057
1.05394
2.27459
-1.0824
-1.08245
-1.0825
-1.6929
-2.91366
-3.52406
-4.13447
-3.82934
-3.52422
-4.13462
-5.0502
-4.74508
-3.21925
-2.91413
-5.05041
-5.96599
-4.44017
-3.52469
-4.44027
-5.9662
-6.57661
-4.44043
-3.21978
-4.44053
-4.74576
-4.74582
-2.60964
-0.778635
-0.778688
0.441963
0.44191
2.88326
3.79874
2.88316
3.79863
3.79858
6.23993
6.54506
6.23983
1.96731
4.10349
4.40862
4.40856
3.18781
1.05152
4.10323
3.798
2.57724
1.05131
4.40819
3.79779
6.23914
2.57698
0.440697
1.051
3.79752
3.79747
1.05084
0.135257
-1.0855
1.05068
-1.08561
-1.39083
-2.61159
-3.22199
-1.39099
-1.69622
-3.52733
-2.61185
-0.475678
-0.170555
0.134568
-0.781012
-1.08624
1.04994
0.744707
-1.0864
-1.69681
-0.476155
0.744495
1.04962
-2.30737
-1.08672
-1.08677
0.744229
-0.781703
-1.69728
-2.00251
1.04919
2.88019
1.04909
1.04903
0.743803
2.26963
2.57475
2.87987
0.74359
0.743537
0.743484
1.04861
-0.782502
-0.477379
-1.08778
0.132866
-0.782715
-2.00347
-2.91905
-1.08805
0.132599
-0.477806
-2.61409
-1.69862
0.132385
-0.172844
-0.172897
-2.00401
-1.08853
-1.08859
-2.30934
-3.22492
-4.44568
-3.53021
-2.30956
-1.08891
-3.22519
-3.53042
-3.53047
-2.30982
-0.783998
-2.30993
-0.784105
0.131369
0.741667
-0.173914
-1.08949
0.436331
2.26733
2.57245
0.130994
1.04647
0.436063
1.04636
-1.08992
0.741078
0.741024
2.57203
0.740917
2.57192
0.435634
2.57181
3.48728
3.79241
4.09753
2.87677
2.87672
3.79219
3.79214
3.18173
3.18168
3.79198
1.04534
1.04529
1.04523
1.04518
1.04513
1.04507
0.129492
-0.786089
-0.786143
0.739682
0.434453
0.434399
1.0447
0.434292
-1.09164
-0.176167
-1.09175
-2.00733
-0.78668
-2.61779
-3.53337
-3.22825
-2.61795
-2.618
-3.83876
-4.14399
-3.83887
-2.00787
-3.5338
-1.09245
-2.3132
-1.09256
-1.09261
-1.09266
-1.09272
1.04346
-0.482473
0.738177
1.0433
-0.78781
0.432839
-0.482742
1.04308
0.127502
-1.09325
-0.177781
2.56875
1.04281
0.127233
1.04271
1.04265
3.78918
2.8736
1.04249
1.04244
2.26309
0.126802
0.126748
-0.483657
-0.788887
1.04211
-2.0097
-2.92528
-3.53568
-2.31503
-1.70474
-1.09444
-3.5359
-3.53595
-2.92566
-0.484303
-1.09471
-0.484411
-0.484465
0.125833
0.430955
-1.09498
-0.48468
-0.484734
1.04109
1.04104
0.125456
-1.0953
1.04088
2.5667
3.177
1.04071
1.04066
3.78719
5.00784
5.00778
4.0922
4.7025
4.70245
5.61792
4.39716
4.39711
3.7867
5.00735
3.17625
2.56584
0.12438
-0.791201
0.429448
1.03975
0.124165
-2.01212
-2.9277
-1.0967
-1.09675
-1.09681
-3.23309
-1.09692
-0.181442
-0.791847
-3.84366
-2.31783
-1.09718
-0.486886
-2.31799
-4.75945
-3.53881
-2.31816
-0.792331
-0.792384
-1.09761
-1.70802
0.428158
0.428104
0.122874
0.122821
1.03829
3.78482
5.00547
1.03813
0.122552
