# Supplementary material for: Investigation of microseismic signal denoising using an improved wavelet adaptive thresholding method
Source: Sci Rep. 2022 Dec 23;12:22186. doi: 10.1038/s41598-022-26576-2 (PMC9789042; doi:10.1038/s41598-022-26576-2)
Supplement: Supplementary file 1 — Supplementary Information. [file 41598_2022_26576_MOESM1_ESM.zip › Supplementary material_20220811v2/Comparison of the effect of removing analog signal noise with the model with and without the addition of the coefficient aj.xlsx]

## Sheet: Sheet1
-1.36886
-1.34942
-1.32936
-1.30865
-1.28769
-1.26636
-1.24586
-1.22636
-1.2072
-1.18875
-1.17041
-1.15214
-1.13459
-1.11763
-1.10026
-1.08248
-1.06474
-1.04679
-1.02942
-1.01271
-0.996061
-0.979678
-0.962883
-0.945555
-0.928157
-0.910488
-0.892818
-0.875184
-0.857273
-0.83914
-0.821512
-0.80441
-0.787519
-0.771027
-0.754431
-0.737698
-0.721234
-0.70493
-0.687688
-0.669442
-0.650635
-0.630962
-0.611155
-0.591237
-0.570569
-0.54929
-0.528044
-0.506798
-0.485324
-0.463767
-0.441561
-0.418664
-0.395467
-0.371837
-0.348654
-0.32604
-0.303475
-0.281218
-0.258841
-0.236309
-0.214062
-0.192018
-0.16939
-0.146174
-0.122695
-0.0987592
-0.0749456
-0.051294
-0.0273578
-0.00326711
0.0188466
0.0388133
0.0575357
0.0744053
0.0907473
0.106597
0.120736
0.133403
0.14596
0.158344
0.170026
0.181307
0.191014
0.199047
0.206214
0.212225
0.2187
0.225865
0.232725
0.239749
0.246155
0.251863
0.257671
0.263417
0.267595
0.270176
0.271778
0.272018
0.271977
0.271719
0.270386
0.26821
0.266558
0.265466
0.264455
0.263888
0.262766
0.261059
0.259592
0.25817
0.256107
0.253451
0.250411
0.246832
0.243356
0.240021
0.236393
0.232622
0.227453
0.220724
0.213137
0.204326
0.194919
0.18496
0.173808
0.161582
0.149337
0.137071
0.124346
0.111417
0.0974868
0.0824954
0.0670453
0.0509523
0.0377047
0.0277228
0.0192396
0.0132838
0.00799511
0.0032919
0.00104704
0.000931874
0.000214042
-0.00105312
-0.00171954
-0.00241861
-0.00098013
0.00278335
0.00730676
0.013116
0.0180462
0.0217435
0.0256349
0.0290819
0.0330159
0.0375529
0.041664
0.0455416
0.051401
0.0592965
0.0682891
0.0789439
0.0897116
0.100494
0.112538
0.125506
0.136511
0.145408
0.153321
0.159456
0.165783
0.172363
0.177501
0.181573
0.186215
0.191336
0.196374
0.201696
0.205847
0.208724
0.211331
0.21332
0.217088
0.222961
0.229544
0.237537
0.245773
0.254153
0.263885
0.274744
0.284624
0.293516
0.302294
0.310442
0.319517
0.32963
0.339585
0.349734
0.357137
0.361362
0.364039
0.364281
0.363489
0.361739
0.357512
0.351047
0.344899
0.339044
0.332361
0.325452
0.316354
0.304892
0.292504
0.278716
0.265103
0.251953
0.238156
0.224182
0.209415
0.193761
0.177942
0.161827
0.14367
0.123413
0.10181
0.0784083
0.0544006
0.0298609
0.00381261
-0.0234886
-0.049246
-0.0732968
-0.0967799
-0.118923
-0.141581
-0.164816
-0.18701
-0.208517
-0.231007
-0.254401
-0.278108
-0.302508
-0.326151
-0.348935
-0.371871
-0.394618
-0.419399
-0.446526
-0.474691
-0.504546
-0.535029
-0.566049
-0.598721
-0.632841
-0.666425
-0.699462
-0.732783
-0.765903
-0.800283
-0.836032
-0.872023
-0.90859
-0.939078
-0.962682
-0.982754
-0.997326
-1.00994
-1.02075
-1.02618
-1.02683
-1.02791
-1.0293
-1.02882
-1.02765
-1.02166
-1.01048
-0.997085
-0.980463
-0.964768
-0.950669
-0.935425
-0.920252
-0.903349
-0.884485
-0.865633
-0.846415
-0.822577
-0.794009
-0.762502
-0.726965
-0.690364
-0.652879
-0.612113
-0.568704
-0.528221
-0.490936
-0.454672
-0.420953
-0.385972
-0.349608
-0.315123
-0.281785
-0.246424
-0.209207
-0.171215
-0.131733
-0.0935641
-0.0569013
-0.019798
0.0170824
0.0583689
0.104697
0.153385
0.205787
0.25966
0.314822
0.373609
0.435591
0.496715
0.556967
0.618043
0.678951
0.742706
0.809528
0.877112
0.94615
1.00288
1.04566
1.0814
1.10605
1.12695
1.14441
1.15102
1.14808
1.14632
1.1455
1.14112
1.13563
1.1205
1.09497
1.06518
1.02906
0.995192
0.964958
0.932699
0.900937
0.865951
0.827272
0.788978
0.750293
0.702434
0.64518
0.582233
0.511346
0.438647
0.364516
0.284003
0.198433
0.119259
0.0470449
-0.0226792
-0.0867756
-0.153073
-0.221817
-0.286293
-0.348004
-0.413455
-0.4823
-0.552313
-0.624964
-0.694482
-0.760472
-0.826926
-0.892477
-0.966648
-1.05074
-1.13923
-1.23491
-1.33315
-1.43357
-1.54098
-1.65449
-1.76575
-1.87473
-1.98493
-2.09428
-2.209
-2.32953
-2.45112
-2.57519
-2.65896
-2.69751
-2.71187
-2.68947
-2.65367
-2.6054
-2.52141
-2.40582
-2.29108
-2.1764
-2.0482
-1.91393
-1.74744
-1.54643
-1.32958
-1.09049
-0.856744
-0.632661
-0.40027
-0.167639
0.0774345
0.336451
0.596227
0.859317
1.15349
1.47943
1.8255
2.1988
2.57989
2.96759
3.37756
3.80563
4.25789
4.73691
5.23705
5.76072
6.30849
6.88032
7.47838
8.10315
8.74489
9.40348
10.0843
10.7851
11.5127
12.2679
13.0459
13.8484
14.6769
15.5312
16.4122
17.3205
18.2544
19.2142
20.2015
21.2161
22.2597
23.3329
24.435
25.5668
26.7281
27.9192
29.1409
30.3934
31.4947
32.4263
33.2737
33.9843
34.6629
35.3134
35.835
36.2468
36.6795
37.1293
37.5432
37.951
38.2456
38.4179
38.544
38.5979
38.7136
38.9108
39.1063
39.3393
39.5479
39.7256
39.938
40.1726
40.3014
40.3221
40.2883
40.1678
40.0522
39.9475
39.7811
39.5733
39.3523
39.1124
38.8543
38.5839
38.2668
37.9028
37.5134
37.0913
36.736
36.4594
36.2098
36.0163
35.8278
35.6415
35.5096
35.4229
35.1592
34.7048
34.16
33.4646
32.7624
32.0612
31.2368
30.3185
29.4495
28.6269
27.801
27.0067
26.127
25.1554
24.179
23.1716
22.2513
21.4394
20.6623
19.9566
19.2762
18.6174
18.0371
17.5279
16.9767
16.3834
15.7997
15.1988
14.6642
14.204
13.7555
13.3391
12.8758
12.3518
11.82
11.2567
10.6946
10.1379
9.54903
8.93463
8.37864
7.8831
7.41181
6.98608
6.54734
6.09163
5.66594
5.2574
4.86224
4.48575
4.12085
3.76819
3.44164
3.14125
2.86126
2.60502
2.35836
2.12011
1.89992
1.69432
1.51055
1.35005
1.20655
1.08211
0.978621
0.895746
0.834323
0.794875
0.775498
0.776514
0.799463
0.844179
0.913382
1.00771
1.12596
1.26914
1.43649
1.6282
1.8457
2.08908
2.2524
2.32522
2.3574
2.31836
2.26952
2.21327
2.09112
1.91425
1.75865
1.62219
1.47436
1.33264
1.13497
0.876283
0.600846
0.293704
0.0276126
-0.186273
-0.393744
-0.573416
-0.758109
-0.951349
-1.11776
-1.26393
-1.46029
-1.70808
-1.9776
-2.28658
-2.58472
-2.86868
-3.17824
-3.50227
-3.75363
-3.92801
-4.05843
-4.12087
-4.175
-4.22233
-4.21141
-4.15344
-4.09663
-4.03796
-3.96075
-3.87559
-3.73884
-3.54721
-3.33031
-3.07755
-2.8623
-2.69425
-2.53057
-2.39248
-2.24368
-2.08094
-1.94124
-1.81733
-1.64477
-1.42303
-1.17856
-0.895353
-0.620849
-0.358205
-0.0706118
0.231338
0.483546
0.683562
0.853845
0.976828
1.09809
1.21848
1.29939
1.34929
1.40089
1.45158
1.49052
1.52467
1.52315
1.48358
1.42633
1.34382
1.29371
1.28321
1.27912
1.29797
1.31044
1.31395
1.33775
1.37589
1.37869
1.34576
1.29716
1.22051
1.1525
1.09544
1.02082
0.936752
0.874475
0.833929
0.806208
0.799503
0.788931
0.774101
0.774724
0.785994
0.795577
0.804978
0.817181
0.829667
0.855524
0.89557
0.941516
0.996534
1.02818
1.03263
1.02766
1.00396
0.978528
0.95263
0.909475
0.852396
0.807719
0.775399
0.744811
0.722379
0.68813
0.640686
0.595208
0.547161
0.530291
0.549677
0.586246
0.650197
0.725754
0.811989
0.926176
1.0656
1.20049
1.33102
1.47028
1.61126
1.77661
1.96836
2.16976
2.38627
2.6008
2.8101
3.02641
3.2446
3.47107
3.70686
3.9442
4.18445
4.44699
4.73247
5.03245
5.35193
5.67775
6.00907
6.35667
6.71773
7.06116
7.38515
7.70233
8.00413
8.31112
8.62398
8.92473
9.2173
9.52019
9.83255
10.1478
10.4701
10.7834
11.0865
11.3906
11.692
12.0152
12.3637
12.7229
13.1002
13.4836
13.8722
14.2784
14.6998
15.1168
15.5294
15.9459
16.3614
16.7707
17.1726
17.5656
17.9472
18.3553
18.7919
19.2361
19.6974
19.6935
19.1744
19.3209
20.091
20.2755
20.0552
20.1039
20.2527
20.2705
20.2345
20.1887
20.1089
20.0375
19.981
19.9128
19.8447
19.7594
19.6546
19.5494
19.44
19.2853
19.0841
18.8538
18.5839
18.3029
18.0127
17.6901
17.3411
17.0209
16.7322
16.4533
16.1994
15.933
15.6526
15.3907
15.14
14.8689
14.5791
14.2813
13.9684
13.6683
13.3828
13.0926
12.8043
12.4723
12.0903
11.6847
11.2421
10.7847
10.3143
9.80771
9.2693
8.73901
8.21699
7.68648
7.15726
6.5996
6.01132
5.41513
4.80423
4.26371
3.80473
3.38253
3.02245
2.68104
2.35621
2.09296
1.88371
1.65883
1.41937
1.19515
0.96993
0.798212
0.684765
0.589998
0.527108
0.446028
0.338236
0.237515
0.129032
0.0336243
-0.0459296
-0.133129
-0.22364
-0.264708
-0.254901
-0.216715
-0.136641
-0.0512448
0.0371664
0.158196
0.303931
0.399158
0.439826
0.455793
0.426344
0.402115
0.384699
0.330246
0.248412
0.18282
0.131229
0.0784029
0.0341865
-0.0398306
-0.146368
-0.258805
-0.386284
-0.467592
-0.494295
-0.502197
-0.473407
-0.437513
-0.397021
-0.321156
-0.215663
-0.134666
-0.0784878
-0.0245279
0.0138967
0.076805
0.167051
0.25386
0.346314
0.418444
0.464248
0.502432
0.524626
0.538492
0.54502
0.53259
0.502337
0.484381
0.479254
0.472724
0.472138
0.456366
0.423452
0.389749
0.350231
0.31154
0.275995
0.23669
0.195871
0.153179
0.108026
0.0626022
0.0168009
-0.0411539
-0.111948
-0.190001
-0.278441
-0.370004
-0.464189
-0.567303
-0.677816
-0.76061
-0.812947
-0.850285
-0.862724
-0.872046
-0.879059
-0.863954
-0.830814
-0.802571
-0.778391
-0.749578
-0.721387
-0.674539
-0.607568
-0.534098
-0.449525
-0.379143
-0.326688
-0.276725
-0.236685
-0.194866
-0.150139
-0.114978
-0.08708
-0.0428948
0.0178653
0.085278
0.165203
0.240557
0.310152
0.387314
0.468211
0.536378
0.591622
0.638918
0.673869
0.709088
0.744756
0.770624
0.789079
0.807022
0.823654
0.837066
0.848653
0.851264
0.844383
0.832529
0.81393
0.804514
0.806156
0.809927
0.82037
0.82915
0.835581
0.847829
0.864213
0.871507
0.869651
0.863928
0.851057
0.840915
0.834129
0.823072
0.809938
0.799505
0.791404
0.784951
0.781304
0.775869
0.768624
0.762878
0.75772
0.752416
0.747299
0.742137
0.73685
0.732849
0.730184
0.728131
0.727036
0.720575
0.708093
0.692849
0.673045
0.652185
0.630488
0.604603
0.575211
0.547053
0.520076
0.492409
0.465194
0.434724
0.40074
0.366001
0.329655
0.330758
0.373605
0.439311
0.539307
0.651874
0.776191
0.933596
1.12024
1.30711
1.49497
1.69585
1.90311
2.14028
2.4094
2.69374
2.99904
3.29972
3.59182
3.89188
4.19243
4.50488
4.83061
5.15734
5.48745
5.84643
6.23489
6.64215
7.07473
7.51471
7.961
8.428
8.91184
9.38254
9.8388
10.292
10.7341
11.1858
11.6479
12.1025
12.5538
13.0183
13.495
13.9785
14.4724
14.9619
15.446
15.935
16.4254
16.9427
17.4903
18.0535
18.6399
19.237
19.8437
20.473
21.1225
21.7701
22.4156
23.0684
23.7231
24.3961
25.0887
25.7883
26.4986
27.1108
27.6123
28.0568
28.4123
28.7382
29.0368
29.249
29.3854
29.5287
29.6769
29.7955
29.9035
29.9342
29.8817
29.7938
29.6541
29.5326
29.4404
29.3318
29.2274
29.0961
28.9343
28.7754
28.613
28.3764
28.0641
27.7055
27.2826
26.845
26.3955
25.8944
25.3523
24.8569
24.4124
23.9848
23.5981
23.1919
22.7643
22.3669
21.988
21.5784
21.1409
20.6921
20.2209
19.771
19.3455
18.9141
18.4872
17.9909
17.4153
16.803
16.1323
15.4392
14.7266
13.9572
13.1379
12.3329
11.5426
10.74
9.94087
9.09731
8.20586
7.30307
6.378
5.55997
4.86615
4.2281
3.68438
3.16941
2.68001
2.28438
1.97109
1.63359
1.27339
0.936246
0.597289
0.339704
0.170785
0.0300072
-0.0624915
-0.181968
-0.341339
-0.489602
-0.649076
-0.788658
-0.904152
-1.03079
-1.16211
-1.21837
-1.19737
-1.13316
-1.00532
-0.869025
-0.727759
-0.536808
-0.308108
-0.156653
-0.0886963
-0.0584707
-0.0976636
-0.128989
-0.150002
-0.227698
-0.347339
-0.442044
-0.515219
-0.590271
-0.652098
-0.75952
-0.916704
-1.08287
-1.272
-1.39077
-1.4263
-1.43322
-1.38425
-1.32446
-1.25768
-1.13699
-0.971156
-0.842779
-0.752363
-0.665402
-0.602225
-0.50177
-0.359681
-0.222925
-0.0776468
0.0356682
0.10777
0.167601
0.202135
0.223553
0.23338
0.213406
0.165449
0.136087
0.126109
0.113543
0.109736
0.0819342
0.0271053
-0.0294403
-0.0954996
-0.160334
-0.220319
-0.286376
-0.354908
-0.42674
-0.502806
-0.579471
-0.65696
-0.753832
-0.871148
-1.00015
-1.14577
-1.29651
-1.45157
-1.62092
-1.80214
-1.94093
-2.03308
-2.10245
-2.13375
-2.16071
-2.18459
-2.17472
-2.13745
-2.10817
-2.08557
-2.05626
-2.02836
-1.97209
-1.88519
-1.78869
-1.6755
-1.58482
-1.52243
-1.46443
-1.42234
-1.37801
-1.32969
-1.29674
-1.27558
-1.22975
-1.15882
-1.07814
-0.978648
-0.886807
-0.804462
-0.71098
-0.6123
-0.529369
-0.462022
-0.40469
-0.36286
-0.319607
-0.274749
-0.241638
-0.217045
-0.193553
-0.172296
-0.154902
-0.139953
-0.135843
-0.143136
-0.156736
-0.178732
-0.187571
-0.180823
-0.170332
-0.149974
-0.131235
-0.115018
-0.090183
-0.0590423
-0.0390366
-0.0301938
-0.0256016
-0.0295673
-0.0289469
-0.0229046
-0.0215294
-0.0218913
-0.0199753
-0.016491
-0.0112347
-0.00332814
0.00248538
0.00624304
0.0110591
0.0159842
0.0217084
0.0286372
0.0358097
0.0435085
0.0522619
0.0620342
0.0728414
0.0848263
0.091119
0.0910968
0.0881287
0.0802843
0.0715477
0.0621451
0.0483701
0.0309997
0.0148519
-0.000164358
-0.0158929
-0.0311872
-0.0499009
-0.0722986
-0.0955476
-0.120536
-0.139112
-0.15016
-0.158155
-0.160673
-0.161743
-0.161603
-0.156027
-0.145735
-0.137623
-0.131636
-0.124823
-0.118819
-0.108331
-0.0929152
-0.0764842
-0.0577768
-0.0411024
-0.0272631
-0.0132737
-0.000436015
0.0129051
0.0269787
0.0397958
0.0516871
0.0673571
0.086931
0.10835
0.13281
0.157058
0.180867
0.206857
0.23431
0.256883
0.27424
0.288851
0.298967
0.308866
0.318667
0.324658
0.327646
0.331224
0.335187
0.338276
0.341288
0.341015
0.337218
0.332093
0.324866
0.320676
0.320216
0.320466
0.322916
0.325056
0.326662
0.330314
0.335513
0.337705
0.33685
0.33483
0.330514
0.327249
0.325261
0.321954
0.318076
0.310306
0.29801
0.283272
0.265049
0.244616
0.222065
0.195783
0.165966
0.135939
0.105707
0.07373
0.0407962
0.00445184
-0.0355387
-0.0773466
-0.12157
-0.166895
-0.213024
-0.261043
-0.310551
-0.361944
-0.415328
-0.470157
-0.52653
-0.5862
-0.649257
-0.714933
-0.783695
-0.854415
-0.927033
-1.00252
-1.08064
-1.19484
-1.34868
-1.52641
-1.73782
-1.96405
-2.2045
-2.4776
-2.78004
-3.08756
-3.40092
-3.73019
-4.06988
-4.43993
-4.84212
-5.26244
-5.70579
-6.1576
-6.61533
-7.08975
-7.57666
-8.08181
-8.60629
-9.14366
-9.6953
-10.2778
-10.8918
-11.5306
-12.1985
-12.8846
-13.5885
-14.3194
-15.0752
-15.7987
-16.4855
-17.1609
-17.8089
-18.4648
-19.13
-19.7723
-20.3985
-21.0466
-21.7155
-22.3906
-23.0808
-23.7542
-24.4087
-25.0667
-25.7208
-26.3803
-27.048
-27.7139
-28.3808
-29.0481
-29.7145
-30.3829
-31.0528
-31.7086
-32.3492
-32.9815
-33.6012
-34.2176
-34.8308
-35.4326
-36.0246
-36.566
-37.0513
-37.5003
-37.9006
-38.2729
-38.6175
-38.9122
-39.1602
-39.3932
-39.61
-39.7963
-39.959
-40.0721
-40.1328
-40.1588
-40.1435
-40.1127
-40.0701
-39.9978
-39.903
-39.7738
-39.608
-39.4179
-39.2004
-38.9281
-38.5999
-38.2266
-37.8007
-37.3406
-36.8467
-36.3035
-35.7144
-35.1788
-34.7046
-34.2471
-33.8345
-33.4051
-32.9565
-32.5444
-32.1573
-31.7282
-31.2592
-30.7755
-30.2616
-29.773
-29.3135
-28.8436
-28.3763
-27.8375
-27.2162
-26.5569
-25.8377
-25.0926
-24.3247
-23.4971
-22.6163
-21.7508
-20.9011
-20.038
-19.1784
-18.272
-17.3153
-16.3467
-15.3548
-14.4476
-13.6402
-12.8739
-12.181
-11.5089
-10.8546
-10.2744
-9.75926
-9.21703
-8.6487
-8.0943
-7.53222
-7.03353
-6.60453
-6.19316
-5.81662
-5.44998
-5.08617
-4.75029
-4.43468
-4.14325
-3.87877
-3.63287
-3.40701
-3.24127
-3.13837
-3.0806
-3.07901
-3.10949
-3.17101
-3.28548
-3.44829
-3.49597
-3.41517
-3.27996
-3.04423
-2.80819
-2.57605
-2.25631
-1.86796
-1.52179
-1.21455
-0.90403
-0.61602
-0.259067
0.173536
0.61619
1.09046
1.47867
1.76289
2.01476
2.19938
2.37022
2.53215
2.62713
2.66536
2.75663
2.90199
3.05454
3.24134
3.38229
3.47145
3.57073
3.66188
3.73504
3.79588
3.83579
3.85352
3.86906
3.88159
3.8802
3.86885
3.83105
3.76426
3.67903
3.57055
3.44487
3.30273
3.13681
2.94825
2.76437
2.5866
2.40259
2.21962
2.01987
1.80227
1.58195
1.3552
1.10546
0.833096
0.543529
0.23271
-0.0857812
-0.411318
-0.754035
-1.11099
-1.41096
-1.64775
-1.8526
-2.00507
-2.1485
-2.28419
-2.37178
-2.41909
-2.47835
-2.54813
-2.6075
-2.66849
-2.68822
-2.66319
-2.62398
-2.56027
-2.5183
-2.50535
-2.49169
-2.49091
-2.48266
-2.46457
-2.45887
-2.4614
-2.42644
-2.35305
-2.26056
-2.13737
-2.01585
-1.89809
-1.75832
-1.60363
-1.48424
-1.40221
-1.33894
-1.30813
-1.27459
-1.23738
-1.22634
-1.23473
-1.23572
-1.23104
-1.2296
-1.22546
-1.24316
-1.28441
-1.33256
-1.39348
-1.42201
-1.41226
-1.39002
-1.34217
-1.29124
-1.23905
-1.16263
-1.06636
-0.989055
-0.930835
-0.875689
-0.833137
-0.774241
-0.696963
-0.623461
-0.547165
-0.483797
-0.437355
-0.395733
-0.364076
-0.338569
-0.318538
-0.310682
-0.314472
-0.310396
-0.297994
-0.286596
-0.2714
-0.265809
-0.271062
-0.276641
-0.28571
-0.295786
-0.305522
-0.318444
-0.333594
-0.350134
-0.36836
-0.387817
-0.408346
-0.436211
-0.471852
-0.512154
-0.558797
-0.608113
-0.659828
-0.717219
-0.779516
-0.824615
-0.850709
-0.867658
-0.869207
-0.868882
-0.867192
-0.851728
-0.825014
-0.801695
-0.781257
-0.758085
-0.735535
-0.701354
-0.654597
-0.603932
-0.546425
-0.497642
-0.459902
-0.423625
-0.393384
-0.362026
-0.328838
-0.301465
-0.27849
-0.24528
-0.201634
-0.153717
-0.0978747
-0.0446761
0.00515353
0.0598911
0.117176
0.163127
0.197261
0.224399
0.240756
0.256276
0.271155
0.277015
0.275725
0.274212
0.271912
0.266575
0.25968
0.244632
0.220939
0.192945
0.159033
0.13159
0.112166
0.0936447
0.0795814
0.0636822
0.0454004
0.0310206
0.0192746
-0.000471888
-0.0282975
-0.0598977
-0.0979179
-0.134495
-0.169122
-0.207903
-0.249091
-0.287045
-0.321879
-0.355
-0.384954
-0.416462
-0.449579
-0.480661
-0.510623
-0.541346
-0.572523
-0.60382
-0.635596
-0.665665
-0.693899
-0.721627
-0.748317
-0.780195
-0.817963
-0.858267
-0.902886
-0.948499
-0.994869
-1.04524
-1.09895
-1.15107
-1.20161
-1.25256
-1.3027
-1.35581
-1.41216
-1.46888
-1.52684
-1.57449
-1.61036
-1.64046
-1.66137
-1.679
-1.69366
-1.69921
-1.6967
-1.69544
-1.69528
-1.69224
-1.68848
-1.67669
-1.65622
-1.63238
-1.60338
-1.57597
-1.55129
-1.52479
-1.49846
-1.46949
-1.43749
-1.40562
-1.37331
-1.33344
-1.28583
-1.23349
-1.1746
-1.11407
-1.05221
-0.985042
-0.913612
-0.847561
-0.787378
-0.729267
-0.675869
-0.620644
-0.563379
-0.509706
-0.458369
-0.403837
-0.346395
-0.287948
-0.227246
-0.169168
-0.114051
-0.0585083
-0.00369488
0.0583022
0.128574
0.202516
0.282445
0.364536
0.448472
0.538241
0.633107
0.726112
0.817225
0.909357
1.00081
1.09673
1.19751
1.29919
1.40295
1.47957
1.52564
1.55567
1.56104
1.55755
1.54583
1.51009
1.4531
1.39729
1.34214
1.27824
1.21073
1.12164
1.00938
0.886839
0.749616
0.616281
0.489784
0.357959
0.226245
0.0864959
-0.0623046
-0.211302
-0.362202
-0.533833
-0.726665
-0.93279
-1.15703
-1.38621
-1.61954
-1.86764
-2.12767
-2.37576
-2.6108
-2.84202
-3.06293
-3.2899
-3.52346
-3.74959
-3.97146
-4.20252
-4.44204
-4.68546
-4.93583
-5.18118
-5.42069
-5.66266
-5.90425
-6.16545
-6.44898
-6.74329
-7.05424
-7.3721
-7.6961
-8.03633
-8.39093
-8.74245
-9.09084
-9.44339
-9.79583
-10.1612
-10.5403
-10.9234
-11.3133
-11.6951
-12.066
-12.4353
-12.7984
-13.1617
-13.5255
-13.8826
-14.2339
-14.594
-14.963
[truncated: 430 more rows]
