# Supplementary material for: Investigation of microseismic signal denoising using an improved wavelet adaptive thresholding method
Source: Sci Rep. 2022 Dec 23;12:22186. doi: 10.1038/s41598-022-26576-2 (PMC9789042; doi:10.1038/s41598-022-26576-2)
Supplement: Supplementary file 1 — Supplementary Information. [file 41598_2022_26576_MOESM1_ESM.zip › Supplementary material_20220811v2/Denoising Results of Synthesized Microseismic Pollution Signals Using Different Wavelet Thresholding Methods.xlsx]

## Sheet: Sheet1
0	0.245706	1.63839	-0.0669273	1.51997	0.0534535	-0.0669273
0	0.241588	1.85275	-0.0705574	1.55941	0.0484277	-0.0705574
0	0.237441	2.05309	-0.0742197	1.59322	0.0433971	-0.0742197
0	0.233268	2.23734	-0.0779164	1.6208	0.0383678	-0.0779164
0	0.229066	2.39689	-0.0816221	1.64122	0.0332687	-0.0816221
0	0.224836	2.524	-0.0853444	1.65381	0.0281203	-0.0853444
0	0.220576	2.60912	-0.0888767	1.65751	0.0232555	-0.0888789
0	0.216287	2.64324	-0.0921953	1.65131	0.0187004	-0.0922019
0	0.211968	2.63013	-0.0954018	1.63569	0.0143143	-0.0954143
0	0.207621	2.57734	-0.0984355	1.61148	0.0101918	-0.0984559
0	0.203248	2.49051	-0.101408	1.57944	0.00612566	-0.101437
0	0.198849	2.37708	-0.104325	1.54053	0.00211012	-0.104363
0	0.194426	2.24075	-0.107073	1.49518	-0.00166452	-0.107123
0	0.189979	2.08343	-0.109673	1.44362	-0.00523577	-0.109735
0	0.18551	1.91199	-0.112281	1.38667	-0.00881622	-0.112357
0	0.181019	1.73296	-0.114894	1.3251	-0.012396	-0.114983
0	0.176508	1.54886	-0.117446	1.25934	-0.0158928	-0.117549
0	0.171977	1.36222	-0.119973	1.18985	-0.0193539	-0.120091
0	0.167428	1.17292	-0.122348	1.11676	-0.0225964	-0.122482
0	0.162861	0.980271	-0.12456	1.04016	-0.0256048	-0.124712
0	0.158277	0.789865	-0.1267	0.960885	-0.0285053	-0.126871
0	0.153678	0.607767	-0.128736	0.87985	-0.0312527	-0.128928
0	0.149065	0.439217	-0.130801	0.797862	-0.0338717	-0.131013
0	0.144439	0.289444	-0.132915	0.715751	-0.0363736	-0.133147
0	0.139802	0.157451	-0.134992	0.633598	-0.0387106	-0.135244
0	0.135152	0.0398553	-0.13707	0.551179	-0.0408891	-0.137343
0	0.130492	-0.0640809	-0.139092	0.468688	-0.0429184	-0.139386
0	0.12582	-0.155923	-0.141049	0.386223	-0.0447901	-0.141365
0	0.121137	-0.238053	-0.143006	0.303648	-0.0465028	-0.143344
0	0.116444	-0.312003	-0.144949	0.220943	-0.0480544	-0.145309
0	0.111741	-0.381876	-0.146745	0.137755	-0.0513806	-0.147129
0	0.107028	-0.451785	-0.14839	0.0537245	-0.0566789	-0.148801
0	0.102305	-0.520377	-0.149942	-0.0305943	-0.0630403	-0.150379
0	0.0975743	-0.585151	-0.151364	-0.114432	-0.0710272	-0.151831
0	0.0928365	-0.644184	-0.152752	-0.197213	-0.0795251	-0.153247
0	0.0880929	-0.694962	-0.15411	-0.278266	-0.0884939	-0.154635
0	0.0833442	-0.737641	-0.155362	-0.357248	-0.099005	-0.155918
0	0.0785909	-0.773452	-0.15653	-0.434021	-0.110859	-0.157118
0	0.0738338	-0.801572	-0.15778	-0.50804	-0.113759	-0.158399
0	0.0690736	-0.821478	-0.15912	-0.578832	-0.106832	-0.15977
0	0.0643112	-0.833968	-0.160485	-0.64642	-0.0948044	-0.161166
0	0.0595474	-0.839688	-0.161921	-0.71086	-0.0747649	-0.162632
0	0.0547826	-0.840698	-0.163312	-0.772486	-0.0529494	-0.164054
0	0.0500171	-0.839295	-0.164656	-0.831712	-0.0296262	-0.165429
0	0.0452522	-0.834925	-0.166049	-0.888266	0.000939157	-0.166854
0	0.040489	-0.826811	-0.16747	-0.941804	0.0375671	-0.168306
0	0.0357288	-0.814537	-0.168825	-0.992149	0.027755	-0.169693
0	0.0309728	-0.797514	-0.170118	-1.03908	-0.0329766	-0.171019
0	0.0262211	-0.777894	-0.171381	-1.08296	-0.120678	-0.172316
0	0.0214736	-0.758888	-0.172594	-1.12441	-0.250231	-0.173563
0	0.0167306	-0.741792	-0.173839	-1.16355	-0.295908	-0.174842
0	0.0119923	-0.728127	-0.175123	-1.20054	-0.246739	-0.17616
0	0.00725887	-0.720379	-0.176387	-1.2359	-0.175931	-0.177458
0	0.00253073	-0.720353	-0.17765	-1.27003	-0.0501522	-0.178756
0	-0.00219235	-0.731182	-0.178773	-1.30364	0.00294543	-0.179916
0	-0.0069105	-0.755761	-0.179736	-1.33739	-0.0308142	-0.180917
0	-0.0116223	-0.792637	-0.180621	-1.37076	-0.0619903	-0.18184
0	-0.0163262	-0.839241	-0.181385	-1.40291	-0.123765	-0.182645
0	-0.0210204	-0.89324	-0.182097	-1.43311	-0.151783	-0.183398
0	-0.0257027	-0.951683	-0.182763	-1.46048	-0.133889	-0.184106
0	-0.0303725	-1.01349	-0.183312	-1.48468	-0.128084	-0.184698
0	-0.035029	-1.0782	-0.183756	-1.50556	-0.116867	-0.185187
0	-0.0396711	-1.14379	-0.184218	-1.52249	-0.112237	-0.185694
0	-0.0442977	-1.20833	-0.184698	-1.53493	-0.12117	-0.186219
0	-0.0489075	-1.27058	-0.185146	-1.54258	-0.123975	-0.186712
0	-0.0534989	-1.32909	-0.18559	-1.5451	-0.125166	-0.187201
0	-0.0580712	-1.38355	-0.18594	-1.54257	-0.126886	-0.187598
0	-0.0626237	-1.43377	-0.186188	-1.53514	-0.126724	-0.187895
0	-0.0671546	-1.47763	-0.186405	-1.52219	-0.127365	-0.18816
0	-0.0716625	-1.51299	-0.18657	-1.50307	-0.128521	-0.188374
0	-0.0761455	-1.53776	-0.186814	-1.47724	-0.1295	-0.188667
0	-0.080602	-1.54991	-0.187159	-1.44417	-0.130709	-0.18906
0	-0.0850323	-1.5499	-0.187528	-1.40426	-0.132067	-0.189476
0	-0.0894375	-1.53906	-0.187961	-1.35829	-0.133592	-0.189955
0	-0.0938179	-1.51803	-0.188397	-1.30655	-0.135159	-0.190439
0	-0.0981744	-1.48779	-0.188834	-1.24946	-0.136761	-0.190922
0	-0.102508	-1.44928	-0.189337	-1.1878	-0.13854	-0.191472
0	-0.106818	-1.40316	-0.189896	-1.12224	-0.140471	-0.192078
0	-0.111107	-1.35092	-0.190391	-1.05384	-0.142326	-0.192619
0	-0.115375	-1.29408	-0.19082	-0.983694	-0.144106	-0.193096
0	-0.119623	-1.23283	-0.191238	-0.911721	-0.14591	-0.193562
0	-0.12385	-1.16707	-0.191615	-0.83753	-0.147685	-0.193989
0	-0.128056	-1.09688	-0.192044	-0.761078	-0.149607	-0.194465
0	-0.13224	-1.02225	-0.192531	-0.682196	-0.151692	-0.195001
0	-0.136402	-0.943531	-0.193009	-0.601022	-0.153809	-0.195527
0	-0.140544	-0.86133	-0.193499	-0.517967	-0.156001	-0.196065
0	-0.144666	-0.77596	-0.193937	-0.432884	-0.158118	-0.196551
0	-0.148768	-0.687711	-0.194308	-0.345714	-0.160133	-0.196972
0	-0.15285	-0.597313	-0.19466	-0.257257	-0.162149	-0.197375
0	-0.156912	-0.50566	-0.194973	-0.168415	-0.16412	-0.197739
0	-0.160956	-0.413226	-0.195271	-0.0803422	-0.166108	-0.198089
0	-0.164981	-0.320554	-0.195558	0.00568143	-0.168119	-0.198427
0	-0.168989	-0.228594	-0.195803	0.0893089	-0.170084	-0.198724
0	-0.172978	-0.13813	-0.196012	0.170356	-0.172015	-0.198986
0	-0.176948	-0.0503572	-0.19626	0.248301	-0.174076	-0.199287
0	-0.180899	0.0335404	-0.19655	0.322715	-0.176269	-0.199629
0	-0.184831	0.113845	-0.196848	0.392695	-0.178526	-0.199979
0	-0.188747	0.191159	-0.197174	0.457054	-0.180887	-0.200357
0	-0.192647	0.265755	-0.197475	0.515354	-0.183241	-0.200711
0	-0.196532	0.338122	-0.19775	0.567158	-0.185579	-0.201038
0	-0.200402	0.408014	-0.198038	0.611272	-0.187992	-0.20138
0	-0.20426	0.474779	-0.19833	0.646669	-0.190457	-0.201726
0	-0.208105	0.538858	-0.198491	0.672112	-0.192727	-0.201941
0	-0.211939	0.600473	-0.198513	0.686428	-0.194788	-0.202019
0	-0.215763	0.658777	-0.198449	0.690125	-0.196739	-0.202013
0	-0.219573	0.713099	-0.198264	0.684288	-0.198511	-0.201887
0	-0.223369	0.76146	-0.198044	0.669521	-0.200268	-0.201727
0	-0.227148	0.801733	-0.197792	0.646685	-0.202015	-0.201535
0	-0.230911	0.834716	-0.197431	0.616612	-0.203609	-0.201236
0	-0.234657	0.861391	-0.196977	0.579908	-0.205081	-0.200845
0	-0.238385	0.882465	-0.196511	0.537868	-0.206575	-0.200442
0	-0.242094	0.898902	-0.196029	0.491799	-0.208083	-0.200024
0	-0.245783	0.908454	-0.195502	0.441801	-0.209554	-0.199561
0	-0.24945	0.907631	-0.194948	0.387752	-0.211021	-0.199071
0	-0.253096	0.895504	-0.194297	0.329642	-0.212357	-0.198485
0	-0.256719	0.87088	-0.193542	0.267333	-0.213552	-0.197798
0	-0.260319	0.831129	-0.192733	0.201347	-0.214695	-0.197057
0	-0.263894	0.774552	-0.191853	0.132477	-0.215754	-0.196246
0	-0.267442	0.697605	-0.191007	0.0609954	-0.216927	-0.195468
0	-0.270962	0.597083	-0.190207	-0.0127427	-0.21824	-0.194737
0	-0.274452	0.476014	-0.189394	-0.0880356	-0.219577	-0.193992
0	-0.277916	0.338952	-0.188596	-0.164244	-0.220997	-0.193263
0	-0.281352	0.190102	-0.187764	-0.240332	-0.222403	-0.192501
0	-0.284762	0.0345773	-0.186893	-0.315202	-0.223787	-0.1917
0	-0.288145	-0.125561	-0.186036	-0.388632	-0.225248	-0.190912
0	-0.291502	-0.289295	-0.185181	-0.460486	-0.226767	-0.190127
0	-0.294833	-0.452905	-0.184236	-0.530485	-0.228169	-0.189253
0	-0.298141	-0.613004	-0.183199	-0.598428	-0.229452	-0.188288
0	-0.301423	-0.767409	-0.182109	-0.663357	-0.230689	-0.187271
0	-0.30468	-0.913393	-0.180942	-0.723973	-0.231836	-0.186179
0	-0.30791	-1.05082	-0.179768	-0.779703	-0.233024	-0.185079
0	-0.311112	-1.17988	-0.178592	-0.829944	-0.234259	-0.183977
0	-0.314285	-1.296	-0.177359	-0.87353	-0.235444	-0.18282
0	-0.317431	-1.39455	-0.176085	-0.909506	-0.236606	-0.181622
0	-0.320549	-1.47138	-0.17494	-0.936625	-0.237836	-0.180552
0	-0.323639	-1.5222	-0.173937	-0.953705	-0.239131	-0.179623
0	-0.326699	-1.54864	-0.173006	-0.961206	-0.240471	-0.178766
0	-0.329731	-1.55474	-0.172196	-0.960125	-0.241879	-0.178028
0	-0.332734	-1.54113	-0.171395	-0.951052	-0.243279	-0.1773
0	-0.335709	-1.5093	-0.170602	-0.934822	-0.244671	-0.17658
0	-0.338654	-1.46291	-0.169915	-0.912174	-0.246114	-0.175965
0	-0.341569	-1.40466	-0.169313	-0.883621	-0.247593	-0.175435
0	-0.344451	-1.34021	-0.168695	-0.850342	-0.24908	-0.174889
0	-0.347301	-1.27533	-0.168065	-0.813525	-0.250581	-0.174331
0	-0.350119	-1.20745	-0.167462	-0.773269	-0.252101	-0.1738
0	-0.352906	-1.13217	-0.166863	-0.72948	-0.253634	-0.173274
0	-0.355663	-1.04673	-0.16636	-0.68215	-0.255215	-0.172842
0	-0.358391	-0.947423	-0.165958	-0.63115	-0.256846	-0.172512
0	-0.361091	-0.834199	-0.165597	-0.576982	-0.258508	-0.172222
0	-0.363763	-0.708948	-0.165299	-0.520393	-0.260208	-0.171994
0	-0.366409	-0.569373	-0.164927	-0.461655	-0.261849	-0.171694
0	-0.369031	-0.414018	-0.164463	-0.401118	-0.263421	-0.171303
0	-0.371627	-0.245725	-0.163989	-0.339421	-0.264976	-0.170902
0	-0.374194	-0.0671869	-0.163466	-0.277133	-0.266487	-0.170453
0	-0.37673	0.114925	-0.16296	-0.215199	-0.268006	-0.170021
0	-0.379231	0.293273	-0.162478	-0.15461	-0.269539	-0.169613
0	-0.381698	0.469107	-0.161952	-0.0955518	-0.271034	-0.169161
0	-0.384129	0.644204	-0.161395	-0.0381276	-0.272502	-0.16868
0	-0.386524	0.819522	-0.160932	0.0174207	-0.274021	-0.168291
0	-0.388881	0.996574	-0.160564	0.0709321	-0.275591	-0.167997
0	-0.391197	1.16762	-0.16024	0.121544	-0.277182	-0.167747
0	-0.393472	1.32157	-0.159992	0.168077	-0.278812	-0.167572
0	-0.395705	1.45369	-0.15973	0.210042	-0.280423	-0.167383
0	-0.397895	1.55841	-0.159448	0.246928	-0.282011	-0.167176
0	-0.40004	1.62781	-0.159218	0.27765	-0.283621	-0.16702
0	-0.402138	1.65657	-0.159019	0.301319	-0.285241	-0.166895
0	-0.404185	1.63406	-0.158752	0.316792	-0.286889	-0.166702
0	-0.406179	1.55084	-0.158415	0.322982	-0.288572	-0.166441
0	-0.408121	1.41257	-0.158041	0.320369	-0.290272	-0.166143
0	-0.410015	1.22827	-0.157603	0.309962	-0.291997	-0.165782
0	-0.411863	1.00825	-0.157177	0.292316	-0.293745	-0.165433
0	-0.413667	0.765002	-0.156763	0.26822	-0.295517	-0.165097
0	-0.415428	0.501197	-0.156302	0.238475	-0.297319	-0.164713
0	-0.417151	0.217469	-0.155807	0.203664	-0.299151	-0.164297
0	-0.418836	-0.0804211	-0.155326	0.165019	-0.300984	-0.163895
0	-0.42049	-0.387355	-0.154855	0.123785	-0.302818	-0.163502
0	-0.422111	-0.69516	-0.15438	0.0799972	-0.304666	-0.163106
0	-0.423699	-0.993213	-0.153911	0.0334538	-0.306523	-0.162716
0	-0.425253	-1.27776	-0.153403	-0.0158792	-0.308407	-0.162288
0	-0.426773	-1.54495	-0.152853	-0.0681695	-0.310321	-0.161818
0	-0.42826	-1.78379	-0.152291	-0.122991	-0.312249	-0.161337
0	-0.429717	-1.98473	-0.151706	-0.179639	-0.314197	-0.160834
0	-0.431142	-2.13513	-0.151194	-0.237962	-0.316169	-0.160403
0	-0.432538	-2.22325	-0.150767	-0.297724	-0.318165	-0.160055
0	-0.433906	-2.25343	-0.15037	-0.358185	-0.320187	-0.159739
0	-0.435247	-2.23441	-0.150032	-0.418638	-0.322234	-0.159481
0	-0.436563	-2.17381	-0.149705	-0.47798	-0.324302	-0.159235
0	-0.437857	-2.08151	-0.149386	-0.535029	-0.32639	-0.158995
0	-0.43913	-1.9609	-0.149122	-0.589577	-0.328504	-0.158811
0	-0.440381	-1.81328	-0.148904	-0.641535	-0.330641	-0.158674
0	-0.441609	-1.64563	-0.148654	-0.690601	-0.332805	-0.158504
0	-0.442813	-1.46452	-0.148372	-0.736568	-0.334997	-0.158303
0	-0.443997	-1.27471	-0.14809	-0.778466	-0.337216	-0.158102
0	-0.445165	-1.08181	-0.147789	-0.814963	-0.339461	-0.157883
0	-0.446318	-0.887052	-0.147528	-0.845554	-0.341734	-0.157704
0	-0.447459	-0.691356	-0.147312	-0.86971	-0.344035	-0.157569
0	-0.448591	-0.502467	-0.147096	-0.886191	-0.346364	-0.157435
0	-0.449715	-0.327864	-0.146893	-0.893983	-0.348723	-0.157314
0	-0.450836	-0.176075	-0.146559	-0.891768	-0.35066	-0.157063
0	-0.451956	-0.0551607	-0.146073	-0.8783	-0.352131	-0.156662
0	-0.453074	0.0373623	-0.145514	-0.854215	-0.353345	-0.156189
0	-0.454184	0.106975	-0.144838	-0.820778	-0.354173	-0.1556
0	-0.455284	0.15804	-0.144118	-0.778737	-0.354872	-0.154968
0	-0.456367	0.196361	-0.143358	-0.729126	-0.355453	-0.154297
0	-0.457433	0.223663	-0.142481	-0.672917	-0.355665	-0.15351
0	-0.458479	0.240283	-0.141501	-0.610816	-0.355556	-0.152622
0	-0.459501	0.250365	-0.140538	-0.544315	-0.355448	-0.15175
0	-0.460498	0.257716	-0.139591	-0.474913	-0.35533	-0.150895
0	-0.461464	0.264763	-0.138608	-0.40275	-0.355073	-0.150004
0	-0.462398	0.274544	-0.137617	-0.327724	-0.354748	-0.149106
0	-0.463296	0.286788	-0.136524	-0.249845	-0.354092	-0.148107
0	-0.464158	0.300995	-0.135322	-0.168969	-0.35308	-0.147
0	-0.464978	0.321807	-0.134078	-0.0857325	-0.351902	-0.145852
0	-0.465752	0.353612	-0.132771	-0.0010783	-0.350491	-0.144642
0	-0.466475	0.401655	-0.131482	0.0846614	-0.349157	-0.14345
0	-0.467141	0.470874	-0.130226	0.171056	-0.347944	-0.14229
0	-0.46775	0.558002	-0.128946	0.257301	-0.346657	-0.141108
0	-0.468304	0.657471	-0.127668	0.342689	-0.345387	-0.139927
0	-0.468801	0.76488	-0.126358	0.425994	-0.343992	-0.138715
0	-0.469243	0.874706	-0.125011	0.505929	-0.342458	-0.137467
0	-0.46963	0.984524	-0.123665	0.582305	-0.340933	-0.13622
0	-0.46996	1.0932	-0.122314	0.655026	-0.339387	-0.134969
0	-0.470235	1.19613	-0.12087	0.72386	-0.337521	-0.133625
0	-0.470457	1.28915	-0.119331	0.788674	-0.335329	-0.132188
0	-0.470622	1.37025	-0.117734	0.848291	-0.332935	-0.130693
0	-0.470729	1.43704	-0.116056	0.901099	-0.330263	-0.129119
0	-0.470773	1.49018	-0.114359	0.946405	-0.327526	-0.127526
0	-0.470752	1.53076	-0.112646	0.98346	-0.324736	-0.125918
0	-0.470665	1.55399	-0.110869	1.01089	-0.321725	-0.124245
0	-0.470511	1.55501	-0.10904	1.0276	-0.318537	-0.122523
0	-0.470289	1.52933	-0.107288	1.03206	-0.316891	-0.120876
0	-0.469997	1.47244	-0.105619	1.02286	-0.316941	-0.119312
0	-0.469634	1.38722	-0.103983	1.00065	-0.317918	-0.117782
0	-0.469198	1.27934	-0.102415	0.966781	-0.320313	-0.116318
0	-0.468687	1.15089	-0.10083	0.922158	-0.323103	-0.114838
0	-0.468101	1.00498	-0.0992236	0.868023	-0.326252	-0.113338
0	-0.467437	0.846118	-0.0976716	0.805274	-0.330725	-0.111891
0	-0.466691	0.677487	-0.0961575	0.734515	-0.336337	-0.110482
0	-0.46586	0.506138	-0.0946067	0.657207	-0.341914	-0.109037
0	-0.46494	0.339008	-0.0930229	0.574802	-0.347501	-0.10756
0	-0.463931	0.174314	-0.0914324	0.487636	-0.353561	-0.106076
0	-0.462835	0.00868254	-0.0898185	0.395912	-0.359832	-0.10457
0	-0.461653	-0.1608	-0.0882468	0.299729	-0.367291	-0.103105
0	-0.460384	-0.338115	-0.086722	0.199056	-0.376023	-0.101688
0	-0.45903	-0.521461	-0.0851988	0.0947992	-0.385339	-0.100272
0	-0.45759	-0.707086	-0.0836927	-0.0118985	-0.395479	-0.0988734
0	-0.456066	-0.89564	-0.0821003	-0.120349	-0.405208	-0.0973895
0	-0.45446	-1.08685	-0.0804072	-0.229791	-0.414344	-0.0958063
0	-0.452768	-1.27899	-0.0786743	-0.339607	-0.423659	-0.0941839
0	-0.450985	-1.47167	-0.0768713	-0.449405	-0.432791	-0.0924923
0	-0.449106	-1.65862	-0.0750483	-0.55824	-0.442317	-0.0907813
0	-0.447124	-1.83332	-0.0732096	-0.665176	-0.452299	-0.089055
0	-0.445038	-1.99915	-0.0713032	-0.77011	-0.462133	-0.0872619
0	-0.442847	-2.15947	-0.0693389	-0.872946	-0.471937	-0.0854118
0	-0.440548	-2.31852	-0.0674087	-0.973657	-0.482886	-0.0835957
0	-0.438139	-2.48109	-0.0655131	-1.07229	-0.495001	-0.0818142
0	-0.435616	-2.63782	-0.0636138	-1.16776	-0.507796	-0.0800293
0	-0.432975	-2.77494	-0.0617335	-1.2586	-0.521567	-0.0782636
0	-0.430214	-2.88583	-0.0598045	-1.34402	-0.535476	-0.0764498
0	-0.427333	-2.96244	-0.057822	-1.42319	-0.549469	-0.0745834
0	-0.424326	-2.99701	-0.0558382	-1.49497	-0.564213	-0.0727159
0	-0.42119	-2.98559	-0.0538379	-1.55852	-0.579526	-0.0708324
0	-0.417919	-2.91618	-0.0520168	-1.61254	-0.587058	-0.0691105
0	-0.414509	-2.77856	-0.0504009	-1.6558	-0.586031	-0.0675741
0	-0.410963	-2.57972	-0.0488877	-1.68873	-0.580221	-0.0661294
0	-0.407286	-2.32961	-0.0475355	-1.7122	-0.567222	-0.0648294
0	-0.403482	-2.04278	-0.0462446	-1.7269	-0.551977	-0.0635846
0	-0.399555	-1.73632	-0.0450106	-1.73378	-0.534646	-0.062391
0	-0.395511	-1.41102	-0.0439372	-1.73332	-0.51056	-0.0613423
0	-0.391351	-1.06544	-0.0430071	-1.72578	-0.480604	-0.0604231
0	-0.387084	-0.703316	-0.0420606	-1.71205	-0.450531	-0.0594867
0	-0.382716	-0.327375	-0.0411004	-1.69303	-0.420136	-0.0585355
0	-0.378247	0.0484722	-0.0401951	-1.669	-0.387115	-0.0576327
0	-0.373679	0.405118	-0.0393078	-1.64028	-0.352772	-0.0567443
0	-0.369013	0.735203	-0.0385639	-1.60693	-0.312306	-0.0559851
0	-0.364247	1.03051	-0.0379748	-1.56896	-0.26531	-0.0553653
0	-0.359387	1.27459	-0.0374495	-1.5271	-0.21515	-0.0548018
0	-0.354437	1.45471	-0.0370188	-1.48223	-0.160651	-0.0543225
0	-0.349399	1.55032	-0.0365675	-1.43499	-0.122257	-0.0538246
0	-0.344276	1.54274	-0.0360763	-1.38606	-0.102328	-0.0532905
0	-0.339073	1.44125	-0.0356231	-1.33571	-0.0903669	-0.0527904
0	-0.333793	1.26188	-0.035174	-1.28395	-0.092326	-0.0522939
0	-0.32844	1.02132	-0.0347774	-1.2312	-0.0971465	-0.0518439
0	-0.323022	0.74028	-0.0344399	-1.1778	-0.104246	-0.0514462
0	-0.317538	0.4237	-0.0341076	-1.12373	-0.124546	-0.0510528
0	-0.311991	0.0727918	-0.0337907	-1.06901	-0.156008	-0.0506729
0	-0.306383	-0.301572	-0.0336109	-1.0135	-0.182551	-0.0504161
0	-0.300713	-0.689579	-0.0335718	-0.957032	-0.204396	-0.0502857
0	-0.29499	-1.07894	-0.0336218	-0.900195	-0.22816	-0.050235
0	-0.28922	-1.45387	-0.0337922	-0.843833	-0.250042	-0.0502924
0	-0.283408	-1.80973	-0.0339992	-0.788436	-0.282652	-0.0503824
0	-0.277559	-2.14204	-0.0342376	-0.734561	-0.326988	-0.0505004
0	-0.271681	-2.43313	-0.0345758	-0.682784	-0.373793	-0.0507081
0	-0.265777	-2.66727	-0.0349959	-0.633503	-0.426047	-0.0509893
0	-0.259856	-2.8244	-0.0353247	-0.58741	-0.462725	-0.0511845
0	-0.253925	-2.88581	-0.0355531	-0.545145	-0.480809	-0.0512855
0	-0.247984	-2.8592	-0.0357503	-0.506542	-0.492413	-0.0513558
0	-0.242029	-2.75966	-0.0358686	-0.471213	-0.491297	-0.0513519
0	-0.236059	-2.59983	-0.0360251	-0.438843	-0.48754	-0.0513809
0	-0.230071	-2.39607	-0.0362236	-0.40899	-0.481882	-0.0514466
0	-0.224064	-2.15467	-0.0363633	-0.381467	-0.463635	-0.0514562
0	-0.218039	-1.87838	-0.0364668	-0.356203	-0.434665	-0.0514303
0	-0.211995	-1.57946	-0.0366348	-0.332809	-0.413754	-0.0514622
0	-0.205929	-1.26943	-0.0368624	-0.310904	-0.400935	-0.0515475
0	-0.19984	-0.955807	-0.0371148	-0.290378	-0.38819	-0.0516536
0	-0.19373	-0.647301	-0.0374148	-0.271123	-0.380071	-0.0518019
0	-0.1876	-0.345527	-0.0376742	-0.253136	-0.362541	-0.0519108
0	-0.181451	-0.0514103	-0.037887	-0.236444	-0.334501	-0.0519748
0	-0.175282	0.222442	-0.0381147	-0.22073	-0.306582	-0.0520507
0	-0.169089	0.463685	-0.0383365	-0.205618	-0.27552	-0.0521194
0	-0.162872	0.658948	-0.0386937	-0.190837	-0.252112	-0.0523103
0	-0.156627	0.795581	-0.0392061	-0.176096	-0.23854	-0.0526414
0	-0.150357	0.877801	-0.0397914	-0.161298	-0.227325	-0.0530373
0	-0.144067	0.914969	-0.040491	-0.146453	-0.221824	-0.053536
0	-0.137758	0.91393	-0.041237	-0.131386	-0.218212	-0.0540754
0	-0.131431	0.883845	-0.0420238	-0.115946	-0.21601	-0.0546502
0	-0.125091	0.828968	-0.0429226	-0.100187	-0.220189	-0.0553258
0	-0.118741	0.751469	-0.0439205	-0.0841465	-0.230071	-0.0560902
0	-0.112384	0.659394	-0.0448928	-0.0679271	-0.233726	-0.0568292
0	-0.106027	0.56047	-0.0458392	-0.0516504	-0.230911	-0.0575422
0	-0.099669	0.45856	-0.0468118	-0.0350682	-0.227036	-0.0582772
0	-0.093308	0.357701	-0.0477804	-0.0178091	-0.219138	-0.0590065
0	-0.0869438	0.258449	-0.0488373	0.000297122	-0.215578	-0.0598146
0	-0.0805754	0.160852	-0.0499894	0.0194475	-0.217036	-0.060708
0	-0.0742038	0.0714493	-0.051166	0.0399079	-0.21694	-0.0616217
0	-0.0678311	-0.00317276	-0.0523883	0.0618584	-0.217212	-0.0625752
0	-0.0614574	-0.0559893	-0.0535448	0.0856081	-0.21598	-0.0634695
0	-0.0550827	-0.0804971	-0.0546167	0.111445	-0.212334	-0.0642877
0	-0.0487102	-0.0788049	-0.0556714	0.13919	-0.208544	-0.0650902
0	-0.0423431	-0.055442	-0.0566748	0.168524	-0.203888	-0.0658465
0	-0.0359864	-0.0147162	-0.0576746	0.199223	-0.197936	-0.0665985
0	-0.0296456	0.0378953	-0.0586741	0.230992	-0.190829	-0.0673491
0	-0.0233218	0.101077	-0.0596183	0.263592	-0.182092	-0.0680497
0	-0.0170159	0.174411	-0.0605151	0.296854	-0.171601	-0.0687074
0	-0.0107296	0.254955	-0.0614715	0.330415	-0.163307	-0.0694176
0	-0.00446407	0.339996	-0.0624877	0.363913	-0.157418	-0.0701807
0	0.00177511	0.425536	-0.0635159	0.39728	-0.151909	-0.0709539
0	0.00798086	0.506618	-0.0645817	0.430494	-0.147792	-0.0717601
0	0.0141493	0.581397	-0.044598	0.463523	-0.107572	-0.0717081
0	0.0202761	0.647914	-0.0013954	0.496369	-0.0274069	-0.0707073
0	0.0263552	0.701614	0.0551473	0.528843	0.0742657	-0.0691945
0	0.0323812	0.738873	0.131169	0.560692	0.208219	-0.0669137
0	0.0383466	0.753658	0.030745	0.591796	0.0480948	-0.07156
0	0.0442443	0.74073	-0.265465	0.622017	-0.438553	-0.0838981
0	0.0500748	0.702811	-0.659867	0.651151	-1.08877	-0.100084
0	0.0558405	0.644134	-1.20817	0.679029	-1.99543	-0.122306
0	0.0615435	0.570935	-0.974939	0.705351	-1.59827	-0.114015
0	0.067187	0.490578	0.130833	0.729806	0.254582	-0.0716525
0	0.0727701	0.403008	1.61851	0.752349	2.74482	-0.0144013
0	0.0782906	0.307305	3.74955	0.772955	6.30859	0.0679535
0	0.0837494	0.204672	1.83105	0.791576	3.11472	-0.00783416
0	0.0891471	0.0958549	-4.60448	0.808187	-7.61686	-0.260022
0	0.0944833	-0.0124652	-4.51244	0.822502	-7.45515	-0.257246
0	0.0997583	-0.111097	1.67194	0.834124	2.87365	-0.016494
0	0.104969	-0.196493	2.49633	0.842887	4.25768	0.0148886
0	0.110113	-0.26457	-0.387194	0.848613	-0.546099	-0.0985733
0	0.115191	-0.308052	-0.65868	0.850969	-0.990745	-0.110002
0	0.120206	-0.321716	0.0395346	0.849699	0.182962	-0.083554
0	0.12516	-0.295765	-0.0228786	0.844437	0.0875914	-0.086915
0	0.130054	-0.221553	-0.110473	0.834845	-0.0495013	-0.0913671
0	0.134883	-0.104323	-0.0909415	0.821111	-0.00761107	-0.0916994
0	0.139638	0.0477631	-0.0925275	0.803588	-0.000699282	-0.0929499
0	0.144315	0.22468	-0.094146	0.782524	0.00635983	-0.0942287
0	0.148907	0.414409	-0.0957946	0.758248	0.0135708	-0.0955337
0	0.153408	0.61538	-0.0975422	0.731019	0.020903	-0.0969267
0	0.15781	0.827853	-0.0993742	0.701026	0.0283748	-0.0983946
0	0.162104	1.04753	-0.101217	0.668669	0.0358984	-0.0998712
0	0.166281	1.27084	-0.103074	0.63435	0.0434668	-0.101359
0	0.170339	1.48911	-0.104972	0.598178	0.0511383	-0.102884
0	0.174278	1.69064	-0.106895	0.560221	0.0588911	-0.104429
0	0.178097	1.8716	-0.108907	0.520542	0.0667741	-0.106053
0	0.181795	2.02786	-0.111011	0.47917	0.0747958	-0.10776
0	0.185368	2.14822	-0.113165	0.43635	0.0829154	-0.10951
0	0.188812	2.22351	-0.115383	0.392389	0.0911466	-0.111316
0	0.192125	2.24023	-0.117573	0.347479	0.099378	-0.113098
0	0.195303	2.18599	-0.119724	0.301828	0.107595	-0.114842
0	0.198343	2.06727	-0.121889	0.255652	0.115861	-0.116599
0	0.201238	1.89544	-0.124042	0.209129	0.124143	-0.118344
0	0.203979	1.68119	-0.126227	0.162555	0.132498	-0.120117
0	0.206559	1.4379	-0.128448	0.116232	0.140933	-0.121922
0	0.208975	1.1699	-0.130658	0.0702526	0.149387	-0.123716
0	0.211227	0.878893	-0.132868	0.0247024	0.157874	-0.125509
0	0.213311	0.573491	-0.135161	-0.0203288	0.166449	-0.127375
0	0.215227	0.261627	-0.137536	-0.0647703	0.17511	-0.129315
0	0.216968	-0.0497014	-0.13996	-0.10832	0.183835	-0.131297
0	0.218522	-0.351801	-0.142454	-0.150588	0.192637	-0.133341
0	0.219885	-0.642716	-0.144956	-0.191358	0.201465	-0.135392
0	0.221053	-0.920864	-0.147462	-0.230403	0.210316	-0.137446
0	0.222017	-1.17495	-0.15002	-0.267389	0.219223	-0.139545
0	0.222771	-1.39432	-0.152617	-0.302041	0.228174	-0.141678
0	0.223306	-1.56688	-0.155071	-0.334004	0.236596	-0.143678
0	0.223614	-1.68111	-0.157369	-0.36294	0.244433	-0.145531
0	0.223698	-1.74137	-0.159585	-0.388908	0.251942	-0.147308
0	0.223566	-1.75698	-0.16167	-0.412099	0.258956	-0.148961
0	0.223225	-1.73402	-0.163737	-0.432611	0.265808	-0.150596
0	0.222683	-1.68082	-0.16579	-0.450608	0.272507	-0.152216
0	0.221944	-1.60224	-0.167724	-0.466225	0.278733	-0.153724
0	0.22101	-1.50093	-0.169562	-0.479545	0.284543	-0.155141
0	0.219889	-1.38574	-0.171414	-0.490809	0.288469	-0.15657
0	0.218587	-1.26524	-0.173276	-0.50026	0.290303	-0.158006
0	0.21711	-1.14131	-0.175104	-0.507901	0.290755	-0.15941
0	0.215462	-1.01536	-0.176924	-0.513689	0.289369	-0.160805
0	0.213646	-0.886237	-0.178639	-0.517613	0.286878	-0.1621
0	0.211663	-0.751936	-0.180239	-0.519638	0.283288	-0.163287
0	0.209522	-0.618266	-0.181792	-0.51985	0.277798	-0.164429
0	0.20723	-0.492006	-0.183274	-0.518392	0.270512	-0.165504
0	0.204797	-0.378114	-0.184826	-0.515307	0.273063	-0.166642
0	0.202231	-0.281688	-0.186467	-0.510653	0.286481	-0.167859
0	0.199534	-0.201826	-0.188112	-0.504587	0.305341	-0.169078
0	0.196704	-0.135008	-0.189802	-0.497265	0.332941	-0.170337
0	0.193744	-0.0812737	-0.191468	-0.488895	0.342858	-0.171571
0	0.190656	-0.039888	-0.193103	-0.479701	0.332778	-0.172775
0	0.18744	-0.00777887	-0.194778	-0.469763	0.318245	-0.174014
0	0.184097	0.017309	-0.196479	-0.45913	0.292273	-0.175274
0	0.180627	0.0402522	-0.198075	-0.447916	0.280674	-0.176436
0	0.177029	0.0660259	-0.199566	-0.436214	0.28638	-0.177498
0	0.173307	0.0921879	-0.201003	-0.424179	0.29111	-0.17851
0	0.16947	0.11451	-0.202355	-0.412018	0.301579	-0.17944
0	0.165523	0.130376	-0.203714	-0.399802	0.304916	-0.180376
0	0.161473	0.136382	-0.205087	-0.387597	0.298629	-0.181322
0	0.157325	0.131657	-0.2064	-0.375648	0.29437	-0.18221
0	0.153082	0.116886	-0.207673	-0.364189	0.288613	-0.183059
0	0.148748	0.0896695	-0.209016	-0.353441	0.284546	-0.183972
0	0.144328	0.0480878	-0.210433	-0.343627	0.283643	-0.184952
0	0.139826	-0.00601634	-0.211885	-0.334681	0.281564	-0.185962
0	0.135244	-0.0704851	-0.213402	-0.326403	0.279436	-0.187031
0	0.130585	-0.141448	-0.214902	-0.318781	0.277205	-0.188082
0	0.125847	-0.214445	-0.216383	-0.311759	0.274359	-0.189115
0	0.121036	-0.28973	-0.217913	-0.305104	0.271873	-0.19019
0	0.116159	-0.368154	-0.219475	-0.298622	0.26959	-0.191294
0	0.111219	-0.449291	-0.221016	-0.291992	0.266921	-0.192376
0	0.106223	-0.533045	-0.22254	-0.284877	0.263966	-0.19344
0	0.101171	-0.615949	-0.224063	-0.277413	0.260864	-0.194502
0	0.0960603	-0.692961	-0.225573	-0.269872	0.257515	-0.195549
0	0.0908935	-0.762418	-0.227122	-0.26233	0.254277	-0.196631
0	0.0856715	-0.822416	-0.228712	-0.254914	0.251172	-0.197749
0	0.0803941	-0.868434	-0.230309	-0.247711	0.247957	-0.198873
0	0.0750624	-0.896899	-0.231926	-0.240696	0.244715	-0.200012
0	0.0696745	-0.902349	-0.233459	-0.234079	0.240802	-0.201072
0	0.0642292	-0.879658	-0.234896	-0.228037	0.23613	-0.202041
0	0.058733	-0.831535	-0.236293	-0.22225	0.231068	-0.202971
0	0.0531943	-0.762819	-0.237622	-0.216313	0.225427	-0.203836
0	0.0476218	-0.677337	-0.238934	-0.209766	0.219524	-0.204684
0	0.0420251	-0.580035	-0.240233	-0.20208	0.213385	-0.205518
0	0.0364088	-0.473108	-0.241466	-0.193123	0.20668	-0.206288
0	0.0307761	-0.357512	-0.242643	-0.182858	0.199471	-0.207006
0	0.0251333	-0.237498	-0.243852	-0.171034	0.19231	-0.207749
0	0.019486	-0.117037	-0.24509	-0.157443	0.185197	-0.20852
0	0.0138406	0.00256283	-0.246324	-0.141814	0.177902	-0.209284
0	0.00820424	0.119821	-0.247573	-0.123774	0.170559	-0.21006
0	0.00258037	0.235395	-0.248774	-0.103286	0.162755	-0.21079
0	-0.00302791	0.350366	-0.24992	-0.0803388	0.154457	-0.211467
0	-0.00861241	0.460796	-0.251062	-0.0544552	0.145981	-0.212139
0	-0.0141656	0.562355	-0.252185	-0.0251989	0.137232	-0.212791
0	-0.0196791	0.651642	-0.253437	0.00787267	0.128963	-0.213559
0	-0.0251451	0.725057	-0.254837	0.0451935	0.121284	-0.214462
0	-0.0305647	0.783812	-0.256307	0.0864458	0.113774	-0.215426
0	-0.0359422	0.831226	-0.257889	0.131014	0.106658	-0.216492
0	-0.041279	0.867238	-0.259512	0.178634	0.0995766	-0.217592
0	-0.0465777	0.892428	-0.26117	0.228933	0.0925086	-0.218724
0	-0.0518411	0.909915	-0.262942	0.281322	0.0858417	-0.219957
0	-0.05707	0.921944	-0.264813	0.335317	0.0795131	-0.221281
0	-0.0622707	0.9334	-0.266661	0.390107	0.072862	-0.222579
0	-0.0674495	0.949202	-0.268485	0.444864	0.0658924	-0.223855
0	-0.0726037	0.966199	-0.27034	0.499636	0.058892	-0.225156
0	-0.0777298	0.979412	-0.272196	0.554683	0.0517043	-0.226457
0	-0.0828255	0.985507	-0.274151	0.610029	0.0448326	-0.227845
0	-0.0878868	0.980228	-0.276211	0.665792	0.0383203	-0.22933
0	-0.0929187	0.962803	-0.278307	0.721836	0.0317949	-0.230844
0	-0.0979299	0.934358	-0.280463	0.777824	0.0253771	-0.232411
0	-0.102916	0.891879	-0.282594	0.83384	0.0186658	-0.233953
0	-0.107874	0.833206	-0.284686	0.889902	0.011586	-0.235459
0	-0.112811	0.760414	-0.286797	0.945408	0.00441834	-0.236978
0	-0.11773	0.67541	-0.288901	0.999699	-0.00295812	-0.23849
0	-0.122647	0.584222	-0.291032	1.0519	-0.0103902	-0.240025
0	-0.127584	0.493533	-0.293194	1.10105	-0.0178556	-0.241585
0	-0.132515	0.401341	-0.295349	1.14691	-0.0255387	-0.243138
0	-0.137409	0.305195	-0.297504	1.18938	-0.0334083	-0.244687
0	-0.142253	0.203297	-0.299747	1.22811	-0.0410205	-0.246317
0	-0.147022	0.0933349	-0.302082	1.26282	-0.0483628	-0.248028
0	-0.151735	-0.0172134	-0.30447	1.29281	-0.0556286	-0.249785
0	-0.156434	-0.117429	-0.306933	1.31718	-0.0627048	-0.25161
0	-0.161083	-0.202708	-0.309411	1.3356	-0.0698962	-0.253446
0	-0.165656	-0.267521	-0.311899	1.34777	-0.0772235	-0.255289
0	-0.17021	-0.304461	-0.314447	1.35276	-0.0844397	-0.257186
0	-0.174781	-0.308854	-0.317041	1.34981	-0.0916114	-0.259123
0	-0.179477	-0.27021	-0.31955	1.33798	-0.0994543	-0.260978
0	-0.184411	-0.17929	-0.321965	1.31636	-0.108012	-0.262745
0	-0.189462	-0.0420529	-0.324339	1.28543	-0.116995	-0.264473
0	-0.194475	0.132461	-0.326636	1.24612	-0.126602	-0.266127
0	-0.199345	0.333131	-0.328945	1.19897	-0.136361	-0.26779
0	-0.203927	0.546646	-0.331267	1.14474	-0.146258	-0.269464
0	-0.208267	0.771158	-0.333527	1.08415	-0.156709	-0.271077
0	-0.212492	1.00693	-0.33574	1.01775	-0.167623	-0.272646
0	-0.216475	1.24909	-0.337985	0.946648	-0.178577	-0.274241
0	-0.220148	1.49357	-0.340258	0.871958	-0.189592	-0.275859
0	-0.223627	1.73127	-0.34253	0.79381	-0.20082	-0.277476
0	-0.226941	1.94987	-0.34482	0.712152	-0.212167	-0.279106
0	-0.230532	2.1455	-0.347059	0.627021	-0.224005	-0.280687
0	-0.234861	2.31403	-0.349243	0.538348	-0.23636	-0.282215
0	-0.239547	2.44328	-0.351418	0.446616	-0.248977	-0.283733
0	-0.244197	2.52309	-0.353569	0.352529	-0.261944	-0.285226
0	-0.24839	2.53918	-0.355801	0.256361	-0.276261	-0.286792
0	-0.251608	2.47833	-0.358131	0.158455	-0.292012	-0.288445
0	-0.254468	2.34718	-0.360494	0.059428	-0.308799	-0.290126
0	-0.257944	2.1578	-0.362923	-0.0401635	-0.326915	-0.291866
0	-0.262154	1.92059	-0.365365	-0.139412	-0.345737	-0.293616
0	-0.267381	1.64877	-0.367816	-0.237365	-0.365259	-0.295371
0	-0.274086	1.34774	-0.37033	-0.333817	-0.386064	-0.297183
0	-0.282317	1.02011	-0.372896	-0.428632	-0.408048	-0.29904
0	-0.293327	0.675886	-0.375421	-0.521564	-0.430596	-0.300856
0	-0.308163	0.324475	-0.377902	-0.612441	-0.453749	-0.30263
0	-0.325501	-0.028102	-0.38038	-0.7004	-0.477756	-0.304399
0	-0.343851	-0.374884	-0.38283	-0.784284	-0.502488	-0.30614
0	-0.36084	-0.714415	-0.385324	-0.863557	-0.528499	-0.307919
0	-0.37382	-1.04586	-0.387866	-0.937649	-0.555842	-0.30974
0	-0.383506	-1.3588	-0.390401	-1.00555	-0.584156	-0.311552
0	-0.391069	-1.64282	-0.392947	-1.06644	-0.613585	-0.313372
0	-0.396744	-1.88739	-0.395086	-1.11921	-0.627723	-0.314876
0	-0.401399	-2.08234	-0.396771	-1.16283	-0.624864	-0.316027
0	-0.403217	-2.23025	-0.398207	-1.19767	-0.612799	-0.316985
0	-0.39918	-2.33805	-0.399271	-1.22455	-0.586758	-0.317656
0	-0.390668	-2.40927	-0.400189	-1.24399	-0.556075	-0.318211
0	-0.378524	-2.44924	-0.400969	-1.25672	-0.521097	-0.318657
0	-0.360581	-2.46205	-0.401386	-1.26331	-0.472799	-0.318821
0	-0.3364	-2.45021	-0.401479	-1.26412	-0.412852	-0.318733
0	-0.30013	-2.42092	-0.401567	-1.26007	-0.35319	-0.318641
0	-0.246169	-2.38137	-0.401641	-1.25211	-0.293476	-0.318541
0	-0.182616	-2.33208	-0.401568	-1.24037	-0.228834	-0.318327
0	-0.118708	-2.27247	-0.401421	-1.22485	-0.161998	-0.318055
0	-0.0637836	-2.20153	-0.400945	-1.20557	-0.0832305	-0.317528
0	-0.0296328	-2.11749	-0.400116	-1.18243	0.00829719	-0.316727
0	-0.0119712	-2.02315	-0.399117	-1.15592	0.105664	-0.315794
0	-0.00125309	-1.92241	-0.397885	-1.12672	0.211238	-0.314682
0	-0.00344171	-1.81735	-0.396686	-1.09516	0.252611	-0.313591
0	-0.0214405	-1.71014	-0.395562	-1.06162	0.221777	-0.312555
0	-0.0522396	-1.60176	-0.394338	-1.02654	0.15446	-0.31144
0	-0.10081	-1.49242	-0.393092	-0.990229	0.0295535	-0.310305
0	-0.147755	-1.38324	-0.391707	-0.953341	-0.112857	-0.309062
0	-0.171135	-1.27523	-0.390168	-0.916537	-0.271023	-0.3077
0	-0.202114	-1.16852	-0.388603	-0.879905	-0.484226	-0.306314
0	-0.275501	-1.06316	-0.386985	-0.843503	-0.745231	-0.304885
0	-0.41218	-0.959208	-0.385048	-0.807417	-0.999214	-0.303209
0	-0.638177	-0.856602	-0.382782	-0.771675	-1.24735	-0.301278
0	-0.92827	-0.75583	-0.380302	-0.736946	-1.51221	-0.29918
0	-1.22703	-0.657791	-0.377538	-0.704148	-1.78106	-0.296862
0	-1.5392	-0.562659	-0.374678	-0.673707	-2.09779	-0.294468
0	-1.86588	-0.470554	-0.371733	-0.646086	-2.46607	-0.292005
0	-2.13298	-0.382938	-0.368551	-0.622062	-2.85423	-0.289358
0	-2.27483	-0.301352	-0.365173	-0.602247	-3.27285	-0.286557
0	-2.21355	-0.226679	-0.361937	-0.587493	-3.36679	-0.283869
0	-1.86794	-0.16011	-0.358859	-0.5786	-3.0968	-0.281305
0	-1.29604	-0.101662	-0.355807	-0.575254	-2.63716	-0.278763
0	-0.609808	-0.0503399	-0.352873	-0.576781	-1.88419	-0.276315
0	0.156881	-0.00794106	-0.349825	-0.582765	-1.03475	-0.273778
0	0.955244	0.0239138	-0.346656	-0.592621	-0.0970776	-0.271146
0	1.6855	0.0474899	-0.343562	-0.605865	1.12187	-0.268576
0	2.27276	0.0646817	-0.340501	-0.622164	2.58676	-0.266031
0	2.59251	0.0786323	-0.33728	-0.640737	3.38881	-0.263362
0	2.5212	0.0926972	-0.33391	-0.660795	3.46814	-0.260575
0	2.12248	0.102749	-0.330455	-0.682264	3.23481	-0.257722
0	1.51883	0.102579	-0.326872	-0.705186	2.44012	-0.254769
0	0.771666	0.0891305	-0.32333	-0.729565	1.66593	-0.251849
0	-0.0353323	0.0585504	-0.319841	-0.755484	0.942679	-0.248972
0	-0.820973	0.00813553	-0.316286	-0.782592	-0.238782	-0.246044
0	-1.53658	-0.0627768	-0.312707	-0.810378	-1.7616	-0.243096
0	-2.06605	-0.159251	-0.308818	-0.838645	-2.64532	-0.239908
0	-2.29694	-0.28537	-0.30458	-0.867144	-2.86394	-0.236448
0	-2.27029	-0.437198	-0.300158	-0.895463	-2.80826	-0.232844
0	-2.06768	-0.609789	-0.295468	-0.923245	-2.22306	-0.229031
0	-1.74413	-0.79495	-0.290649	-0.949876	-1.81547	-0.225118
0	-1.37385	-0.983298	-0.28571	-0.97471	-1.62123	-0.221112
0	-0.994098	-1.1749	-0.280508	-0.99765	-1.06883	-0.216901
0	-0.615911	-1.37088	-0.27507	-1.01865	-0.306591	-0.212505
0	-0.303541	-1.57003	-0.269643	-1.03757	0.123455	-0.20812
0	-0.118014	-1.77182	-0.264227	-1.05436	0.239722	-0.203744
0	-0.0426873	-1.96789	-0.25872	-1.06843	0.199993	-0.199297
0	-0.0444657	-2.14662	-0.25318	-1.079	-0.127977	-0.194826
0	-0.093073	-2.30347	-0.247425	-1.08575	-0.279405	-0.190187
0	-0.14806	-2.43329	-0.241438	-1.08835	-0.23673	-0.185368
0	-0.202313	-2.52655	-0.235363	-1.0861	-0.34238	-0.180481
0	-0.262493	-2.57612	-0.229155	-1.07841	-0.49719	-0.175491
0	-0.309328	-2.56992	-0.223082	-1.06454	-0.571707	-0.1706
0	-0.32533	-2.49703	-0.217185	-1.04378	-0.591374	-0.165842
0	-0.315723	-2.36348	-0.21131	-1.01649	-0.548429	-0.161098
0	-0.288882	-2.17943	-0.205536	-0.983385	-0.415681	-0.156427
0	-0.256178	-1.95535	-0.199743	-0.944883	-0.357316	-0.151742
0	-0.232284	-1.70414	-0.193923	-0.901567	-0.373716	-0.147034
0	-0.217598	-1.42933	-0.188212	-0.854009	-0.360803	-0.142406
0	-0.207795	-1.13208	-0.182587	-0.802634	-0.352924	-0.137841
0	-0.206398	-0.819604	-0.176804	-0.748307	-0.344763	-0.133154
0	-0.216128	-0.498455	-0.170863	-0.691901	-0.326162	-0.128344
0	-0.235105	-0.176145	-0.164873	-0.633493	-0.324225	-0.123494
0	-0.261054	0.137773	-0.158775	-0.573008	-0.336035	-0.118559
0	-0.290366	0.440447	-0.152752	-0.510474	-0.336113	-0.11368
0	-0.318541	0.729177	-0.146821	-0.44583	-0.327312	-0.108867
0	-0.3444	0.992874	-0.140844	-0.379418	-0.320126	-0.104017
0	-0.36799	1.22144	-0.134865	-0.311759	-0.309976	-0.0991629
0	-0.387243	1.40262	-0.128753	-0.243018	-0.302504	-0.0942059
0	-0.400402	1.52484	-0.12248	-0.173413	-0.298759	-0.0891261
0	-0.4079	1.59225	-0.116143	-0.103476	-0.292887	-0.0839954
0	-0.410561	1.61364	-0.1097	-0.0337141	-0.286257	-0.0787834
0	-0.409576	1.59553	-0.1032	0.0351094	-0.279832	-0.0735251
0	-0.406542	1.5467	-0.096649	0.102181	-0.272898	-0.0682261
0	-0.401706	1.47113	-0.0899883	0.167314	-0.265937	-0.0628419
0	-0.39489	1.37072	-0.0832272	0.230397	-0.258925	-0.0573797
0	-0.386871	1.25321	-0.0765176	0.291182	-0.252335	-0.051954
0	-0.378339	1.12601	-0.0698643	0.349487	-0.246305	-0.0465686
0	-0.369475	0.992146	-0.0632001	0.404639	-0.240519	-0.0411727
0	-0.360507	0.854818	-0.0565639	0.455734	-0.235156	-0.0357955
0	-0.35121	0.713889	-0.0498523	0.502401	-0.229684	-0.0303592
0	-0.341273	0.568642	-0.043058	0.544254	-0.224066	-0.0248583
0	-0.331292	0.425538	-0.0362652	0.58045	-0.218736	-0.0193563
0	-0.32195	0.291423	-0.0294513	0.610289	-0.213577	-0.0138362
0	-0.313811	0.172718	-0.0223459	0.632889	-0.207399	-0.00809078
0	-0.307451	0.0757018	-0.0149316	0.647413	-0.200133	-0.00210663
0	-0.302679	-0.0012467	-0.00731929	0.654225	-0.192257	0.00403103
0	-0.299029	-0.0624297	0.000566415	0.654098	-0.183439	0.01038
0	-0.296332	-0.10985	0.00854967	0.647464	-0.174471	0.0168059
0	-0.294327	-0.146562	0.0166251	0.634939	-0.165375	0.0233046
0	-0.29273	-0.174778	0.0249485	0.617133	-0.155461	0.0299953
0	-0.291358	-0.195616	0.033487	0.594497	-0.144879	0.0368529
0	-0.289749	-0.213372	0.0420773	0.567973	-0.134326	0.0437519
0	-0.287449	-0.232191	0.0507272	0.538514	-0.123766	0.0506984
0	-0.28452	-0.251873	0.0594964	0.506182	-0.112951	0.0577382
0	-0.281133	-0.27168	0.0683482	0.470862	-0.102037	0.0648432
0	-0.277445	-0.289881	0.0774248	0.43256	-0.0904111	0.0721225
0	-0.273677	-0.304236	0.086737	0.391184	-0.0780266	0.0795843
0	-0.269768	-0.316618	0.0961862	0.34709	-0.0653082	0.087153
0	-0.265577	-0.329552	0.105807	0.300835	-0.0521085	0.094855
0	-0.261114	-0.344422	0.115389	0.252581	-0.0393768	0.10253
0	-0.256381	-0.362755	0.124904	0.202552	-0.0272439	0.110156
0	-0.251373	-0.383472	0.134477	0.151319	-0.0151489	0.117828
0	-0.24611	-0.404333	0.144046	0.0994342	-0.00336858	0.1255
0	-0.240541	-0.425023	0.153713	0.0477246	0.00855601	0.133249
0	-0.234607	-0.444908	0.163486	-0.00292678	0.0206657	0.141082
0	-0.228365	-0.462177	0.173262	-0.0523149	0.0324851	0.148919
0	-0.221879	-0.475528	0.183059	-0.100318	0.0441047	0.156774
0	-0.215215	-0.482112	0.193069	-0.14666	0.0563721	0.164795
0	-0.208446	-0.479164	0.203292	-0.191132	0.0692948	0.172981
0	-0.201536	-0.46809	0.213651	-0.233011	0.0825204	0.181273
0	-0.194414	-0.451102	0.224192	-0.271325	0.0962591	0.189707
0	-0.187051	-0.430233	0.234777	-0.305675	0.109888	0.198177
0	-0.179408	-0.408036	0.245396	-0.335649	0.123365	0.206675
0	-0.171454	-0.384291	0.256158	-0.360326	0.137171	0.215285
0	-0.163179	-0.357907	0.267031	-0.378933	0.151168	0.223983
0	-0.154536	-0.329844	0.27704	-0.390513	0.164018	0.231992
0	-0.14548	-0.300634	0.286095	-0.394152	0.175638	0.239243
0	-0.136035	-0.270396	0.294631	-0.390231	0.186552	0.24608
0	-0.126239	-0.239961	0.302367	-0.37958	0.196385	0.252281
0	-0.116126	-0.207223	0.309888	-0.362635	0.206018	0.25831
0	-0.105742	-0.169999	0.317212	-0.340031	0.215469	0.264181
0	-0.0951026	-0.130774	0.323789	-0.312436	0.223957	0.269456
0	-0.0842117	-0.091894	0.329724	-0.280342	0.231644	0.274221
0	-0.0730988	-0.0564417	0.335678	-0.244774	0.23931	0.279
0	-0.0617914	-0.0276956	0.341625	-0.206772	0.246909	0.283773
0	-0.0503021	-0.00165105	0.347302	-0.166355	0.254153	0.288332
0	-0.0386449	0.0277929	0.352858	-0.12334	0.261213	0.292794
0	-0.0268227	0.063618	0.357737	-0.0777017	0.267391	0.296716
0	-0.0148366	0.109597	0.361891	-0.0293085	0.272629	0.300061
0	-0.00271265	0.168478	0.365707	0.0215088	0.2774	0.303138
0	0.00951983	0.241084	0.36905	0.0741857	0.28153	0.305838
0	0.0218372	0.332563	0.372627	0.128616	0.286111	0.308722
0	0.0342144	0.447123	0.376539	0.184624	0.291286	0.31187
0	0.0466449	0.581281	0.380347	0.241566	0.296405	0.314934
0	0.0591306	0.730657	0.384254	0.298807	0.30178	0.318075
0	0.071659	0.887538	0.387928	0.355415	0.306874	0.32103
0	0.0842195	1.0431	0.391333	0.410389	0.311632	0.323771
0	0.0968139	1.19798	0.394816	0.463504	0.316601	0.326571
0	0.10944	1.35381	0.398306	0.514643	0.321667	0.329376
0	0.122107	1.51016	0.401132	0.563485	0.325852	0.331652
0	0.134821	1.66722	0.40328	0.609785	0.32914	0.333389
0	0.147559	1.81699	0.405028	0.652764	0.33193	0.334806
0	0.160289	1.94811	0.406205	0.691362	0.333976	0.335769
0	0.172988	2.05631	0.407289	0.72518	0.335987	0.336657
0	0.18563	2.13663	0.408312	0.753813	0.338009	0.337493
0	0.198199	2.18017	0.408889	0.776229	0.339479	0.337975
0	0.210683	2.1806	0.409125	0.791559	0.340553	0.338185
0	0.22306	2.12626	0.409694	0.798743	0.341985	0.33866
0	0.235305	2.00674	0.410619	0.796769	0.343785	0.339418
0	0.24742	1.82857	0.411656	0.78611	0.345708	0.340264
0	0.259407	1.60215	0.412985	0.767766	0.347953	0.341343
0	0.27128	1.33882	0.414124	0.742253	0.349947	0.342269
0	0.283055	1.05234	0.415058	0.710315	0.351676	0.343032
0	0.29472	0.746019	0.41619	0.67278	0.353603	0.343954
0	0.30626	0.420832	0.417428	0.630271	0.355616	0.344958
0	0.317666	0.0837288	0.418419	0.584031	0.357368	0.345765
0	0.328928	-0.259092	0.419185	0.535318	0.358889	0.346392
0	0.340061	-0.59909	0.419838	0.484153	0.360276	0.346929
0	0.351089	-0.925181	0.4203	0.430294	0.361453	0.347312
0	0.362016	-1.23396	0.420894	0.37372	0.362758	0.3478
0	0.372846	-1.52208	0.421641	0.314274	0.364211	0.34841
0	0.383601	-1.77731	0.42232	0.252335	0.365588	0.348965
0	0.394297	-1.98885	0.423008	0.188567	0.366967	0.349526
0	0.404963	-2.143	0.423103	0.123069	0.367621	0.349615
0	0.415628	-2.2269	0.422526	0.0560233	0.367456	0.349168
0	0.426265	-2.24577	0.421619	-0.0117714	0.366877	0.348457
0	0.436832	-2.21004	0.420205	-0.0795122	0.365672	0.347343
0	0.447293	-2.12774	0.418583	-0.146039	0.364212	0.346062
0	0.457605	-2.00947	0.416774	-0.210099	0.362523	0.344632
0	0.467749	-1.86007	0.414474	-0.271414	0.360231	0.34281
0	0.477718	-1.6819	0.411739	-0.329842	0.357405	0.340641
0	0.487478	-1.48418	0.40908	-0.384978	0.35465	0.338533
0	0.497001	-1.27571	0.406498	-0.436517	0.351962	0.336485
0	0.506271	-1.06027	0.40378	-0.483489	0.349095	0.334329
0	0.515269	-0.841934	0.401051	-0.524579	0.346192	0.332163
0	0.523998	-0.620661	0.397926	-0.559295	0.342798	0.329681
0	0.532465	-0.395713	0.394376	-0.587134	0.338877	0.326861
0	0.540633	-0.175168	0.390694	-0.606825	0.334776	0.323935
0	0.548469	0.0324208	0.386792	-0.617301	0.330389	0.320832
0	0.555941	0.219218	0.383408	-0.617244	0.326903	0.318139
0	0.563019	0.377476	0.380649	-0.605399	0.324476	0.31594
0	0.569721	0.509048	0.378104	-0.582368	0.322476	0.31391
0	0.576082	0.619245	0.375996	-0.549391	0.321254	0.312224
0	0.582112	0.709893	0.373968	-0.507146	0.320209	0.310599
0	0.587824	0.784104	0.371998	-0.45659	0.31931	0.30902
0	0.593255	0.845177	0.37047	-0.398725	0.319182	0.307789
0	0.598435	0.895063	0.369321	-0.3343	0.319718	0.306857
0	0.603415	0.939701	0.367908	-0.26483	0.319935	0.305715
0	0.608247	0.984948	0.366238	-0.191852	0.319845	0.304367
0	0.612916	1.02949	0.364588	-0.115436	0.319869	0.303033
0	0.617388	1.07074	0.362806	-0.0353646	0.319776	0.301594
0	0.621646	1.10604	0.361385	0.0483719	0.32033	0.300438
0	0.625667	1.13192	0.360365	0.135943	0.321597	0.299599
0	0.629451	1.14965	0.359385	0.226811	0.323018	0.298791
0	0.633013	1.16184	0.358562	0.320107	0.324776	0.298105
0	0.636334	1.16856	0.357498	0.415623	0.326189	0.297227
0	0.639401	1.17025	0.356119	0.513045	0.327138	0.296098
0	0.642246	1.16707	0.354703	0.611455	0.328085	0.294938
0	0.644905	1.15832	0.353129	0.709962	0.328827	0.293652
0	0.647436	1.14594	0.351552	0.807215	0.329641	0.292363
0	0.649907	1.13192	0.349995	0.901765	0.330565	0.291087
0	0.652316	1.11454	0.348273	0.993313	0.331278	0.289679
0	0.654652	1.09219	0.346418	1.0817	0.331838	0.288165
0	0.656921	1.0626	0.344868	1.16651	0.332969	0.286891
0	0.659122	1.02336	0.343636	1.24745	0.334691	0.285867
0	0.661309	0.977784	0.342531	1.32332	0.33669	0.284942
0	0.663566	0.930825	0.341664	1.39251	0.339152	0.284205
0	0.665917	0.885241	0.340736	1.45437	0.341574	0.283417
0	0.668393	0.844382	0.339724	1.50823	0.343923	0.282562
0	0.671061	0.810749	0.338874	1.55258	0.346605	0.281834
0	0.673973	0.785492	0.33812	1.58619	0.349509	0.28118
0	0.677211	0.772664	0.33677	1.60746	0.351597	0.280052
0	0.680851	0.775728	0.334783	1.61489	0.352812	0.278417
0	0.684839	0.793024	0.332438	1.60917	0.353564	0.276496
0	0.689085	0.822179	0.329542	1.59171	0.353567	0.274137
0	0.693513	0.8589	0.326554	1.56333	0.353517	0.271703
0	0.698026	0.898157	0.323486	1.52519	0.353435	0.269204
0	0.702579	0.940477	0.319939	1.47838	0.352716	0.266324
0	0.707142	0.986982	0.315998	1.42366	0.351491	0.263129
0	0.711634	1.03756	0.312072	1.36271	0.35036	0.259945
0	0.715978	1.09238	0.30814	1.29723	0.349293	0.256755
0	0.720133	1.14697	0.304056	1.22736	0.348076	0.253442
0	0.724052	1.19501	0.299912	1.15296	0.346845	0.25008
0	0.727728	1.23387	0.295349	1.07402	0.345069	0.246384
0	0.731156	1.26049	0.290341	0.990366	0.342709	0.242333
0	0.734254	1.27025	0.285135	0.902704	0.340131	0.238124
0	0.736933	1.25998	0.279646	0.812088	0.337207	0.233689
0	0.739114	1.22333	0.274422	0.718884	0.334779	0.229462
0	0.740717	1.15479	0.269539	0.623571	0.332962	0.225504
0	0.741748	1.05748	0.264673	0.527064	0.331261	0.221558
0	0.742245	0.936333	0.259983	0.430177	0.329921	0.217749
0	0.742197	0.797787	0.255204	0.33429	0.328534	0.213869
0	0.741602	0.64953	0.250314	0.240859	0.327065	0.209898
0	0.740494	0.492396	0.245585	0.15012	0.325935	0.206054
0	0.73889	0.326181	0.240967	0.0621987	0.325064	0.202296
0	0.736852	0.153172	0.235968	-0.022599	0.323706	0.198233
0	0.734444	-0.024737	0.230583	-0.104084	0.321856	0.193863
0	0.731605	-0.20146	0.225016	-0.180953	0.319823	0.189348
0	0.728251	-0.368923	0.219147	-0.251424	0.317422	0.18459
0	0.724319	-0.523761	0.213335	-0.314738	0.315203	0.179876
0	0.719732	-0.662281	0.207605	-0.370087	0.313204	0.175225
0	0.714471	-0.777655	0.201677	-0.415899	0.311001	0.170416
0	0.708546	-0.864584	0.195633	-0.450914	0.308717	0.165513
0	0.701906	-0.91439	0.190586	-0.47342	0.307149	0.161359
0	0.69451	-0.919329	0.186618	-0.481807	0.306333	0.158017
0	0.68638	-0.882916	0.183267	-0.476801	0.305985	0.155138
0	0.677532	-0.81118	0.18085	-0.459876	0.306324	0.152962
0	0.668044	-0.711519	0.178663	-0.43197	0.306795	0.150952
0	0.658008	-0.592948	0.176687	-0.394376	0.307386	0.149095
0	0.647381	-0.456588	0.175563	-0.348142	0.308576	0.147877
0	0.636116	-0.302237	0.175163	-0.293986	0.310263	0.147201
0	0.624179	-0.133074	0.174792	-0.23359	0.312031	0.146543
0	0.61153	0.0481654	0.174484	-0.168634	0.313912	0.14593
0	0.598274	0.234629	0.174506	-0.0993543	0.316049	0.145561
0	0.584571	0.417264	0.174704	-0.025767	0.318354	0.145321
0	0.57048	0.592523	0.175681	0.0521076	0.321218	0.145666
0	0.556075	0.756519	0.177488	0.134414	0.324671	0.146634
0	0.541478	0.901156	0.179712	0.220291	0.328458	0.147912
0	0.526775	1.01998	0.1825	0.30856	0.332674	0.149613
0	0.512137	1.1027	0.18499	0.398669	0.336502	0.151079
0	0.497721	1.14008	0.187064	0.489962	0.339842	0.152221
0	0.483435	1.1362	0.189246	0.581647	0.343156	0.153437
0	0.469134	1.09809	0.191287	0.673122	0.346212	0.154537
0	0.454668	1.03419	0.193606	0.763152	0.349431	0.155842
0	0.439855	0.954843	0.196245	0.850474	0.35285	0.157383
0	0.424668	0.861052	0.198777	0.934961	0.356049	0.158835
0	0.409122	0.752162	0.201288	1.01655	0.359113	0.160264
0	0.393132	0.631756	0.204573	1.09513	0.362738	0.162273
0	0.376629	0.502805	0.208646	1.17068	0.366928	0.164873
0	0.359543	0.372669	0.213181	1.24194	0.371402	0.167817
0	0.341773	0.251325	0.218379	1.30711	0.376333	0.171257
0	0.323344	0.141862	0.223669	1.36538	0.381205	0.174759
0	0.304291	0.0476761	0.229015	1.41586	0.385984	0.178295
0	0.284462	-0.0218128	0.234872	1.45711	0.39107	0.182211
0	0.263718	-0.0590241	0.241114	1.48802	0.396348	0.186411
0	0.241913	-0.0521847	0.247052	1.50693	0.402541	0.190379
0	0.218901	0.00939756	0.25267	1.51233	0.409767	0.194103
0	0.194832	0.119732	0.258206	1.5049	0.417609	0.19776
0	0.169963	0.268812	0.263475	1.48598	0.426288	0.201211
0	0.144432	0.446302	0.268987	1.45658	0.435489	0.204841
0	0.118421	0.639513	0.274756	1.41799	0.445194	0.20866
0	0.0921416	0.845453	0.280363	1.37108	0.455769	0.212353
0	0.0657598	1.06344	0.285908	1.3164	0.467162	0.215995
0	0.0395767	1.28684	0.291729	1.25538	0.478713	0.219838
0	0.0138919	1.50981	0.2978	1.18945	0.490428	0.223864
0	-0.0112832	1.72483	0.304022	1.119	0.502605	0.227996
0	-0.0359937	1.92213	0.310467	1.04427	0.515089	0.232292
0	-0.0602572	2.09939	0.316818	0.965365	0.528382	0.236512
0	-0.0841264	2.25441	0.323054	0.882229	0.54253	0.240641
0	-0.107491	2.37603	0.32939	0.795847	0.557167	0.24484
0	-0.130177	2.45437	0.335752	0.707429	0.572416	0.249054
0	-0.152153	2.47684	0.342781	0.617751	0.58335	0.253764
0	-0.173361	2.43169	0.350558	0.527663	0.589432	0.259033
0	-0.193661	2.32496	0.358725	0.437679	0.593062	0.264591
0	-0.212943	2.16789	0.367469	0.348027	0.592802	0.270579
0	-0.230951	1.9692	0.376468	0.25955	0.591401	0.276753
0	-0.247417	1.74011	0.385697	0.173058	0.588971	0.283095
0	-0.262362	1.48618	0.395487	0.0885302	0.582826	0.289854
0	-0.275819	1.21037	0.405774	0.00597117	0.573458	0.296983
0	-0.287811	0.922673	0.416021	-0.0747679	0.564562	0.304077
0	-0.298385	0.632538	0.42623	-0.153906	0.556051	0.311137
0	-0.307261	0.34411	0.436622	-0.230369	0.546403	0.31833
0	-0.314043	0.0618264	0.447069	-0.302658	0.536472	0.325558
0	-0.318562	-0.214277	0.457974	-0.369987	0.523281	0.333128
0	-0.320623	-0.484978	0.469369	-0.431466	0.506579	0.341061
0	-0.319943	-0.741471	0.480947	-0.48603	0.488501	0.349127
0	-0.31633	-0.974422	0.492801	-0.532937	0.468327	0.357395
0	-0.309417	-1.17562	0.502525	-0.570894	0.470138	0.364433
0	-0.298875	-1.33688	0.50984	-0.598713	0.496592	0.370069
0	-0.284915	-1.46023	0.51594	-0.616873	0.535863	0.375026
0	-0.26788	-1.55169	0.520117	-0.626286	0.594977	0.378881
0	-0.248116	-1.61268	0.523678	-0.627774	0.660579	0.382401
0	-0.226056	-1.64602	0.526677	-0.622414	0.732102	0.38562
0	-0.201831	-1.65635	0.527811	-0.610629	0.822635	0.387766
0	-0.175492	-1.64682	0.527312	-0.592609	0.929777	0.388975
0	-0.147313	-1.62505	0.527021	-0.569202	0.987411	0.390362
0	-0.117543	-1.59872	0.526895	-0.541225	0.991009	0.391904
0	-0.0864215	-1.56545	0.526166	-0.509115	0.97047	0.393134
0	-0.054257	-1.52076	0.525256	-0.47338	0.907617	0.394307
0	-0.0211246	-1.46148	0.52269	-0.434138	0.844469	0.394537
0	0.0129099	-1.38333	0.518339	-0.391451	0.783171	0.393745
0	0.0474132	-1.28692	0.513261	-0.346248	0.68671	0.392572
0	0.0819632	-1.17496	0.507097	-0.299523	0.56346	0.390802
0	0.116112	-1.04595	0.501379	-0.252162	0.48838	0.389329
0	0.149409	-0.89912	0.496352	-0.205075	0.463671	0.388298
0	0.181954	-0.736907	0.491013	-0.158316	0.459045	0.387121
0	0.214033	-0.561438	0.485814	-0.111591	0.49407	0.38606
0	0.245714	-0.378236	0.480081	-0.0650842	0.515128	0.38473
0	0.277137	-0.193367	0.473733	-0.0188753	0.519458	0.383082
0	0.30847	-0.00593786	0.467502	0.0272507	0.550588	0.381541
0	0.339783	0.18541	0.461248	0.0733791	0.59727	0.380028
0	0.371403	0.381305	0.453421	0.119964	0.61734	0.377628
0	0.403647	0.582813	0.443984	0.167471	0.612135	0.37432
0	0.436306	0.783813	0.43359	0.215308	0.594138	0.37049
0	0.469075	0.975506	0.421843	0.26262	0.55304	0.365905
0	0.501662	1.15405	0.409828	0.308819	0.524747	0.361202
0	0.533707	1.31499	0.397613	0.353206	0.510642	0.356423
0	0.565203	1.4517	0.384324	0.395393	0.484195	0.351053
0	0.596258	1.55949	0.370196	0.435229	0.453069	0.345231
0	0.626709	1.62984	0.357169	0.472096	0.429039	0.340132
0	0.656439	1.65498	0.345333	0.505456	0.410303	0.335815
0	0.685413	1.63875	0.33394	0.535447	0.396629	0.331822
0	0.713508	1.58773	0.32352	0.562284	0.390624	0.328477
0	0.740929	1.50869	0.312741	0.586429	0.378573	0.324974
0	0.767898	1.41006	0.301562	0.608452	0.360403	0.32129
0	0.794034	1.29396	0.291122	0.62818	0.345126	0.318114
0	0.818939	1.16085	0.281165	0.645342	0.329899	0.315293
0	0.842228	1.01544	0.270604	0.659915	0.313933	0.312162
0	0.863471	0.861966	0.2595	0.671829	0.298053	0.308757
0	0.882989	0.704873	0.248221	0.681486	0.280636	0.305306
0	0.901385	0.54989	0.236523	0.689539	0.261632	0.30166
0	0.918748	0.39839	0.225376	0.696091	0.243999	0.298409
0	0.935239	0.251592	0.214846	0.70128	0.227597	0.295596
0	0.951276	0.116607	0.204265	0.705763	0.210912	0.292811
0	0.967085	6.02552e-05	0.193861	0.710066	0.194537	0.290197
0	0.983292	-0.0903668	0.18201	0.714993	0.176302	0.286773
0	1.00047	-0.147327	0.168491	0.721313	0.155888	0.282406
0	1.01795	-0.173515	0.154243	0.728504	0.134747	0.277665
0	1.03477	-0.174748	0.138793	0.735679	0.112265	0.272264
0	1.05004	-0.154756	0.122933	0.742208	0.0892197	0.26668
0	1.06273	-0.118655	0.106728	0.74729	0.0657344	0.260952
0	1.07241	-0.0695373	0.0893566	0.750473	0.0408903	0.254586
0	1.07885	-0.00908936	0.0709715	0.751531	0.0148528	0.247675
0	1.08133	0.0571368	0.0529925	0.749679	-0.0108844	0.241076
0	1.07916	0.123761	0.0354254	0.744185	-0.0363253	0.234794
0	1.07199	0.189823	0.017678	0.734972	-0.0620852	0.228471
0	1.05937	0.254794	9.82085e-05	0.722002	-0.087803	0.222317
0	1.04137	0.319429	-0.0183693	0.705517	-0.114575	0.215697
0	1.01814	0.385051	-0.0378008	0.685867	-0.142482	0.208564
0	0.988877	0.448451	-0.0573883	0.662549	-0.170686	0.201407
0	0.952734	0.505744	-0.0773725	0.63495	-0.199437	0.194081
0	0.90906	0.55434	-0.0952658	0.602776	-0.224907	0.18644
0	0.857185	0.591571	-0.110726	0.56569	-0.246612	0.17852
0	0.797535	0.617656	-0.125091	0.523912	-0.266526	0.170286
0	0.731046	0.634205	-0.137616	0.478017	-0.283512	0.161707
0	0.657915	0.640924	-0.149538	0.427921	-0.299569	0.15298
0	0.578496	0.637878	-0.160918	0.373617	-0.314787	0.144101
0	0.493845	0.626719	-0.170453	0.315923	-0.327123	0.134944
0	0.40487	0.608795	-0.178358	0.255586	-0.336928	0.125547
0	0.312975	0.586537	-0.18672	0.193626	-0.347262	0.115832
0	0.219622	0.562503	-0.195514	0.13113	-0.358071	0.105777
0	0.124477	0.535528	-0.203836	0.0676382	-0.368054	0.0954446
0	0.0267179	0.50339	-0.212174	0.00222379	-0.377919	0.0848076
0	-0.0738139	0.46518	-0.218909	-0.0653197	-0.385251	0.0738712
0	-0.177463	0.419635	-0.223898	-0.135354	-0.389837	0.0626373
0	-0.284312	0.365843	-0.228323	-0.208244	-0.393424	0.0510782
0	-0.394014	0.303655	-0.231792	-0.283975	-0.395425	0.0391922
0	-0.507111	0.231533	-0.235713	-0.363317	-0.398156	0.0272574
0	-0.624003	0.148074	-0.240333	-0.446917	-0.402002	0.0152938
0	-0.743421	0.054894	-0.244686	-0.533649	-0.405416	0.00316595
0	-0.863834	-0.0456923	-0.24919	-0.622046	-0.409082	-0.00905057
0	-0.983409	-0.151677	-0.253273	-0.710505	-0.412016	-0.0215266
0	-1.10007	-0.260601	-0.256856	-0.797172	-0.414089	-0.0342737
0	-1.21326	-0.371297	-0.260593	-0.881488	-0.416397	-0.0471414
0	-1.32273	-0.483212	-0.264364	-0.963221	-0.418733	-0.0601652
0	-1.42755	-0.594249	-0.266656	-1.04138	-0.418128	-0.0735338
0	-1.52692	-0.702492	-0.267424	-1.11513	-0.414462	-0.0872453
0	-1.61955	-0.807456	-0.267316	-1.18348	-0.409017	-0.101233
0	-1.70371	-0.90854	-0.265944	-1.24509	-0.401013	-0.115544
0	-1.77892	-1.00625	-0.264352	-1.29973	-0.392445	-0.130028
0	-1.84473	-1.10135	-0.262604	-1.34722	-0.383429	-0.144679
0	-1.89921	-1.19169	-0.259853	-1.3859	-0.3723	-0.159609
0	-1.94063	-1.27486	-0.256323	-1.41421	-0.359476	-0.174787
0	-1.96703	-1.34928	-0.254482	-1.43056	-0.356809	-0.190369
0	-1.97652	-1.41313	-0.254478	-1.43338	-0.365295	-0.206387
0	-1.97007	-1.46691	-0.255307	-1.42349	-0.379659	-0.222743
0	-1.94966	-1.51241	-0.257652	-1.40267	-0.403275	-0.239487
0	-1.91623	-1.54858	-0.259883	-1.37159	-0.428911	-0.256558
0	-1.87113	-1.5747	-0.261947	-1.33133	-0.456312	-0.27395
0	-1.816	-1.5931	-0.265272	-1.28342	-0.492147	-0.291743
0	-1.75205	-1.60557	-0.269549	-1.22906	-0.535081	-0.309927
0	-1.68173	-1.61566	-0.273304	-1.17052	-0.55512	-0.328352
0	-1.60752	-1.62704	-0.276607	-1.11009	-0.550273	-0.347019
0	-1.52926	-1.63613	-0.279985	-1.04745	-0.53393	-0.365998
0	-1.44631	-1.63765	-0.283103	-0.981723	-0.497852	-0.385253
0	-1.35834	-1.62831	-0.287246	-0.912528	-0.461303	-0.404898
0	-1.26478	-1.60405	-0.292507	-0.839206	-0.425236	-0.424945
0	-1.16631	-1.56336	-0.297992	-0.76214	-0.372761	-0.44531
0	-1.0642	-1.5066	-0.304008	-0.682309	-0.307712	-0.466022
0	-0.958484	-1.43013	-0.30859	-0.599431	-0.354281	-0.487028
0	-0.849409	-1.33127	-0.311465	-0.513429	-0.52274	-0.508318
0	-0.738292	-1.21241	-0.313791	-0.42565	-0.757219	-0.529938
0	-0.626353	-1.07613	-0.314994	-0.337454	-1.09287	-0.551872
0	-0.515823	-0.929071	-0.316017	-0.251108	-1.22321	-0.574136
0	-0.409095	-0.778665	-0.31694	-0.16909	-1.12153	-0.596734
0	-0.306251	-0.623571	-0.31678	-0.0915237	-0.96524	-0.619646
0	-0.207162	-0.462048	-0.315722	-0.0182668	-0.672929	-0.642878
0	-0.112048	-0.292923	-0.315519	0.0503311	-0.5629	-0.666505
0	-0.0209235	-0.11459	-0.316186	0.114133	-0.670067	-0.69053
0	0.06406	0.0644375	-0.316988	0.171087	-0.772769	-0.714923
0	0.139868	0.232305	-0.318359	0.218289	-0.953715	-0.739705
0	0.205345	0.383112	-0.319006	0.254742	-1.05144	-0.764829
0	0.259205	0.509959	-0.318838	0.279346	-1.03587	-0.790293
0	0.298932	0.605281	-0.318852	0.289594	-1.05219	-0.81614
0	0.322625	0.664427	-0.318756	0.283553	-1.05665	-0.842361
0	0.32734	0.676402	-0.323162	0.258331	-1.06935	-0.861249
0	0.310364	0.631757	-0.332655	0.211253	-1.10678	-0.872018
0	0.273344	0.535448	-0.344869	0.144061	-1.12446	-0.878266
0	0.219175	0.394898	-0.361173	0.0597884	-1.13084	-0.877751
0	0.150182	0.221722	-0.379163	-0.0392137	-1.13725	-0.874895
0	0.0693416	0.0296544	-0.398738	-0.149935	-1.13794	-0.869847
0	-0.0216486	-0.181505	-0.422359	-0.2705	-1.1341	-0.858344
0	-0.121721	-0.413607	-0.449611	-0.399674	-1.12615	-0.841169
0	-0.228025	-0.664553	-0.476816	-0.534404	-1.11722	-0.823836
0	-0.337796	-0.93303	-0.504044	-0.671713	-1.10795	-0.806169
0	-0.449876	-1.20695	-0.532865	-0.810481	-1.09643	-0.785916
0	-0.563108	-1.46966	-0.56243	-0.949665	-1.08374	-0.764328
0	-0.677154	-1.71436	-0.59565	-1.08894	-1.06509	-0.736865
0	-0.79189	-1.93331	-0.632786	-1.22821	-1.0401	-0.703133
0	-0.90485	-2.11303	-0.67174	-1.36503	-1.01207	-0.666332
0	-1.01328	-2.24355	-0.713224	-1.49662	-0.979821	-0.625351
0	-1.115	-2.30702	-0.754437	-1.62088	-0.950414	-0.585477
0	-1.20772	-2.28745	-0.794922	-1.7356	-0.924815	-0.5475
0	-1.29095	-2.19281	-0.836549	-1.8401	-0.898775	-0.508056
0	-1.36505	-2.03615	-0.878497	-1.93452	-0.874336	-0.468684
0	-1.42898	-1.8332	-0.921964	-2.01757	-0.848076	-0.426961
0	-1.48191	-1.60313	-0.967107	-2.08813	-0.819659	-0.382608
0	-1.5243	-1.34773	-1.01261	-2.14657	-0.792595	-0.338184
0	-1.55631	-1.06556	-1.05872	-2.19304	-0.766188	-0.293185
0	-1.57901	-0.76328	-1.10835	-2.22849	-0.734005	-0.242448
0	-1.59352	-0.446295	-1.16158	-2.25395	-0.695956	-0.185859
0	-1.59784	-0.127395	-1.21719	-2.26721	-0.654683	-0.125562
0	-1.58911	0.175747	-1.27591	-2.26516	-0.608569	-0.0602418
0	-1.56549	0.458593	-1.33574	-2.24587	-0.562275	0.00645621
0	-1.52484	0.716224	-1.39656	-2.20708	-0.516095	0.0743103
0	-1.46579	0.930938	-1.45999	-2.14718	-0.466361	0.146247
0	-1.38773	1.08812	-1.52561	-2.06537	-0.414099	0.221477
0	-1.28859	1.16652	-1.54065	-1.95929	-0.375392	0.318494
0	-1.16659	1.14652	-1.49987	-1.82691	-0.351467	0.439563
0	-1.02236	1.03989	-1.42767	-1.669	-0.335511	0.575512
0	-0.856877	0.866696	-1.30872	-1.48681	-0.332086	0.731843
0	-0.672015	0.644692	-1.17366	-1.28241	-0.331074	0.89873
0	-0.470055	0.39602	-1.02351	-1.05837	-0.332178	1.07583
0	-0.250642	0.129331	-0.828954	-0.814482	-0.3446	1.27314
0	-0.0131159	-0.151294	-0.595453	-0.550204	-0.366487	1.489
0	0.242363	-0.429811	-0.360276	-0.265965	-0.387594	1.70914
0	0.515777	-0.691366	-0.122192	0.0379549	-0.408381	1.93395
0	0.805174	-0.925875	0.133919	0.359476	-0.43276	2.1695
0	1.10766	-1.12128	0.399602	0.695584	-0.458433	2.41258
0	1.42228	-1.27585	0.705687	1.04526	-0.494194	2.67466
0	1.74788	-1.38897	1.05483	1.40732	-0.540758	2.95683
0	2.08175	-1.44272	1.42532	1.77881	-0.592029	3.25093
0	2.42173	-1.41949	1.82472	2.15729	-0.650153	3.55981
0	2.76439	-1.30145	2.21634	2.53914	-0.569319	3.87186
0	3.1065	-1.07129	2.59475	2.92088	-0.334065	4.18527
0	3.44946	-0.735724	2.98313	3.30382	-0.0142617	4.50777
0	3.79578	-0.309872	3.37083	3.69049	0.432552	4.836
-0.226669	4.14759	0.19877	3.77473	4.0829	0.924118	5.17511
0.703617	4.50762	0.779311	4.19674	4.48371	1.45728	5.5258
1.62813	4.87651	1.42132	4.61905	4.89352	2.11199	5.88258
2.54542	5.25413	2.11771	5.04517	5.31217	2.87352	6.24656
3.45406	5.64219	2.85143	5.51066	5.74141	3.63484	6.6297
4.35262	6.04219	3.60555	6.01627	6.18274	4.39883	7.03236
5.23971	6.45458	4.38003	6.54723	6.63646	5.2094	7.44959
6.11398	6.88011	5.17766	7.1126	7.10306	6.04197	7.8845
6.97408	7.31785	6.00132	7.68718	7.58143	6.98358	8.32885
7.8187	7.76661	6.8558	8.26944	8.07017	8.04163	8.78217
8.64657	8.2282	7.73457	8.87953	8.57096	9.15415	9.25124
9.45644	8.70445	8.62781	9.512	9.08555	10.3423	9.73433
10.2471	9.19691	9.53215	10.104	9.61527	11.3693	10.1702
11.0174	9.70707	10.4433	10.6516	10.1615	12.2057	10.5536
11.7662	10.2328	11.3567	11.1804	10.722	12.9792	10.9118
12.4924	10.7703	12.27	11.673	11.293	13.6204	11.2275
13.1949	11.3179	13.1742	12.1703	11.8729	14.2529	11.5373
13.8727	11.8732	14.0602	12.6738	12.4592	14.8844	11.8427
14.5249	12.4328	14.9293	13.147	13.0485	15.3907	12.1093
15.1506	12.9936	15.783	13.5978	13.6377	15.795	12.3437
15.7489	13.5513	16.6234	14.0641	14.2222	16.2931	12.5877
16.3189	14.101	17.4533	14.5441	14.7972	16.8838	12.8398
16.8599	14.6426	18.2617	15.0241	15.3626	17.4861	13.0836
17.3712	15.1769	19.0332	15.5125	15.9192	18.1469	13.3286
17.852	15.7037	19.7603	15.9763	16.4669	18.716	13.54
18.3018	16.2232	20.4339	16.413	17.006	19.1821	13.7151
18.7201	16.7343	21.0432	16.8455	17.5353	19.6572	13.8782
19.1062	17.2347	21.5809	17.266	18.0526	20.1064	14.021
19.4598	17.7243	22.033	17.6407	18.558	20.5056	14.1779
19.7804	18.2025	22.3867	17.968	19.051	20.8634	14.3543
20.0676	18.6665	22.6475	18.2574	19.5285	21.1648	14.5274
20.3213	19.113	22.8251	18.499	19.9872	21.4046	14.7073
20.5411	19.5377	22.9292	18.7167	20.4226	21.6213	14.8792
20.7269	19.9357	22.9723	18.9098	20.8295	21.8121	15.0411
20.8785	20.306	22.9575	19.0572	21.207	21.9528	15.2092
20.9958	20.648	22.885	19.1625	21.5544	22.05	15.3804
21.0789	20.9603	22.762	19.2406	21.8701	22.0769	15.52
21.1278	21.2417	22.5952	19.2893	22.1528	22.0275	15.6269
21.1426	21.4883	22.3906	19.3027	22.3988	21.918	15.7159
21.1234	21.6951	22.1559	19.2832	22.6026	21.7392	15.7779
21.0704	21.8598	21.8924	19.2144	22.7621	21.4972	15.8372
20.9839	21.9802	21.601	19.0943	22.8749	21.1917	15.8952
20.8642	22.0517	21.2927	18.9321	22.9365	20.8109	15.9324
20.7116	22.0708	20.9784	18.723	22.943	20.3546	15.9539
20.5265	22.0325	20.6697	18.5488	22.8895	20.0015	15.9422
20.3095	21.9323	20.378	18.4177	22.7711	19.7665	15.8929
20.0609	21.7722	20.0996	18.287	22.5901	19.5644	15.8178
19.7815	21.5563	19.8256	18.1798	22.3508	19.4449	15.7109
19.4717	21.2878	19.5524	18.0496	22.0564	19.3005	15.5771
19.1322	20.9708	19.274	17.8932	21.7113	19.1254	15.4166
18.7638	20.6079	18.9853	17.7542	21.3182	19.0174	15.2212
18.3671	20.2006	18.6835	17.6231	20.8786	18.9554	14.9914
17.9429	19.7532	18.3591	17.4357	20.3972	18.8136	14.7462
17.4921	19.27	18.003	17.1922	19.8783	18.5942	14.4857
17.0154	18.7526	17.6176	16.9173	19.3237	18.3444	14.2002
16.5139	18.2027	17.2074	16.5954	18.7352	18.0341	13.8939
15.9884	17.621	16.777	16.2755	18.1135	17.7641	13.5527
15.4398	17.0081	16.3329	15.9606	17.4593	17.541	13.1747
14.8693	16.3675	15.8728	15.6132	16.7761	17.2902	12.7703
14.2777	15.7032	15.392	15.2442	16.0683	17.0348	12.3358
13.6662	15.0186	14.8909	14.8025	15.3393	16.6563	11.8764
13.0359	14.3169	14.369	14.2786	14.5926	16.1349	11.3934
12.3877	13.5997	13.8265	13.7043	13.8298	15.543	10.8811
11.723	12.8675	13.2657	13.0634	13.0513	14.8446	10.341
11.0427	12.1221	12.6825	12.3762	12.2593	14.0904	9.77171
10.3482	11.3655	12.0729	11.6441	11.4556	13.2844	9.17228
9.64049	10.598	11.4423	10.8421	10.6408	12.3685	8.54451
8.92088	9.82043	10.7957	9.97335	9.81572	11.3515	7.88775
8.19055	9.03275	10.14	9.08765	8.98026	10.3452	7.1929
7.45074	8.23477	9.48225	8.18493	8.13431	9.35017	6.4591
6.70266	7.42948	8.81512	7.24233	7.28099	8.31678	5.68996
5.94758	6.62069	8.12678	6.27158	6.42431	7.27199	4.88279
5.18672	5.81116	7.412	5.23575	5.56718	6.1333	4.04272
4.42134	5.00392	6.66401	4.13132	4.71279	4.89371	3.16969
3.65269	4.20163	5.87728	2.98571	3.86391	3.61564	2.25859
2.88202	3.40624	5.04998	1.78991	3.0226	2.27958	1.31018
2.11057	2.62092	4.17243	0.739941	2.19219	1.10072	0.472708
1.33958	1.84861	3.23658	-0.141622	1.37578	0.107293	-0.239584
0.5703	1.08975	2.25005	-0.95349	0.573834	-0.816054	-0.895832
-0.19606	0.344179	1.22296	-1.63833	-0.213763	-1.60558	-1.45337
-0.958281	-0.388425	0.169935	-2.30298	-0.987327	-2.3711	-1.99891
-1.71516	-1.10878	-0.892124	-2.95239	-1.74759	-3.11866	-2.53578
-2.46552	-1.81625	-1.96158	-3.48091	-2.49383	-3.73517	-2.98187
-3.20817	-2.50984	-3.03883	-3.90787	-3.22497	-4.24034	-3.35302
-3.94198	-3.18948	-4.11968	-4.38595	-3.94088	-4.81412	-3.7545
-4.6658	-3.85506	-5.20088	-4.91245	-4.64139	-5.45482	-4.18329
-5.37853	-4.50653	-6.26854	-5.42412	-5.32645	-6.08603	-4.59732
-6.07907	-5.14412	-7.3039	-5.95666	-5.99629	-6.75034	-5.02082
-6.76638	-5.76732	-8.29905	-6.38909	-6.65041	-7.30878	-5.36748
-7.4394	-6.37568	-9.24529	-6.71144	-7.2883	-7.74981	-5.6303
-8.09713	-6.96972	-10.1266	-7.01157	-7.91051	-8.17589	-5.87075
-8.7386	-7.54996	-10.9307	-7.26053	-8.51758	-8.55395	-6.06805
-9.36285	-8.1171	-11.6376	-7.58497	-9.11026	-8.98352	-6.32546
-9.96897	-8.67183	-12.2295	-8.00563	-9.68927	-9.48421	-6.65867
-10.5561	-9.21328	-12.7141	-8.44075	-10.2537	-9.98399	-7.00306
-11.1233	-9.74018	-13.1052	-8.92798	-10.802	-10.5131	-7.38896
-11.6699	-10.2515	-13.4174	-9.41271	-11.3332	-11.0357	-7.76955
-12.1951	-10.746	-13.6693	-9.8888	-11.8458	-11.5462	-8.13987
-12.698	-11.2229	-13.8645	-10.4171	-12.3391	-12.0892	-8.55028
-13.1781	-11.6817	-14.0035	-10.9867	-12.8124	-12.6573	-8.99138
-13.6347	-12.1213	-14.0956	-11.4706	-13.2645	-13.1371	-9.36386
-14.0671	-12.5407	-14.1489	-11.8665	-13.6945	-13.525	-9.66607
-14.4748	-12.9394	-14.1746	-12.2287	-14.1015	-13.8708	-9.93984
-14.8573	-13.3167	-14.1871	-12.5251	-14.4852	-14.1455	-10.1602
-15.214	-13.6725	-14.1906	-12.8459	-14.845	-14.4262	-10.3983
-15.5446	-14.0064	-14.1894	-13.1973	-15.1808	-14.7182	-10.6589
-15.8485	-14.3179	-14.1992	-13.5078	-15.4919	-14.9584	-10.8858
-16.1256	-14.6064	-14.2342	-13.7976	-15.7776	-15.1638	-11.0948
-16.3754	-14.8713	-14.3127	-14.0686	-16.0373	-15.3811	-11.2933
-16.5976	-15.112	-14.4516	-14.3127	-16.2704	-15.6074	-11.4755
-16.7922	-15.3286	-14.644	-14.543	-16.4768	-15.832	-11.6488
-16.9589	-15.5208	-14.8761	-14.7576	-16.6564	-16.066	-11.8137
-17.0975	-15.689	-15.1357	-14.9379	-16.8098	-16.2667	-11.952
-17.208	-15.8336	-15.4076	-15.0842	-16.9371	-16.4329	-12.0639
-17.2904	-15.9541	-15.6864	-15.2034	-17.0382	-16.5951	-12.158
-17.3447	-16.0501	-15.9701	-15.2912	-17.1126	-16.7444	-12.2304
-17.3708	-16.1215	-16.2483	-15.3719	-17.1602	-16.8697	-12.2959
-17.369	-16.1677	-16.5113	-15.4477	-17.1808	-16.9731	-12.3561
-17.3393	-16.1895	-16.7514	-15.503	-17.175	-17.0537	-12.4007
-17.282	-16.1878	-16.9594	-15.5441	-17.1438	-17.1091	-12.4335
-17.1972	-16.1629	-17.1333	-15.558	-17.0875	-17.1538	-12.448
-17.0853	-16.1151	-17.2714	-15.5427	-17.0065	-17.188	-12.4429
-16.9466	-16.0452	-17.3621	-15.5096	-16.9018	-17.2023	-12.4245
-16.7813	-15.9538	-17.394	-15.4552	-16.7739	-17.1998	-12.391
-16.59	-15.8421	-17.3543	-15.3547	-16.6242	-17.1297	-12.318
-16.373	-15.7111	-17.2305	-15.2066	-16.4538	-16.9859	-12.2036
-16.1309	-15.5603	-17.0278	-15.02	-16.2621	-16.7943	-12.058
-15.8641	-15.3885	-16.7561	-14.7878	-16.0481	-16.5399	-11.8741
-15.5732	-15.1947	-16.4238	-14.5265	-15.8109	-16.2493	-11.6671
-15.2587	-14.9776	-16.042	-14.236	-15.5492	-15.9236	-11.4374
-14.9214	-14.7371	-15.6146	-13.9019	-15.2631	-15.5359	-11.1709
-14.5618	-14.4733	-15.1435	-13.527	-14.9529	-15.0909	-10.8705
-14.1807	-14.1858	-14.6364	-13.1228	-14.6181	-14.6264	-10.5497
-13.7787	-13.8741	-14.1007	-12.688	-14.2586	-14.1417	-10.2076
-13.3566	-13.538	-13.5425	-12.2185	-13.8741	-13.6206	-9.83891
-12.9152	-13.177	-12.9692	-11.7164	-13.4641	-13.0718	-9.44662
-12.4553	-12.7915	-12.3826	-11.1703	-13.029	-12.465	-9.01832
-11.9778	-12.3821	-11.7848	-10.579	-12.5696	-11.7975	-8.55287
-11.4834	-11.9481	-11.1848	-9.94946	-12.085	-11.0909	-8.05842
-10.973	-11.4885	-10.5911	-9.27876	-11.5746	-10.3378	-7.53181
-10.4477	-11.0027	-10.0141	-8.66887	-11.0375	-9.65741	-7.04862
-9.90813	-10.4901	-9.46334	-8.13047	-10.4733	-9.06368	-6.61707
-9.3554	-9.95207	-8.93571	-7.61317	-9.88358	-8.49497	-6.19918
-8.79044	-9.39115	-8.42461	-7.14636	-9.27086	-7.98603	-5.81678
-8.2142	-8.80872	-7.92387	-6.67254	-8.63682	-7.47277	-5.42794
-7.62766	-8.20657	-7.42551	-6.1889	-7.98348	-6.95173	-5.03052
-7.03181	-7.58699	-6.9281	-5.75077	-7.31317	-6.48647	-4.66522
-6.42766	-6.95201	-6.43186	-5.34744	-6.62791	-6.06515	-4.32425
-5.81622	-6.30461	-5.93262	-4.90226	-5.93075	-5.59294	-3.94972
-5.1985	-5.64784	-5.42671	-4.41663	-5.22478	-5.07102	-3.54254
-4.57553	-4.98231	-4.90981	-3.92143	-4.51081	-4.5385	-3.1262
-3.94833	-4.30811	-4.37618	-3.39863	-3.78922	-3.97293	-2.68703
-3.31793	-3.62588	-3.82521	-2.90928	-3.06072	-3.44839	-2.27079
-2.68535	-2.93602	-3.25641	-2.45812	-2.32581	-2.97071	-1.88103
-2.05163	-2.23975	-2.66316	-2.00065	-1.58599	-2.48538	-1.48425
-1.41777	-1.53884	-2.03978	-1.55129	-0.843293	-2.00988	-1.09123
-0.784808	-0.833929	-1.37845	-1.04405	-0.0986773	-1.47073	-0.654179
-0.153743	-0.125852	-0.672074	-0.468097	0.646709	-0.855297	-0.165071
0.47442	0.583095	0.0738976	0.134641	1.39074	-0.211305	0.345473
1.09869	1.29051	0.850642	0.78389	2.13132	0.483362	0.891798
1.71808	1.99334	1.65001	1.45127	2.86558	1.19823	1.45365
2.33162	2.68832	2.46209	2.13383	3.59049	1.92995	2.0289
2.93837	3.37415	3.28265	2.86347	4.30493	2.71365	2.64057
3.53737	4.04983	4.10914	3.63474	5.00798	3.5435	3.28478
4.12771	4.71378	4.93452	4.38263	5.69842	4.34502	3.91396
4.70849	5.36466	5.75222	5.10617	6.37519	5.11692	4.52737
5.27882	5.99981	6.55635	5.83344	7.03557	5.89167	5.14566
5.83784	6.61593	7.34005	6.54828	7.67614	6.65071	5.75701
6.3847	7.21132	8.10076	7.29727	8.29499	7.44703	6.39544
6.9186	7.78425	8.83619	8.08383	8.89014	8.28455	7.06348
7.43874	8.33161	9.53803	8.87151	9.45864	9.12166	7.73449
7.94435	8.85073	10.1985	9.67084	9.99807	9.97032	8.41617
8.43471	9.33836	10.8087	10.3739	10.5052	10.7187	9.01445
8.90909	9.79143	11.3603	10.9654	10.9769	11.3506	9.51665
9.36681	10.2105	11.8552	11.5035	11.4138	11.9269	9.97228
9.80723	10.5971	12.2986	11.9555	11.8173	12.4138	10.3532
10.2297	10.9523	12.6941	12.3747	12.1884	12.8653	10.7068
10.6337	11.2775	13.047	12.7636	12.5288	13.2841	11.0355
11.0186	11.5737	13.3594	13.0655	12.8392	13.6119	11.2893
11.3839	11.8417	13.6321	13.2894	13.1198	13.8577	11.4764
11.7292	12.0835	13.8694	13.5266	13.372	14.1175	11.6744
12.0539	12.3011	14.0758	13.7757	13.5975	14.3902	11.882
12.3577	12.4947	14.2534	13.997	13.7967	14.6335	12.0656
12.6401	12.664	14.4044	14.2116	13.9701	14.8698	12.2434
12.9008	12.8087	14.5289	14.3488	14.1176	15.0249	12.3543
13.1396	12.9284	14.6267	14.4019	14.2391	15.0919	12.3931
13.3561	13.0241	14.702	14.4226	14.3359	15.125	12.4036
13.5501	13.0972	14.7591	14.3935	14.4098	15.1059	12.371
13.7214	13.1484	14.8026	14.3767	14.4619	15.0982	12.3512
13.8699	13.1783	14.8368	14.3829	14.4938	15.1128	12.3537
13.9953	13.188	14.8607	14.3693	14.5056	15.1058	12.3404
14.0977	13.1782	14.8711	14.3543	14.4972	15.0959	12.3278
14.177	13.1506	14.8663	14.3123	14.4689	15.0572	12.2926
14.2331	13.1065	14.8433	14.2397	14.4212	14.986	12.2313
14.2662	13.0463	14.8015	14.1652	14.3539	14.9115	12.1703
14.2762	12.9703	14.7408	14.0834	14.2671	14.8283	12.1044
14.2632	12.8787	14.6591	13.9274	14.1605	14.6673	11.9746
14.2275	12.7719	14.5547	13.6952	14.0337	14.4262	11.7792
14.1691	12.6514	14.4268	13.4151	13.8876	14.1344	11.5431
14.0882	12.5192	14.2744	13.0699	13.7238	13.7741	11.2511
13.9852	12.3764	14.0983	12.7053	13.5432	13.3923	10.9441
13.8603	12.2238	13.8996	12.3243	13.3469	12.992	10.6243
13.7138	12.0636	13.6764	11.8891	13.1359	12.5344	10.2587
13.546	11.8973	13.4269	11.4095	12.911	12.0295	9.85584
13.3573	11.727	13.1489	11.0061	12.6732	11.603	9.52057
13.1482	11.5547	12.8405	10.6864	12.4238	11.2628	9.25942
12.919	11.3799	12.5043	10.4004	12.1628	10.9566	9.02915
12.6702	11.2014	12.1438	10.1815	11.8903	10.7195	8.85884
12.4023	11.0186	11.7623	9.95108	11.6062	10.4691	8.67983
12.116	10.8308	11.3631	9.7063	11.3104	10.2027	8.48981
11.8116	10.6367	10.9485	9.51655	11.0032	9.99256	8.34919
11.4897	10.4359	10.52	9.36684	10.6848	9.82304	8.24493
11.1511	10.2264	10.0809	9.18352	10.3553	9.61713	8.11321
10.7963	10.0065	9.63435	8.96982	10.0148	9.37813	7.95687
10.4259	9.77681	9.18206	8.75228	9.6635	9.13383	7.79894
10.0406	9.53838	8.72574	8.51412	9.30188	8.86664	7.62488
9.64122	9.29182	8.26551	8.31877	8.93042	8.6428	7.48979
9.22832	9.03796	7.80122	8.17078	8.54964	8.46705	7.39766
8.80269	8.77683	7.33624	8.02568	8.15972	8.29289	7.30993
8.36507	8.50789	6.87411	7.89852	7.76076	8.13602	7.2397
7.91622	8.23175	6.41783	7.69448	7.35304	7.89772	7.10415
7.45691	7.94884	5.97054	7.4001	6.9368	7.56392	6.89157
6.98793	7.65815	5.53144	7.07148	6.5124	7.19305	6.65095
6.51009	7.35858	5.09812	6.68079	6.08028	6.75612	6.35801
6.0242	7.04841	4.67064	6.27312	5.64071	6.29998	6.05224
5.53107	6.72567	4.24855	5.85237	5.19394	5.82867	5.73707
5.03152	6.39043	3.82967	5.3711	4.74057	5.29282	5.37105
4.52641	6.04308	3.41255	4.83803	4.28123	4.70147	4.96184
4.01655	5.68336	2.99357	4.33832	3.81652	4.14331	4.58378
3.5028	5.31127	2.56909	3.87258	3.3471	3.61896	4.2374
2.98599	4.92554	2.14162	3.40501	2.87324	3.09109	3.89152
2.46698	4.52422	1.71495	2.95657	2.39504	2.58152	3.56446
1.9466	4.10709	1.29186	2.46454	1.91296	2.0249	3.20149
1.42569	3.67393	0.87587	1.92441	1.42743	1.41651	2.7987
0.905099	3.2228	0.467393	1.38447	0.938588	0.806644	2.39828
0.385652	2.75218	0.065409	0.830496	0.44669	0.180436	1.98781
-0.131822	2.26003	-0.327885	0.312995	-0.0481385	-0.400268	1.59437
-0.646501	1.74445	-0.710967	-0.157601	-0.545754	-0.923674	1.22531
-1.15758	1.20744	-1.085	-0.615213	-1.04523	-1.42946	0.859046
-1.66424	0.65235	-1.45074	-1.04386	-1.54535	-1.8983	0.50457
-2.16571	0.0812827	-1.81256	-1.46117	-2.04523	-2.35387	0.156279
-2.66121	-0.503063	-2.17522	-1.86889	-2.54387	-2.79818	-0.186995
-3.14997	-1.0979	-2.53641	-2.24337	-3.04013	-3.20152	-0.514018
-3.63123	-1.70101	-2.89355	-2.58738	-3.53302	-3.56771	-0.825458
-4.10427	-2.3085	-3.2443	-2.95528	-4.02117	-3.96004	-1.15651
-4.56837	-2.91649	-3.58586	-3.34769	-4.50324	-4.37896	-1.50806
-5.02283	-3.52424	-3.92404	-3.73937	-4.97874	-4.79549	-1.86309
-5.46696	-4.13164	-4.26756	-4.14347	-5.44735	-5.22483	-2.23025
-5.90011	-4.73823	-4.61989	-4.521	-5.90863	-5.62095	-2.58557
-6.32164	-5.3439	-4.98533	-4.86838	-6.36221	-5.97967	-2.92679
-6.73093	-5.94689	-5.36943	-5.2154	-6.80741	-6.33587	-3.27278
-7.12738	-6.54469	-5.77538	-5.55274	-7.24329	-6.67853	-3.61785
-7.51042	-7.13629	-6.21137	-5.89783	-7.66942	-7.03216	-3.96549
-7.87951	-7.72045	-6.68453	-6.25534	-8.08527	-7.4026	-4.318
-8.23412	-8.29484	-7.18927	-6.61003	-8.48986	-7.76996	-4.66951
-8.57375	-8.85734	-7.7175	-6.96745	-8.88223	-8.14188	-5.02145
-8.89794	-9.40458	-8.25926	-7.32382	-9.26106	-8.51154	-5.37585
-9.20625	-9.93306	-8.80275	-7.67785	-9.62498	-8.87728	-5.73218
-9.49825	-10.442	-9.34592	-8.0364	-9.97353	-9.24932	-6.09073
-9.77357	-10.9307	-9.88846	-8.39862	-10.3063	-9.62621	-6.45187
-10.0318	-11.3985	-10.4258	-8.73925	-10.6229	-9.97544	-6.80497
-10.2727	-11.8446	-10.9541	-9.05709	-10.9228	-10.2957	-7.1492
-10.4959	-12.2659	-11.465	-9.3637	-11.2049	-10.6015	-7.4899
-10.7012	-12.6581	-11.9476	-9.65245	-11.4676	-10.8845	-7.82416
-10.8883	-13.0192	-12.3978	-9.93957	-11.7102	-11.1659	-8.15806
-11.057	-13.3471	-12.8117	-10.2261	-11.9318	-11.4471	-8.49201
-11.2071	-13.6382	-13.1784	-10.4984	-12.1312	-11.7104	-8.82049
-11.3385	-13.8898	-13.4889	-10.7598	-12.3075	-11.9603	-9.14474
-11.4511	-14.0978	-13.7305	-10.9932	-12.4592	-12.1831	-9.43326
-11.5447	-14.2587	-13.8915	-11.1951	-12.5851	-12.3749	-9.68198
-11.6194	-14.3738	-13.9771	-11.3755	-12.6856	-12.5452	-9.90635
-11.675	-14.4462	-13.997	-11.5289	-12.7616	-12.6892	-10.0969
-11.7116	-14.4781	-13.9597	-11.6615	-12.8139	-12.8101	-10.27
-11.7293	-14.4724	-13.876	-11.7733	-12.8436	-12.9079	-10.4261
-11.7281	-14.4311	-13.75	-11.8558	-12.8512	-12.9762	-10.5482
-11.7081	-14.3552	-13.5832	-11.9097	-12.8369	-13.015	-10.6388
-11.6694	-14.2478	-13.3836	-11.9519	-12.8017	-13.0406	-10.7226
-11.6122	-14.1121	-13.1589	-11.9824	-12.7466	-13.0528	-10.7987
-11.5366	-13.9491	-12.9137	-11.9926	-12.672	-13.0431	-10.8563
-11.443	-13.7599	-12.6539	-11.9864	-12.5787	-13.0154	-10.9011
-11.3314	-13.5449	-12.3801	-11.9505	-12.4668	-12.9574	-10.913
-11.2023	-13.3043	-12.0927	-11.8836	-12.3367	-12.8678	-10.8899
-11.0558	-13.0406	-11.8005	-11.7947	-12.1894	-12.7551	-10.846
-10.8923	-12.7567	-11.5127	-11.6804	-12.0259	-12.616	-10.776
-10.7121	-12.455	-11.2384	-11.5492	-11.8475	-12.4552	-10.7009
-10.5157	-12.1378	-10.9868	-11.4025	-11.655	-12.2738	-10.6238
-10.3034	-11.8062	-10.755	-11.2334	-11.449	-12.0669	-10.5307
-10.0757	-11.4605	-10.5363	-11.0442	-11.2293	-11.8355	-10.4277
-9.83287	-11.1024	-10.3275	-10.8314	-10.9965	-11.5783	-10.305
-9.57553	-10.7333	-10.1239	-10.5943	-10.7506	-11.2945	-10.1614
-9.30411	-10.3533	-9.92167	-10.3362	-10.4921	-10.9856	-10.0067
-9.01913	-9.96287	-9.71887	-10.0563	-10.2212	-10.6509	-9.83874
-8.72111	-9.56186	-9.50854	-9.74358	-9.93788	-10.2826	-9.63604
-8.41059	-9.14999	-9.28394	-9.39743	-9.64224	-9.87968	-9.39784
-8.08814	-8.72958	-9.04599	-9.02206	-9.33503	-9.44536	-9.13285
-7.75432	-8.30369	-8.79664	-8.61438	-9.01717	-8.97719	-8.83541
-7.40973	-7.87434	-8.53895	-8.18108	-8.6895	-8.47962	-8.52021
-7.05498	-7.44378	-8.27692	-7.72225	-8.35293	-7.95257	-8.18795
-6.69069	-7.01416	-8.00792	-7.23173	-8.00811	-7.39148	-7.82638
-6.31748	-6.58706	-7.72796	-6.71065	-7.65555	-6.79697	-7.4385
-5.93601	-6.16509	-7.43589	-6.24841	-7.296	-6.27136	-7.08726
-5.54692	-5.75067	-7.13006	-5.85312	-6.93022	-5.82423	-6.77745
-5.15087	-5.34374	-6.81136	-5.48349	-6.55871	-5.40783	-6.48147
-4.74855	-4.94363	-6.48248	-5.16503	-6.18197	-5.05146	-6.21703
-4.34061	-4.54968	-6.14193	-4.84454	-5.80037	-4.69486	-5.94466
-3.92775	-4.16082	-5.78848	-4.51987	-5.41426	-4.33556	-5.66287
-3.51065	-3.77718	-5.42593	-4.24072	-5.02426	-4.03025	-5.40729
-3.09001	-3.39918	-5.05755	-3.99722	-4.63105	-3.76778	-5.1705
-2.6665	-3.02633	-4.68849	-3.72671	-4.23524	-3.47556	-4.9111
-2.24084	-2.65819	-4.32409	-3.43097	-3.83744	-3.15558	-4.63054
-1.8137	-2.29461	-3.96013	-3.13461	-3.43805	-2.83655	-4.34438
-1.38579	-1.93528	-3.58984	-2.82312	-3.03739	-2.50168	-4.04309
-0.957793	-1.58049	-3.20962	-2.54792	-2.63591	-2.21027	-3.76134
-0.530394	-1.23062	-2.81484	-2.31301	-2.23407	-1.967	-3.50171
-0.104277	-0.884853	-2.40319	-2.08163	-1.83222	-1.72939	-3.23955
0.319881	-0.542364	-1.97464	-1.86604	-1.43078	-1.51161	-2.98311
0.74141	-0.202327	-1.52424	-1.60275	-1.03003	-1.24194	-2.68474
1.15965	0.136087	-1.04806	-1.28208	-0.630282	-0.909362	-2.33746
1.57394	0.472362	-0.549773	-0.943289	-0.232195	-0.558475	-1.9699
1.98363	0.805501	-0.0338301	-0.567631	0.163498	-0.168102	-1.56805
2.38811	1.13503	0.49154	-0.183918	0.556059	0.229385	-1.15403
2.78673	1.46031	1.01699	0.205	0.944707	0.630718	-0.72985
3.1789	1.7806	1.54299	0.63025	1.32886	1.07097	-0.271861
3.56401	2.09536	2.07093	1.08618	1.708	1.54376	0.215659
3.94148	2.40356	2.60038	1.51252	2.0815	1.98054	0.68894
4.31076	2.70415	3.13149	1.90845	2.44875	2.38033	1.14758
4.67127	2.99718	3.6554	2.29953	2.80912	2.7722	1.61012
5.0225	3.28292	4.15978	2.67076	3.16195	3.13906	2.06574
5.36391	3.56149	4.63918	3.06565	3.50668	3.53026	2.54647
5.69503	3.83311	5.08736	3.48725	3.84279	3.94925	3.05462
6.01536	4.09767	5.4951	3.90156	4.16965	4.35734	3.56543
6.32444	4.35487	5.85588	4.31832	4.4867	4.76559	4.08618
6.62184	4.60477	6.15743	4.69301	4.7933	5.1375	4.53898
6.90713	4.84738	6.38882	5.01721	5.08886	5.46491	4.91312
7.17993	5.08228	6.55554	5.31866	5.37304	5.7727	5.25024
7.43985	5.30897	6.66653	5.58336	5.64559	6.04903	5.52699
7.68654	5.52692	6.73284	5.82863	5.9063	6.30549	5.78211
7.91968	5.73555	6.76786	6.05568	6.15505	6.54312	6.01749
8.13895	5.93452	6.7731	6.24276	6.39148	6.745	6.19221
8.34408	6.12361	6.74793	6.39254	6.61525	6.91269	6.31295
8.5348	6.3024	6.69709	6.5495	6.82608	7.08408	6.44483
8.71088	6.47049	6.62454	6.71369	7.02372	7.25928	6.58696
8.87212	6.62761	6.53965	6.86453	7.20809	7.42016	6.71109
9.01832	6.77345	6.45512	7.01254	7.3792	7.57562	6.8324
9.14933	6.90785	6.37505	7.12483	7.53696	7.69801	6.90018
9.26502	7.03068	6.30386	7.19824	7.68129	7.78448	6.9099
9.36527	7.14152	6.25386	7.25726	7.81219	7.85557	6.89843
9.45	7.23996	6.23517	7.29385	7.9296	7.90441	6.85343
9.51916	7.32567	6.26267	7.32685	8.03366	7.96635	6.81961
9.5727	7.39831	6.35006	7.36033	8.12445	8.04675	6.80468
9.61063	7.45777	6.49053	7.37919	8.20175	8.12361	6.77802
9.63295	7.50404	6.67206	7.38912	8.26525	8.20733	6.75285
9.63972	7.53691	6.8832	7.3841	8.31459	8.28148	6.71081
9.63099	7.55617	7.10961	7.36272	8.34933	8.34438	6.64929
9.60687	7.56198	7.34709	7.33291	8.36948	8.41347	6.58911
9.56746	7.55444	7.59431	7.29324	8.3751	8.48545	6.52639
9.5129	7.5338	7.8425	7.21933	8.36614	8.42789	6.41319
9.44336	7.50033	8.0837	7.11001	8.34264	8.23007	6.24809
9.35902	7.45372	8.31039	6.97592	8.3043	7.95228	6.05149
9.26009	7.39351	8.51309	6.81057	8.25075	7.55729	5.81105
9.14681	7.3195	8.68988	6.62978	8.18189	7.12582	5.55975
9.01943	7.23148	8.8392	6.43442	8.09766	6.66136	5.2996
8.87822	7.12925	8.94906	6.21097	7.99779	6.0902	5.0037
8.72347	7.01279	9.00839	5.96269	7.88218	5.42772	4.67914
8.55551	6.88179	9.0041	5.74298	7.7505	5.29802	4.39808
8.37467	6.736	8.92378	5.55543	7.60249	5.75357	4.16453
8.18129	6.57591	8.773	5.37706	7.43864	6.51048	3.94941
7.97577	6.40213	8.56271	5.22267	7.25962	7.74538	3.77262
7.75848	6.21541	8.30076	5.05795	7.06617	8.05897	3.58583
7.52983	6.01661	7.99756	4.88153	6.85914	7.33068	3.38744
7.29025	5.80608	7.65851	4.7238	6.63894	6.38585	3.21936
7.04017	5.5841	7.28642	4.57815	6.40587	4.85596	3.07233
6.78005	5.3512	6.8913	4.41066	6.16052	4.09402	2.90383
6.51036	5.10791	6.48266	4.22254	5.90347	4.25528	2.71588
6.23157	4.85493	6.06367	4.02611	5.63542	4.38053	2.5234
5.94418	4.59313	5.63757	3.81352	5.35727	4.82245	2.31673
5.64869	4.323	5.20346	3.61336	5.0695	4.91035	2.13299
5.34562	4.04505	4.75958	3.42762	4.77263	4.51419	1.97475
5.03549	3.76023	4.3141	3.2359	4.46764	4.24392	1.81613
4.71883	3.46947	3.87597	3.0449	4.15547	3.9161	1.66591
4.39618	3.1738	3.45269	2.8141	3.83721	3.62025	1.46586
4.06809	2.87428	3.05192	2.5375	3.51393	3.42621	1.20785
3.73512	2.57107	2.67153	2.23919	3.18578	3.14434	0.925947
3.39782	2.26405	2.30557	1.90717	2.85268	2.81163	0.603091
3.05675	1.95332	1.95311	1.56025	2.5147	2.47048	0.267212
2.71248	1.63887	1.61193	1.20001	2.17182	2.09632	-0.079358
2.36558	1.32089	1.27761	0.806229	1.82427	1.69796	-0.465878
2.01662	0.999739	0.947352	0.382453	1.47246	1.2759	-0.886974
1.66617	0.675382	0.613587	-0.034586	1.11638	0.855487	-1.29104
1.31479	0.347822	0.268829	-0.444689	0.756065	0.440959	-1.67782
0.963057	0.0175349	-0.0831576	-0.863521	0.392004	0.017684	-2.06896
0.611535	-0.314971	-0.436393	-1.28211	0.0246938	-0.406287	-2.4518
0.260787	-0.649002	-0.785805	-1.72756	-0.345129	-0.857172	-2.86457
-0.0886292	-0.983793	-1.125	-2.20195	-0.716653	-1.33699	-3.31003
-0.43616	-1.31917	-1.4542	-2.68453	-1.08972	-1.82557	-3.75889
-0.781257	-1.65504	-1.77604	-3.18153	-1.46424	-2.32898	-4.21986
-1.12338	-1.99112	-2.08798	-3.62563	-1.83993	-2.79001	-4.62268
-1.46199	-2.32713	-2.38849	-4.00774	-2.21655	-3.20066	-4.95698
-1.79657	-2.66243	-2.67838	-4.36391	-2.59332	-3.59213	-5.26194
-2.1266	-2.99616	-2.9573	-4.67405	-2.9692	-3.9473	-5.51638
-2.45157	-3.32787	-3.23092	-4.97195	-3.34366	-4.29431	-5.75371
-2.77099	-3.65711	-3.50534	-5.25936	-3.71608	-4.63471	-5.97581
-3.08437	-3.9829	-3.77626	-5.50092	-4.08535	-4.93867	-6.14645
-3.39124	-4.30434	-4.03935	-5.70254	-4.45042	-5.21111	-6.27138
-3.69114	-4.62031	-4.28961	-5.92051	-4.81001	-5.50088	-6.41205
-3.98363	-4.92969	-4.52155	-6.15413	-5.16279	-5.80751	-6.56797
-4.26827	-5.23239	-4.74395	-6.37922	-5.5086	-6.10988	-6.71224
-4.54464	-5.52861	-4.97004	-6.60895	-5.84763	-6.41948	-6.85934
-4.81234	-5.8182	-5.20592	-6.79966	-6.17965	-6.69869	-6.96225
-5.071	-6.10109	-5.45917	-6.94754	-6.50458	-6.94426	-7.01682
-5.32023	-6.37709	-5.73707	-7.08452	-6.8221	-7.18381	-7.05765
-5.55968	-6.64577	-6.04311	-7.20008	-7.13164	-7.4083	-7.07339
-5.78903	-6.90723	-6.389	-7.33316	-7.43326	-7.65009	-7.10169
-6.00794	-7.16152	-6.78468	-7.49057	-7.72689	-7.91496	-7.14945
-6.21613	-7.40771	-7.22292	-7.64586	-8.01149	-8.18073	-7.19025
-6.41331	-7.64474	-7.69373	-7.81062	-8.2859	-8.45708	-7.23535
-6.59923	-7.8713	-8.18223	-7.96895	-8.54864	-8.73108	-7.27016
-6.77363	-8.08596	-8.67108	-8.11873	-8.7981	-9.00096	-7.29249
-6.9363	-8.28831	-9.15974	-8.27816	-9.03382	-9.28176	-7.31961
-7.08704	-8.4781	-9.6499	-8.44399	-9.25552	-9.57084	-7.34847
-7.22566	-8.65476	-10.1382	-8.57475	-9.46259	-9.83334	-7.33734
-7.352	-8.81784	-10.6223	-8.66935	-9.65454	-10.0683	-7.28493
-7.46592	-8.96628	-11.0881	-8.74558	-9.83015	-10.2908	-7.2093
-7.56729	-9.09876	-11.5161	-8.79285	-9.98784	-10.4919	-7.0997
-7.65603	-9.21472	-11.8987	-8.83988	-10.1269	-10.6957	-6.98468
-7.73205	-9.31362	-12.2277	-8.88853	-10.2468	-10.9038	-6.86607
-7.79529	-9.39425	-12.4865	-8.91559	-10.346	-11.0968	-6.72057
-7.84571	-9.45558	-12.6627	-8.92732	-10.4233	-11.2799	-6.55436
-7.8833	-9.4963	-12.7354	-8.93804	-10.4774	-11.3899	-6.41915
-7.90806	-9.51516	-12.6856	-8.94636	-10.5067	-11.4181	-6.31733
-7.92001	-9.51277	-12.5236	-8.9498	-10.5119	-11.3975	-6.22883
-7.9192	-9.49029	-12.2664	-8.95162	-10.4944	-11.3089	-6.16773
-7.9057	-9.44863	-11.9319	-8.93772	-10.455	-11.1834	-6.09846
-7.87959	-9.38895	-11.5425	-8.90774	-10.3952	-11.0223	-6.01985
-7.84097	-9.31199	-11.1033	-8.87139	-10.3158	-10.7921	-5.96224
-7.78997	-9.21823	-10.6157	-8.82566	-10.2171	-10.498	-5.91877
-7.72674	-9.10893	-10.0914	-8.76844	-10.1006	-10.192	-5.86047
-7.65143	-8.98528	-9.54074	-8.70052	-9.96756	-9.87306	-5.7889
-7.56422	-8.84782	-8.97705	-8.62073	-9.8186	-9.51818	-5.71381
-7.46532	-8.69705	-8.41762	-8.52867	-9.65437	-9.13924	-5.62864
-7.35494	-8.53319	-7.86739	-8.42809	-9.47519	-8.69504	-5.55914
-7.23332	-8.35639	-7.33119	-8.31885	-9.28126	-8.18159	-5.50702
-7.1007	-8.16773	-6.82857	-8.19873	-9.07385	-7.62829	-5.45445
-6.95736	-7.96841	-6.37697	-8.06845	-8.85432	-7.02488	-5.40748
-6.80358	-7.75943	-5.99845	-7.91072	-8.6239	-6.5307	-5.32343
-6.63965	-7.54182	-5.71373	-7.72355	-8.38381	-6.16436	-5.19644
-6.4659	-7.316	-5.51433	-7.51551	-8.13445	-5.84308	-5.0512
-6.28264	-7.08207	-5.38344	-7.28153	-7.87586	-5.6132	-4.87519
-6.09022	-6.84067	-5.30796	-7.03078	-7.6086	-5.38885	-4.68911
-5.889	-6.59233	-5.2707	-6.76362	-7.33314	-5.16525	-4.49461
-5.67934	-6.33719	-5.26435	-6.47081	-7.04961	-5.02723	-4.27013
-5.46161	-6.07549	-5.28566	-6.15396	-6.7583	-4.95882	-4.01963
-5.23621	-5.80718	-5.32032	-5.82553	-6.45914	-4.83246	-3.78037
-5.00354	-5.53219	-5.3548	-5.48515	-6.15202	-4.6495	-3.55247
-4.76401	-5.25151	-5.38303	-5.12758	-5.83795	-4.46238	-3.3203
-4.51804	-4.96639	-5.3982	-4.75564	-5.5182	-4.2407	-3.09297
-4.26604	-4.67776	-5.40085	-4.35915	-5.1938	-4.08373	-2.84271
-4.00847	-4.38669	-5.39265	-3.93719	-4.86587	-3.99914	-2.5675
-3.74574	-4.09399	-5.36055	-3.49691	-4.53523	-3.91351	-2.28849
-3.47833	-3.80026	-5.29098	-3.03581	-4.20243	-3.85014	-1.99934
-3.20667	-3.50657	-5.17123	-2.62706	-3.8685	-3.71616	-1.73882
-2.93122	-3.2139	-4.98881	-2.27874	-3.53437	-3.49506	-1.51315
-2.65245	-2.92242	-4.74847	-1.9546	-3.20039	-3.2479	-1.29955
-2.37081	-2.63221	-4.46102	-1.67593	-2.86685	-2.94654	-1.1098
-2.08678	-2.34311	-4.13139	-1.40217	-2.53377	-2.62829	-0.926564
-1.80082	-2.05489	-3.76682	-1.1315	-2.20106	-2.29734	-0.748671
-1.5134	-1.76797	-3.37458	-0.903565	-1.86934	-1.90964	-0.595637
-1.22499	-1.48291	-2.95952	-0.711004	-1.53931	-1.47223	-0.464477
-0.936047	-1.19996	-2.53358	-0.498191	-1.21147	-1.08066	-0.31932
-0.647048	-0.919452	-2.10858	-0.266249	-0.886367	-0.736584	-0.160197
-0.358454	-0.641307	-1.68387	-0.0379969	-0.564006	-0.397972	-0.00299099
-0.0707247	-0.365251	-1.25666	0.199529	-0.244154	-0.0885939	0.160852
0.215682	-0.0914836	-0.823944	0.401923	0.0729645	0.25937	0.304477
0.500314	0.179829	-0.38128	0.565549	0.387177	0.651068	0.425537
0.782723	0.448979	0.0674947	0.722533	0.698624	1.03329	0.544104
1.06247	0.716155	0.516244	0.862239	1.00731	1.42143	0.653759
1.33911	0.981799	0.963397	1.03203	1.31357	1.7804	0.773422
1.61223	1.24631	1.40676	1.23958	1.61769	2.10066	0.906908
1.8814	1.50899	1.84459	1.45444	1.91888	2.40967	1.04043
2.14621	1.76882	2.27679	1.69066	2.21609	2.69569	1.17978
2.40625	2.02496	2.69864	1.92766	2.50831	2.96634	1.31825
2.66114	2.27641	3.10544	2.16315	2.7944	3.22297	1.45475
2.91049	2.52259	3.49937	2.4199	3.07378	3.4507	1.59779
3.15393	2.76308	3.8826	2.69384	3.34606	3.65036	1.74599
3.39109	2.99705	4.25809	2.9378	3.61048	3.86752	1.87734
3.62164	3.22369	4.62921	3.1509	3.86632	4.10324	1.99115
3.84522	3.4426	4.98978	3.35327	4.11291	4.33533	2.09713
4.06153	3.65332	5.33054	3.53304	4.34949	4.57493	2.18964
4.27024	3.85575	5.64704	3.72368	4.57573	4.79075	2.28362
4.47106	4.04981	5.93393	3.92749	4.79136	4.97974	2.38008
4.66371	4.23483	6.18555	4.11796	4.99551	5.16631	2.46685
4.84792	4.41009	6.39857	4.30251	5.18736	5.34299	2.54718
5.02344	4.575	6.56508	4.47511	5.36606	5.51554	2.62923
5.19002	4.729	6.67807	4.63205	5.53079	5.687	2.71231
5.34745	4.87212	6.74152	4.78131	5.68172	5.84898	2.79481
5.49552	5.00473	6.76177	4.92024	5.81935	6.00363	2.87863
5.63404	5.12681	6.74624	5.0458	5.94395	6.15271	2.95601
5.76283	5.23845	6.70398	5.15824	6.05595	6.29541	3.02674
5.88174	5.34002	6.6367	5.25637	6.15567	6.43274	3.09625
5.99062	5.43184	6.54456	5.33925	6.24333	6.56493	3.16289
6.08935	5.51451	6.43158	5.42083	6.31954	6.6771	3.22519
6.17783	5.58864	6.30129	5.50167	6.38492	6.76811	3.28357
6.25596	5.65404	6.15931	5.57405	6.43954	6.84516	3.33756
6.32366	5.71028	6.01304	5.64138	6.48342	6.90418	3.38687
6.38089	5.75724	5.86493	5.69483	6.51652	6.95372	3.43377
6.42759	5.79469	5.71744	5.73332	6.53876	6.99429	3.47821
6.46376	5.82261	5.57856	5.76386	6.55051	7.01806	3.5188
6.48938	5.84113	5.45535	5.78421	6.55226	7.02672	3.55601
6.50447	5.85004	5.35678	5.78969	6.54431	7.02109	3.58069
6.50905	5.84918	5.29135	5.78046	6.52698	7.00005	3.59177
6.50317	5.83907	5.2561	5.75696	6.50052	6.96415	3.59385
6.48689	5.82034	5.24478	5.7179	6.46506	6.91311	3.58423
6.46029	5.79374	5.25268	5.66725	6.42097	6.84422	3.56773
6.42346	5.76011	5.27351	5.60481	6.36862	6.75712	3.54454
6.37651	5.71972	5.30448	5.52736	6.30809	6.65265	3.50981
6.31958	5.67276	5.34439	5.43551	6.23948	6.52992	3.46438
6.25279	5.61967	5.38779	5.32905	6.16284	6.39097	3.41492
6.17631	5.56086	5.42951	5.20741	6.07821	6.23572	3.36125
6.0903	5.49688	5.46753	5.07088	5.98608	6.06226	3.30056
5.99496	5.42842	5.49974	4.91914	5.88712	5.87089	3.23437
5.89049	5.35572	5.52633	4.75106	5.78174	5.66014	3.15726
5.77708	5.279	5.54788	4.5664	5.67043	5.42952	3.06876
5.65498	5.1991	5.56006	4.36524	5.55371	5.17973	2.97268
5.52442	5.11681	5.5582	4.14711	5.43199	4.91016	2.8677
5.38565	5.03295	5.53804	3.9601	5.3059	4.67755	2.77904
5.23894	4.94833	5.49542	3.8089	5.176	4.48759	2.70958
5.08455	4.86276	5.43145	3.67048	5.04237	4.31304	2.64647
4.92279	4.77564	5.34907	3.55862	4.90494	4.17023	2.59704
4.75394	4.68686	5.24971	3.44546	4.76369	4.02639	2.54758
4.5783	4.59616	5.13548	3.32975	4.61849	3.88007	2.49738
4.3962	4.50303	5.00807	3.23787	4.46945	3.76245	2.45997
4.20796	4.40708	4.86852	3.16463	4.31679	3.66748	2.43281
4.01391	4.3075	4.71981	3.07512	4.16048	3.5533	2.39616
3.8144	4.20345	4.56488	2.97012	4.00055	3.42084	2.35031
3.60976	4.09529	4.40397	2.86351	3.8371	3.28685	2.30337
3.40035	3.98362	4.23689	2.74713	3.6702	3.14157	2.25069
3.18654	3.86876	4.0631	2.64917	3.50008	3.01868	2.2078
2.96868	3.75117	3.88177	2.5718	3.32696	2.92082	2.17595
2.74715	3.63094	3.69409	2.49465	3.15081	2.82363	2.14374
2.52232	3.5079	3.50167	2.42439	2.97161	2.73512	2.11486
2.29456	3.38246	3.30554	2.32863	2.78933	2.61546	2.0735
2.06427	3.25492	3.10675	2.20221	2.60398	2.45842	2.01698
1.83181	3.1248	2.90528	2.06546	2.41581	2.28881	1.95553
1.59757	2.99152	2.70069	1.90872	2.2252	2.09479	1.88442
1.36194	2.85423	2.49292	1.7463	2.0324	1.8941	1.81029
1.12531	2.71194	2.28177	1.57963	1.83772	1.68849	1.73388
0.888047	2.56467	2.06726	1.39294	1.64147	1.45851	1.64761
0.650546	2.41261	1.84957	1.18899	1.44397	1.20761	1.55277
0.413187	2.2556	1.62843	0.999134	1.2456	0.974084	1.46527
0.17635	2.0936	1.40366	0.8238	1.04679	0.758454	1.38539
-0.059588	1.92599	1.17534	0.649554	0.847677	0.544333	1.30623
-0.294253	1.7518	0.943506	0.484189	0.648351	0.341242	1.23176
-0.527276	1.57091	0.708719	0.305151	0.448945	0.121568	1.15067
-0.75829	1.38318	0.47157	0.11081	0.249565	-0.116679	1.06212
-0.986935	1.18768	0.231832	-0.0812094	0.0504074	-0.351939	0.975037
-1.21286	0.983646	-0.0106644	-0.275996	-0.148276	-0.590439	0.88686
-1.43571	0.770078	-0.256241	-0.45715	-0.34634	-0.810825	0.795655
-1.65514	0.546025	-0.505173	-0.621013	-0.543623	-1.00849	0.702234
-1.87083	0.312421	-0.7563	-0.778881	-0.739847	-1.19786	0.605693
-2.08244	0.0708203	-1.00807	-0.925462	-0.934724	-1.37209	0.505741
-2.28965	-0.177744	-1.25919	-1.06596	-1.12792	-1.53827	0.405611
-2.49216	-0.431962	-1.50816	-1.20089	-1.31909	-1.69708	0.305253
-2.68966	-0.690607	-1.75404	-1.32269	-1.50803	-1.83855	0.202848
-2.88186	-0.952726	-1.99616	-1.43209	-1.69453	-1.9637	0.0990752
-3.06848	-1.21657	-2.23311	-1.54745	-1.87838	-2.09591	-0.00801544
-3.24925	-1.4804	-2.46361	-1.66898	-2.05934	-2.23541	-0.11875
-3.42391	-1.74382	-2.68698	-1.78796	-2.23713	-2.37116	-0.231709
-3.59221	-2.00667	-2.90248	-1.90882	-2.41142	-2.50878	-0.347448
-3.7539	-2.26874	-3.11007	-2.01842	-2.58198	-2.63146	-0.465348
-3.90877	-2.52999	-3.30986	-2.1155	-2.74859	-2.73757	-0.585279
-4.0566	-2.78951	-3.50039	-2.21004	-2.91091	-2.83987	-0.708026
-4.19718	-3.04608	-3.68012	-2.29885	-3.06865	-2.93427	-0.833447
-4.33033	-3.2991	-3.84784	-2.38731	-3.22149	-3.02817	-0.957365
-4.45588	-3.54787	-4.00225	-2.47689	-3.36908	-3.12352	-1.07948
-4.57365	-3.79149	-4.14376	-2.56263	-3.51134	-3.21369	-1.20168
-4.6835	-4.02923	-4.27354	-2.64622	-3.64823	-3.30102	-1.3228
-4.78529	-4.25974	-4.39144	-2.72659	-3.77965	-3.3838	-1.44542
-4.8789	-4.48164	-4.49753	-2.80326	-3.90557	-3.46141	-1.56966
-4.96421	-4.6947	-4.59308	-2.87825	-4.0259	-3.53672	-1.69322
-5.04114	-4.89874	-4.67902	-2.95127	-4.14053	-3.6093	-1.81658
-5.10961	-5.09358	-4.75736	-3.01406	-4.24947	-3.66821	-1.94231
-5.16954	-5.27912	-4.8301	-3.06613	-4.35271	-3.71285	-2.07032
-5.22087	-5.45396	-4.89586	-3.11124	-4.4501	-3.74815	-2.19968
-5.26358	-5.61621	-4.95245	-3.14715	-4.54146	-3.77116	-2.33098
-5.29764	-5.76493	-4.99847	-3.17904	-4.62661	-3.7888	-2.46206
-5.32303	-5.89906	-5.03209	-3.20721	-4.70535	-3.80147	-2.59278
-5.33976	-6.01717	-5.05306	-3.22713	-4.77762	-3.80317	-2.72467
-5.34784	-6.11818	-5.06196	-3.23988	-4.84345	-3.79533	-2.85723
-5.3473	-6.2004	-5.05751	-3.26296	-4.90275	-3.80363	-2.97489
-5.3382	-6.26228	-5.03886	-3.29754	-4.95548	-3.82985	-3.07618
-5.32058	-6.30444	-5.00711	-3.33604	-5.00156	-3.86284	-3.168
-5.29451	-6.32806	-4.96325	-3.38331	-5.04085	-3.90974	-3.24583
-5.26008	-6.33422	-4.91033	-3.42805	-5.07336	-3.95419	-3.31889
-5.21739	-6.32433	-4.85168	-3.4698	-5.09913	-3.99552	-3.38743
-5.16655	-6.29897	-4.78651	-3.5185	-5.11799	-4.0483	-3.44266
-5.10767	-6.25842	-4.71386	-3.57197	-5.12977	-4.10939	-3.48622
-5.0409	-6.20382	-4.63296	-3.61912	-5.13429	-4.16234	-3.52867
-4.96638	-6.13626	-4.5428	-3.66033	-5.13134	-4.20771	-3.56957
-4.88426	-6.05642	-4.44733	-3.6996	-5.12111	-4.25154	-3.60464
-4.79472	-5.9651	-4.35217	-3.73433	-5.10387	-4.29001	-3.63622
-4.69794	-5.86256	-4.25997	-3.77386	-5.07976	-4.33695	-3.65537
-4.59411	-5.74903	-4.17387	-3.81882	-5.04898	-4.39332	-3.66128
-4.48343	-5.62582	-4.09754	-3.86252	-5.01167	-4.44926	-3.66013
-4.36611	-5.49429	-4.03326	-3.90715	-4.96791	-4.50803	-3.64969
-4.24238	-5.35576	-3.98622	-3.93955	-4.91799	-4.55047	-3.64138
-4.11246	-5.21156	-3.96096	-3.95779	-4.86218	-4.57374	-3.63681
-3.97659	-5.06182	-3.95494	-3.96963	-4.80034	-4.58928	-3.62881
-3.83503	-4.90626	-3.96428	-3.97119	-4.73231	-4.59143	-3.62066
-3.68802	-4.7451	-3.98357	-3.96852	-4.65782	-4.58901	-3.60694
-3.53583	-4.57842	-4.00638	-3.96211	-4.57655	-4.5828	-3.587
-3.37873	-4.40617	-4.0323	-3.94541	-4.4886	-4.56326	-3.56644
-3.21699	-4.22849	-4.06176	-3.91955	-4.39412	-4.53208	-3.54408
-3.05091	-4.045	-4.09317	-3.89641	-4.29317	-4.50669	-3.50902
-2.88076	-3.85536	-4.12525	-3.87604	-4.18582	-4.48722	-3.46101
-2.70684	-3.66031	-4.1529	-3.85335	-4.0719	-4.46622	-3.4045
-2.52944	-3.46086	-4.16919	-3.83123	-3.9511	-4.44797	-3.33669
-2.34888	-3.25785	-4.17136	-3.80087	-3.82346	-4.4196	-3.26528
-2.16545	-3.05229	-4.15634	-3.7616	-3.689	-4.38017	-3.19073
-1.97946	-2.84463	-4.11827	-3.72012	-3.54748	-4.33951	-3.1068
-1.79123	-2.63513	-4.05264	-3.67439	-3.39874	-4.29468	-3.01514
-1.60106	-2.42447	-3.95204	-3.61581	-3.2425	-4.23226	-2.92743
-1.40927	-2.21327	-3.80983	-3.54419	-3.07848	-4.15192	-2.84409
-1.21618	-2.00181	-3.62925	-3.46203	-2.90719	-4.05776	-2.76073
-1.02211	-1.79042	-3.41577	-3.36698	-2.72935	-3.9461	-2.6805
-0.827363	-1.57908	-3.17577	-3.26545	-2.54562	-3.82688	-2.59508
-0.632262	-1.36771	-2.917	-3.15745	-2.35674	-3.70016	-2.50419
-0.437121	-1.15691	-2.64087	-3.03761	-2.16321	-3.55762	-2.41476
-0.242252	-0.947319	-2.3476	-2.90706	-1.96541	-3.40106	-2.32516
-0.0479675	-0.739494	-2.04046	-2.76934	-1.76404	-3.2363	-2.22907
0.145425	-0.534031	-1.72239	-2.62396	-1.55977	-3.06263	-2.12685
0.337618	-0.330818	-1.39892	-2.46982	-1.35308	-2.87823	-2.0205
0.528312	-0.129473	-1.07725	-2.30757	-1.14446	-2.68423	-1.90858
0.717206	0.0699314	-0.760213	-2.1334	-0.934184	-2.47458	-1.79676
0.904008	0.267401	-0.45085	-1.94695	-0.72251	-2.24874	-1.68539
1.08843	0.463119	-0.155941	-1.75051	-0.510161	-2.01044	-1.57052
1.27018	0.657097	0.118875	-1.54307	-0.297889	-1.75813	-1.45347
1.44899	0.849745	0.365279	-1.33278	-0.0863862	-1.50435	-1.32392
1.62459	1.04141	0.575722	-1.12053	0.12364	-1.25052	-1.18047
1.7967	1.23138	0.753057	-0.901616	0.331972	-0.989425	-1.02895
1.96507	1.41872	0.902583	-0.678303	0.538593	-0.72458	-0.866325
2.12946	1.60245	1.03038	-0.446202	0.743197	-0.449328	-0.697629
2.2896	1.78145	1.14398	-0.204872	0.945544	-0.163029	-0.52322
2.44528	1.95528	1.24431	0.0415458	1.14557	0.127941	-0.337842
2.59626	2.12372	1.33103	0.294004	1.34312	0.425	-0.142433
2.74232	2.28612	1.407	0.559441	1.53829	0.738835	0.054222
2.88325	2.44194	1.47467	0.837969	1.73119	1.0696	0.252142
3.01886	2.59051	1.5393	1.12694	1.92125	1.41312	0.455038
3.14895	2.73099	1.60786	1.42812	2.10776	1.77214	0.660791
3.27334	2.86309	1.6827	1.7365	2.29012	2.13885	0.876041
3.39186	2.98652	1.76636	2.05183	2.46765	2.51283	1.10131
3.50435	3.10042	1.86526	2.37814	2.64003	2.90029	1.3316
3.61066	3.20398	1.98454	2.71438	2.80705	3.29955	1.56846
3.71065	3.29629	2.13229	3.00061	2.96819	3.6389	1.77167
3.80419	3.37648	2.31572	3.23119	3.12301	3.91171	1.93659
3.89116	3.44488	2.53093	3.43345	3.27137	4.15041	2.08319
3.97145	3.50222	2.77144	3.59011	3.4131	4.33437	2.19965
4.04498	3.54897	3.02972	3.73655	3.54839	4.50624	2.30789
4.11166	3.5858	3.29664	3.87398	3.67748	4.66745	2.40883
4.17141	3.61315	3.5705	3.96893	3.7999	4.77782	2.48069
4.22417	3.63131	3.8509	4.02779	3.91517	4.84507	2.52736
4.26989	3.64108	4.13416	4.09226	4.02287	4.9186	2.57964
4.30854	3.64323	4.41706	4.16094	4.12255	4.99668	2.63686
4.34009	3.63797	4.69268	4.21713	4.21455	5.05963	2.68616
4.36451	3.62546	4.95215	4.27032	4.29949	5.11866	2.73465
4.38182	3.60572	5.19175	4.28587	4.37748	5.13258	2.75767
4.39202	3.57872	5.40745	4.26089	4.44869	5.09794	2.7531
4.39512	3.54502	5.59145	4.21975	4.51356	5.04369	2.73864
4.39115	3.50531	5.73751	4.15403	4.57239	4.95979	2.70832
4.38017	3.46008	5.83583	4.10648	4.62587	4.89792	2.68787
4.36221	3.40985	5.87769	4.08338	4.67468	4.86563	2.68142
4.33735	3.35484	5.86677	4.05805	4.71813	4.83076	2.6722
4.30566	3.29507	5.80946	4.04292	4.75525	4.80835	2.66777
4.26722	3.23094	5.71398	4.01823	4.78508	4.77438	2.65687
4.22214	3.16278	5.59031	3.98183	4.80649	4.72627	2.63813
4.1705	3.09058	5.43939	3.95461	4.81914	4.6893	2.62388
4.11244	3.01441	5.26079	3.9325	4.82292	4.65856	2.61179
4.04806	2.93415	5.05759	3.87461	4.81718	4.58481	2.5759
3.97752	2.84967	4.83241	3.78018	4.80135	4.46718	2.51561
3.90096	2.76158	4.59341	3.66623	4.775	4.32613	2.44188
3.81852	2.67068	4.35139	3.52241	4.73753	4.1492	2.3481
3.73036	2.57753	4.11084	3.37793	4.68896	3.97157	2.2525
3.63667	2.48274	3.87677	3.23461	4.62941	3.79546	2.15624
3.53761	2.38682	3.65835	3.06927	4.55803	3.59294	2.04468
3.43337	2.29012	3.46265	2.88829	4.47405	3.37172	1.9218
3.32415	2.19334	3.3017	2.73512	4.37672	3.18314	1.82016
3.21014	2.0971	3.18619	2.61142	4.26532	3.02916	1.74133
3.09155	2.00139	3.1114	2.50127	4.14049	2.89102	1.67276
2.96859	1.90608	3.06944	2.41648	4.00342	2.78269	1.62338
2.84149	1.81092	3.04988	2.32635	3.85472	2.66775	1.57084
2.71047	1.71557	3.0401	2.23008	3.69522	2.54523	1.51448
2.57575	1.6202	3.03974	2.15353	3.52601	2.44579	1.47346
2.43758	1.52512	3.05032	2.09085	3.34801	2.36246	1.4435
2.29618	1.43035	3.06872	2.019	3.16272	2.26819	1.40637
2.15181	1.336	3.09259	1.9395	2.97167	2.16478	1.3631
2.00471	1.24187	3.11221	1.85989	2.77501	2.06104	1.31992
1.85513	1.14765	3.11413	1.77507	2.57259	1.951	1.27275
1.70332	1.05336	3.09399	1.70614	2.36455	1.85951	1.23789
1.54953	0.959054	3.04682	1.65457	2.15088	1.78829	1.21648
1.39403	0.86435	2.96089	1.60601	1.93209	1.72047	1.19732
1.23707	0.768959	2.82719	1.56551	1.709	1.66199	1.1843
1.07891	0.672409	2.63055	1.49509	1.48181	1.56771	1.15013
0.919803	0.574252	2.35736	1.38975	1.2508	1.43174	1.09114
0.760019	0.474954	2.016	1.27126	1.01704	1.27987	1.02314
0.599813	0.37524	1.61992	1.12858	0.78166	1.09902	0.938182
0.439445	0.275662	1.1838	0.980568	0.546119	0.911605	0.849606
0.279172	0.176894	0.72547	0.82875	0.312004	0.719449	0.758518
0.119252	0.0793463	0.248769	0.653851	0.07986	0.499631	0.651153
-0.0400621	-0.0167253	-0.245461	0.459544	-0.14992	0.256521	0.530106
-0.198517	-0.110688	-0.748744	0.278524	-0.376644	0.0288968	0.419232
-0.355862	-0.201945	-1.25365	0.11091	-0.599719	-0.183107	0.318654
-0.511852	-0.290305	-1.74878	-0.0568136	-0.81789	-0.395513	0.218453
-0.666242	-0.375596	-2.21914	-0.216622	-1.02956	-0.598809	0.124494
-0.818794	-0.457852	-2.66041	-0.392884	-1.23397	-0.821913	0.0190835
-0.969271	-0.537173	-3.06818	-0.587321	-1.43034	-1.06687	-0.099033
-1.11744	-0.613111	-3.42651	-0.781268	-1.61714	-1.31154	-0.216269
-1.26308	-0.685159	-3.72159	-0.980257	-1.79306	-1.56248	-0.336638
-1.40597	-0.752988	-3.93509	-1.15343	-1.9565	-1.78071	-0.440801
-1.54589	-0.816251	-4.04998	-1.29562	-2.10594	-1.95981	-0.5253
-1.68264	-0.875026	-4.07452	-1.42524	-2.24175	-2.12279	-0.60208
-1.816	-0.929623	-4.02408	-1.53283	-2.36492	-2.25772	-0.665151
-1.94579	-0.979981	-3.91141	-1.63169	-2.47597	-2.38174	-0.722402
-2.0718	-1.0261	-3.75283	-1.72272	-2.57568	-2.49599	-0.774423
-2.19387	-1.0684	-3.55525	-1.79054	-2.66477	-2.58087	-0.811732
-2.31181	-1.10726	-3.32203	-1.83737	-2.74373	-2.63929	-0.835629
-2.42545	-1.14324	-3.06613	-1.89228	-2.81378	-2.70745	-0.865045
-2.53464	-1.17694	-2.79977	-1.95526	-2.87616	-2.78528	-0.900034
-2.63921	-1.2081	-2.52989	-2.01327	-2.93089	-2.85661	-0.932009
-2.73904	-1.23622	-2.26444	-2.07323	-2.97773	-2.93004	-0.965492
-2.83397	-1.26116	-2.00438	-2.11344	-3.01659	-2.99131	-0.986516
-2.92388	-1.28271	-1.74973	-2.13195	-3.04725	-3.03929	-0.993814
-3.00866	-1.30068	-1.51356	-2.14495	-3.07016	-3.08818	-0.997875
-3.08819	-1.31508	-1.30913	-2.14722	-3.08605	-3.1352	-0.995342
-3.16237	-1.32553	-1.14938	-2.15294	-3.09514	-3.07866	-0.994478
-3.23111	-1.33169	-1.04696	-2.16504	-3.09773	-2.91044	-0.997106
-3.29432	-1.33416	-0.998077	-2.17286	-3.09448	-2.67669	-0.996774
-3.35194	-1.33371	-0.993175	-2.18071	-3.08602	-2.34884	-0.996022
-3.40389	-1.33117	-1.02798	-2.18377	-3.07334	-2.4941	-0.992257
-3.45012	-1.3275	-1.09595	-2.18114	-3.05747	-3.16712	-0.984934
-3.49059	-1.32303	-1.19091	-2.17904	-3.03865	-4.07522	-0.977597
-3.52527	-1.31791	-1.3089	-2.17647	-3.01702	-5.37735	-0.969687
-3.55411	-1.3127	-1.43938	-2.15631	-2.99291	-4.17355	-0.950781
-3.57711	-1.3079	-1.5719	-2.11795	-2.96657	-0.176331	-0.920459
-3.59426	-1.30399	-1.70713	-2.06889	-2.93886	-0.16874	-0.883351
-3.60557	-1.30159	-1.84767	-2.00472	-2.91094	-3.87819	-0.836743
-3.61103	-1.30084	-1.99625	-1.93686	-2.88328	-4.29589	-0.787526
-3.61067	-1.30179	-2.15684	-1.86604	-2.85634	-2.43596	-0.736142
-3.60453	-1.3053	-2.32619	-1.7828	-2.8313	-2.16217	-0.676845
-3.59264	-1.31217	-2.49898	-1.68959	-2.80915	-2.47047	-0.611106
-3.57504	-1.32319	-2.67385	-1.61829	-2.79106	-2.33931	-0.560104
-3.5518	-1.33911	-2.84894	-1.57096	-2.77816	-2.22225	-0.525263
-3.52298	-1.35958	-3.02254	-1.5343	-2.77005	-2.18396	-0.497639
-3.48866	-1.38378	-3.19423	-1.51717	-2.76574	-2.15681	-0.483136
-3.44891	-1.41149	-3.36006	-1.49887	-2.76486	-2.12788	-0.468125
-3.40383	-1.44229	-3.51601	-1.47867	-2.76681	-2.09629	-0.452126
-3.35351	-1.47538	-3.66354	-1.47488	-2.7707	-2.08479	-0.447253
-3.29807	-1.51008	-3.80422	-1.48357	-2.77588	-2.08848	-0.450923
-3.23762	-1.54525	-3.93985	-1.48518	-2.78102	-2.08322	-0.449952
-3.17227	-1.57971	-4.07264	-1.48056	-2.7848	-2.07008	-0.444889
-3.10217	-1.61369	-4.19797	-1.47681	-2.78743	-2.05777	-0.440565
-3.02744	-1.64781	-4.30883	-1.46948	-2.78951	-2.04082	-0.433968
-2.94823	-1.68225	-4.4022	-1.47538	-2.79124	-2.04002	-0.436376
-2.86468	-1.71731	-4.47451	-1.49574	-2.79296	-2.0569	-0.448612
-2.77696	-1.75301	-4.52077	-1.51878	-2.79457	-2.07687	-0.462757
-2.68522	-1.789	-4.53765	-1.54849	-2.7956	-2.10489	-0.481491
-2.58964	-1.82565	-4.51881	-1.5603	-2.79632	-2.11028	-0.48871
-2.49038	-1.8632	-4.45841	-1.5507	-2.79691	-2.0887	-0.4821
-2.38762	-1.90076	-4.35965	-1.53431	-2.79639	-2.05836	-0.471288
-2.28154	-1.93727	-4.22811	-1.50394	-2.79371	-2.01027	-0.451549
-2.17234	-1.97141	-4.06855	-1.47123	-2.78744	-1.95898	-0.430471
-2.06019	-2.00168	-3.88709	-1.4372	-2.77602	-1.90578	-0.408737
-1.94531	-2.02775	-3.68629	-1.3896	-2.75912	-1.83536	-0.378329
-1.82787	-2.04952	-3.46726	-1.33069	-2.7367	-1.75055	-0.340725
-1.70809	-2.06638	-3.23491	-1.28268	-2.70818	-1.67899	-0.31056
-1.58617	-2.07788	-2.99386	-1.24575	-2.67314	-1.6209	-0.287962
-1.46232	-2.08308	-2.74607	-1.21057	-2.63058	-1.56468	-0.266778
-1.33673	-2.08069	-2.49381	-1.18263	-2.57909	-1.51715	-0.250625
-1.20963	-2.0704	-2.23693	-1.14562	-2.51835	-1.458	-0.22878
-1.08123	-2.05191	-1.97484	-1.09838	-2.44808	-1.38578	-0.200479
-0.951728	-2.02383	-1.71251	-1.05351	-2.36674	-1.31617	-0.17402
-0.821349	-1.98493	-1.45537	-1.00732	-2.27302	-1.24458	-0.146976
-0.690304	-1.93383	-1.20783	-0.95661	-2.16542	-1.17064	-0.122835
-0.558806	-1.8692	-0.974541	-0.902422	-2.04248	-1.09603	-0.102865
-0.427068	-1.79183	-0.754841	-0.843598	-1.90518	-1.01761	-0.0836945
-0.295302	-1.70335	-0.545701	-0.779551	-1.75542	-0.935694	-0.0665682
-0.16372	-1.60456	-0.3479	-0.715072	-1.59415	-0.854174	-0.0514461
-0.0325323	-1.49662	-0.161515	-0.650042	-1.42267	-0.772828	-0.0381456
0.098053	-1.38088	0.0163534	-0.581581	-1.24266	-0.690073	-0.0278675
0.227829	-1.25841	0.187663	-0.510643	-1.05546	-0.606726	-0.0206772
0.356593	-1.13119	0.357209	-0.434822	-0.863443	-0.517189	-0.010984
0.484142	-1.00122	0.529863	-0.353602	-0.669021	-0.420898	0.00142152
0.610278	-0.86855	0.701482	-0.268766	-0.472226	-0.321137	0.0137171
0.734806	-0.732813	0.865796	-0.179572	-0.272558	-0.216388	0.0272981
0.857535	-0.593985	1.01867	-0.0865238	-0.0700235	-0.109416	0.0385255
0.978276	-0.451827	1.15498	0.0102744	0.135635	-0.000536932	0.047038
1.09685	-0.306947	1.27298	0.11175	0.343768	0.112918	0.0557702
1.21306	-0.160394	1.37309	0.217833	0.553177	0.230337	0.0638607
1.32676	-0.0123125	1.45118	0.321857	0.763791	0.345894	0.0707633
1.43776	0.13701	1.50403	0.423353	0.975362	0.459377	0.0767376
1.5459	0.286337	1.53387	0.525463	1.18628	0.573125	0.0814013
1.65102	0.434435	1.5431	0.626369	1.39487	0.685594	0.0846702
1.75296	0.579454	1.53816	0.730188	1.59877	0.800784	0.0874878
1.85159	0.719402	1.52635	0.837165	1.79541	0.918873	0.0898078
1.94676	0.853893	1.50576	0.943657	1.98423	1.03652	0.0910881
2.03833	0.98274	1.47387	1.0505	2.16494	1.15453	0.0915073
2.12618	1.10539	1.42932	1.16205	2.33671	1.27591	0.0901687
2.21017	1.22145	1.37023	1.27821	2.49892	1.4005	0.0869275
2.29021	1.32929	1.30422	1.39745	2.64957	1.52738	0.0823219
2.36617	1.42672	1.24247	1.52081	2.78599	1.65724	0.0760814
2.43796	1.51286	1.18942	1.64478	2.90716	1.78743	0.0685393
2.50548	1.58679	1.1504	1.76916	3.01202	1.91779	0.05972
2.56864	1.64652	1.13352	1.89656	3.09803	2.0502	0.0492076
2.62737	1.6904	1.14421	2.02619	3.16311	2.18406	0.0370544
2.6816	1.71628	1.19367	2.12767	3.20457	2.28917	0.0272833
2.73125	1.72212	1.29188	2.19815	3.21987	2.36258	0.0202226
2.77628	1.70889	1.43269	2.25127	3.21025	2.41797	0.0139977
2.81662	1.67855	1.60647	2.27824	3.17817	2.44655	0.00973461
2.85226	1.63236	1.80218	2.29708	3.12516	2.46606	0.00499088
2.88314	1.57204	2.00647	2.30831	3.0533	2.477	-0.000353852
2.90924	1.49897	2.21715	2.29489	2.96442	2.46247	-0.00407597
2.93054	1.4141	2.4344	2.26001	2.85983	2.42558	-0.00664913
2.94704	1.31963	2.6526	2.22458	2.74239	2.38738	-0.0108185
2.95874	1.21774	2.86701	2.18781	2.61497	2.34707	-0.0165181
2.96562	1.10883	3.06946	2.14129	2.47797	2.29612	-0.0227151
2.96772	0.993051	3.24884	2.08972	2.33137	2.23925	-0.0300581
2.96505	0.87048	3.40247	2.01559	2.17524	2.15889	-0.0363119
2.95764	0.741004	3.52765	1.91738	2.00935	2.0535	-0.0413232
2.94552	0.605842	3.61236	1.80732	1.83513	1.93532	-0.046719
2.92874	0.466597	3.6462	1.68109	1.65453	1.80002	-0.0519815
2.90735	0.324126	3.61557	1.56079	1.46843	1.66943	-0.0597668
2.8814	0.179407	3.50768	1.44962	1.2779	1.54669	-0.0705029
2.85096	0.0334216	3.32953	1.33375	1.08437	1.41808	-0.0825579
2.8161	-0.113125	3.0939	1.21958	0.888962	1.28992	-0.0967297
2.77689	-0.258714	2.81041	1.09674	0.693867	1.15196	-0.111859
2.73343	-0.401804	2.49145	0.964063	0.501331	1.00304	-0.127844
2.68581	-0.542217	2.14381	0.83236	0.311674	0.853797	-0.145986
2.63411	-0.679817	1.77137	0.699465	0.125107	0.702085	-0.166072
2.57845	-0.81449	1.3859	0.544273	-0.0580493	0.526932	-0.185592
2.51893	-0.946243	0.99864	0.366356	-0.237642	0.327884	-0.204528
2.45567	-1.07341	0.613582	0.174413	-0.411426	0.113567	-0.223972
2.38878	-1.19371	0.23463	-0.0369298	-0.576343	-0.121377	-0.243313
2.3184	-1.306	-0.138443	-0.252666	-0.730936	-0.362089	-0.264386
2.24465	-1.40903	-0.506931	-0.471892	-0.873617	-0.607696	-0.287336
2.16767	-1.50101	-0.861539	-0.706608	-1.00187	-0.870123	-0.310758
2.0876	-1.58059	-1.19197	-0.953568	-1.11376	-1.14617	-0.335077
2.00458	-1.64572	-1.49016	-1.15369	-1.20642	-1.36938	-0.355204
1.91876	-1.69448	-1.74788	-1.30237	-1.2772	-1.53438	-0.370472
1.83029	-1.72757	-1.96618	-1.42503	-1.32714	-1.67012	-0.383573
1.73933	-1.74645	-2.15024	-1.50494	-1.35835	-1.75771	-0.392994
1.64603	-1.75225	-2.29957	-1.57897	-1.37238	-1.83827	-0.401331
1.55056	-1.7465	-2.41495	-1.64831	-1.37133	-1.91313	-0.408714
1.45308	-1.73001	-2.50142	-1.67933	-1.35647	-1.94462	-0.412457
1.35375	-1.70321	-2.56279	-1.67883	-1.32856	-1.94029	-0.413017
1.25275	-1.66759	-2.60696	-1.68505	-1.28984	-1.94376	-0.414596
1.15025	-1.6246	-2.64211	-1.69644	-1.24251	-1.9533	-0.41714
1.04641	-1.57474	-2.66395	-1.69834	-1.18715	-1.95212	-0.418852
0.941409	-1.51848	-2.66503	-1.69942	-1.12421	-1.95009	-0.420717
0.835424	-1.45593	-2.64142	-1.66714	-1.05379	-1.91031	-0.419461
0.728629	-1.3871	-2.58793	-1.5989	-0.97576	-1.82983	-0.414801
0.621198	-1.3132	-2.50267	-1.51742	-0.891719	-1.73448	-0.409128
0.513307	-1.23561	-2.38657	-1.41483	-0.803586	-1.61532	-0.401653
0.405131	-1.15542	-2.23508	-1.33592	-0.712654	-1.5222	-0.395405
0.296846	-1.07373	-2.04453	-1.28708	-0.620326	-1.46227	-0.390905
0.188624	-0.990935	-1.8198	-1.24109	-0.527286	-1.40513	-0.386121
0.0806404	-0.907018	-1.56685	-1.211	-0.433737	-1.3653	-0.381952
-0.0269339	-0.822623	-1.29423	-1.17559	-0.340838	-1.3193	-0.377147
-0.133928	-0.738303	-1.01182	-1.13278	-0.249678	-1.2648	-0.371542
-0.240174	-0.653973	-0.720782	-1.10473	-0.160158	-1.2264	-0.366564
-0.345504	-0.569638	-0.420914	-1.08718	-0.0722553	-1.19939	-0.361957
-0.449755	-0.485001	-0.11519	-1.0387	0.0143614	-1.13741	-0.354541
-0.552764	-0.399718	0.194084	-0.958705	0.100119	-1.03981	-0.344237
-0.654373	-0.31478	0.499826	-0.86443	0.183444	-0.925877	-0.332409
-0.754425	-0.231578	0.792212	-0.745494	0.262131	-0.783993	-0.318246
-0.852768	-0.150936	1.06794	-0.631881	0.334985	-0.647634	-0.303963
-0.949253	-0.0737972	1.32349	-0.525566	0.400647	-0.519007	-0.289705
-1.04373	-0.00106472	1.54902	-0.403012	0.457596	-0.3718	-0.273691
-1.13607	0.0666654	1.73618	-0.270862	0.504788	-0.213426	-0.256405
-1.22612	0.128266	1.87394	-0.166747	0.540358	-0.0870646	-0.242545
-1.31376	0.182705	1.95179	-0.0918136	0.562594	0.00589728	-0.232378
-1.39886	0.230273	1.97422	-0.0331122	0.572152	0.0804716	-0.224036
-1.48128	0.271593	1.95029	-0.000833372	0.570305	0.124949	-0.218821
-1.56092	0.307267	1.8858	0.0323363	0.558211	0.161478	-0.213593
-1.63766	0.338107	1.7887	0.066979	0.53739	0.18981	-0.20826
-1.71139	0.364337	1.66405	0.0803135	0.50843	0.188093	-0.20556
-1.78201	0.385996	1.5146	0.0775262	0.471585	0.159614	-0.2049
-1.84941	0.403632	1.34953	0.0771739	0.428035	0.210117	-0.203544
-1.91352	0.417768	1.17772	0.0777559	0.378919	0.346218	-0.201635
-1.97424	0.428724	0.999765	0.0734218	0.324854	0.519124	-0.200146
-2.03148	0.436899	0.815522	0.0681618	0.266553	0.757423	-0.198462
-2.08519	0.442374	0.622831	0.0442943	0.204203	0.638621	-0.198999
-2.13528	0.4452	0.418468	0.000563722	0.13792	0.12214	-0.201935
-2.1817	0.446051	0.207976	-0.0513184	0.0689771	-0.567566	-0.205605
-2.22439	0.445635	-0.00148417	-0.115643	-0.00126014	-1.54783	-0.210589
-2.26329	0.444626	-0.206172	-0.158169	-0.0715673	-0.762384	-0.213093
-2.29838	0.443702	-0.401677	-0.174589	-0.140692	1.99465	-0.212598
-2.3296	0.442861	-0.587747	-0.184391	-0.208518	1.95351	-0.211339
-2.35693	0.441838	-0.76695	-0.177707	-0.275388	-0.687478	-0.20821
-2.38035	0.440675	-0.935594	-0.171908	-0.341041	-1.02527	-0.205053
-2.39983	0.439329	-1.09048	-0.168427	-0.405355	0.228357	-0.20203
-2.41537	0.437639	-1.2358	-0.149828	-0.468559	0.37662	-0.197239
-2.42695	0.43554	-1.37493	-0.119557	-0.530721	0.121566	-0.191042
-2.43459	0.432704	-1.51412	-0.106741	-0.592372	0.173664	-0.186815
-2.43828	0.428796	-1.65994	-0.111515	-0.654066	0.21662	-0.184587
-2.43804	0.424119	-1.80444	-0.122012	-0.715059	0.207151	-0.182956
-2.4339	0.419131	-1.93572	-0.145423	-0.774283	0.192156	-0.182759
-2.42587	0.414151	-2.04714	-0.160055	-0.831007	0.187359	-0.181513
-2.414	0.40956	-2.13053	-0.164452	-0.884371	0.194425	-0.179047
-2.39831	0.405554	-2.18058	-0.175311	-0.933861	0.194299	-0.177285
-2.37885	0.402198	-2.19553	-0.187759	-0.97925	0.192539	-0.175667
-2.35568	0.399786	-2.16616	-0.196296	-1.01979	0.193878	-0.17398
-2.32884	0.398578	-2.0848	-0.202197	-1.05481	0.196701	-0.172416
-2.29841	0.398493	-1.95656	-0.204551	-1.08448	0.202771	-0.170676
-2.26444	0.399388	-1.78825	-0.202225	-1.1091	0.212933	-0.168754
-2.22701	0.401059	-1.59171	-0.202355	-1.12916	0.219927	-0.16723
-2.18619	0.40325	-1.38072	-0.204832	-1.1453	0.22391	-0.166086
-2.14207	0.405942	-1.15456	-0.205136	-1.15745	0.229182	-0.165035
-2.09474	0.409168	-0.910967	-0.204693	-1.16542	0.234276	-0.1642
-2.04428	0.412835	-0.651123	-0.201386	-1.16933	0.242722	-0.16303
-1.9908	0.416859	-0.375371	-0.194537	-1.16926	0.25526	-0.161458
-1.93439	0.421105	-0.0959409	-0.186103	-1.16561	0.269202	-0.159836
-1.87516	0.425384	0.170035	-0.175369	-1.159	0.285615	-0.158013
-1.81322	0.42964	0.415606	-0.162193	-1.14959	0.303745	-0.156227
-1.74868	0.43381	0.632794	-0.146671	-1.13757	0.323405	-0.154513
-1.68166	0.437668	0.807983	-0.128203	-1.12359	0.345925	-0.152622
-1.61227	0.441002	0.931161	-0.106709	-1.10823	0.371172	-0.15061
-1.54065	0.443565	0.984591	-0.092365	-1.09225	0.388721	-0.149325
-1.46691	0.445118	0.95232	-0.0860081	-1.07642	0.397787	-0.148818
-1.39119	0.445693	0.842601	-0.0827253	-1.06043	0.403244	-0.148724
-1.31362	0.445415	0.669162	-0.0853417	-1.04369	0.402212	-0.149277
-1.23432	0.444327	0.447497	-0.0877962	-1.0258	0.401054	-0.149931
-1.15345	0.442508	0.196563	-0.0897353	-1.00622	0.400115	-0.150662
-1.07112	0.440024	-0.0802534	-0.0966796	-0.984695	0.393676	-0.151947
-0.987494	0.436901	-0.382805	-0.107424	-0.96115	0.383	-0.153682
-0.902698	0.433266	-0.702793	-0.115034	-0.935083	0.374874	-0.155376
-0.816877	0.429249	-1.03296	-0.119643	-0.906029	0.369127	-0.157052
-0.730174	0.424802	-1.36116	-0.123825	-0.873981	0.363286	-0.15888
-0.642733	0.419839	-1.6713	-0.125921	-0.838964	0.358964	-0.160746
-0.554698	0.414293	-1.95843	-0.131499	-0.801197	0.350612	-0.163074
-0.466212	0.408076	-2.21746	-0.140912	-0.760969	0.337876	-0.16589
-0.377421	0.401185	-2.43179	-0.150052	-0.718012	0.324809	-0.168899
-0.288467	0.39365	-2.58723	-0.160183	-0.671991	0.310141	-0.172197
-0.199494	0.385445	-2.66432	-0.168089	-0.622743	0.297796	-0.174976
-0.110646	0.376551	-2.64505	-0.173024	-0.570088	0.288575	-0.177126
-0.0220634	0.366992	-2.53779	-0.177423	-0.514247	0.279702	-0.179102
0.0661124	0.356795	-2.35794	-0.180267	-0.455648	0.272391	-0.180664
0.153742	0.34601	-2.1194	-0.182444	-0.394393	0.265322	-0.182214
0.240688	0.334695	-1.83977	-0.184114	-0.330636	0.258312	-0.183779
0.326814	0.32286	-1.52498	-0.183901	-0.264868	0.253119	-0.184943
0.411987	0.310507	-1.17738	-0.181958	-0.197528	0.249506	-0.185782
0.496073	0.297655	-0.808884	-0.18206	-0.129238	0.243205	-0.186985
0.578945	0.284321	-0.430525	-0.184305	-0.0606438	0.234128	-0.188552
0.660475	0.270549	-0.0510899	-0.186937	0.00834786	0.224207	-0.19019
0.740538	0.256395	0.318696	-0.190899	0.0780365	0.212383	-0.192067
0.819015	0.241893	0.676668	-0.193602	0.148445	0.20163	-0.193659
0.895786	0.227077	1.02122	-0.19483	0.219673	0.19219	-0.194926
0.970738	0.212006	1.33796	-0.196636	0.291731	0.181715	-0.19626
1.04376	0.196734	1.61321	-0.198427	0.36446	0.170889	-0.197541
1.11474	0.181325	1.8315	-0.200468	0.438047	0.163101	-0.199163
1.18358	0.16584	1.97809	-0.203015	0.512629	0.158442	-0.201207
1.25018	0.150295	2.05863	-0.205512	0.587674	0.155819	-0.203397
1.31445	0.13469	2.08488	-0.208095	0.662534	0.156157	-0.205854
1.37628	0.119041	2.0651	-0.211077	0.736471	0.156976	-0.208438
1.4356	0.103359	2.01036	-0.214425	0.808652	0.158245	-0.211131
1.49232	0.087649	1.92626	-0.218116	0.878791	0.162038	-0.214114
1.54636	0.0719239	1.81565	-0.222221	0.946726	0.167898	-0.217361
1.59766	0.056179	1.68915	-0.225722	1.01203	0.17432	-0.220433
1.64613	0.0404088	1.55693	-0.228547	1.07432	0.181472	-0.223321
1.69173	0.0246467	1.4223	-0.231245	1.1331	0.189817	-0.226222
1.73438	0.00893601	1.28854	-0.233549	1.18769	0.199056	-0.229027
1.77404	-0.00669181	1.1546	-0.236046	1.23788	0.210712	-0.232042
1.81066	-0.022202	1.01853	-0.238794	1.28347	0.224909	-0.235291
1.84419	-0.0375669	0.88857	-0.241279	1.32372	0.240688	-0.238532
1.8746	-0.0527676	0.773662	-0.243634	1.35796	0.258434	-0.241834
1.90185	-0.0677714	0.681567	-0.246147	1.3855	0.254768	-0.244914
1.92591	-0.0825481	0.619994	-0.248781	1.40562	0.22724	-0.247714
1.94676	-0.0970984	0.586304	-0.251493	1.4186	0.187106	-0.250417
1.96439	-0.111431	0.574044	-0.254343	1.42505	0.127581	-0.252934
1.97878	-0.125554	0.580869	-0.257045	1.42524	0.0618889	-0.255371
1.98993	-0.139481	0.603051	-0.25959	1.41959	-0.00943046	-0.257736
1.99783	-0.153214	0.636263	-0.26217	1.40861	-0.0991712	-0.259893
2.00248	-0.166749	0.677689	-0.264722	1.3927	-0.204942	-0.261857
2.0039	-0.180097	0.720012	-0.267258	1.37264	-0.266753	-0.263927
2.0021	-0.193268	0.756037	-0.269799	1.34925	-0.280632	-0.266105
[truncated: 2,000 more rows]

## Sheet: Sheet2
原始信号	噪声数据	硬阈值	改进阈值	Lu	Li	不增设系数	-0.0669273
							-0.0705574
							-0.0742197
							-0.0779164
							-0.0816221
							-0.0853444
							-0.0888762
							-0.0921936
							-0.0953987
							-0.0984305
							-0.101401
							-0.104316
							-0.107061
							-0.109657
							-0.112262
							-0.114872
							-0.117421
							-0.119944
							-0.122315
							-0.124523
							-0.126658
							-0.128689
							-0.130749
							-0.132858
							-0.13493
							-0.137003
							-0.13902
							-0.140972
							-0.142922
							-0.14486
							-0.14665
							-0.148289
							-0.149834
							-0.15125
							-0.15263
							-0.153981
							-0.155226
							-0.156386
							-0.157628
							-0.15896
							-0.160318
							-0.161746
							-0.16313
							-0.164466
							-0.165851
							-0.167264
							-0.168611
							-0.169896
							-0.171152
							-0.172356
							-0.173593
							-0.174868
							-0.176123
							-0.177378
							-0.178492
							-0.179446
							-0.180321
							-0.181075
							-0.181777
							-0.182433
							-0.182971
							-0.183404
							-0.183855
							-0.184324
							-0.184761
							-0.185194
							-0.185532
							-0.185769
							-0.185974
							-0.186126
							-0.186359
							-0.186692
							-0.18705
							-0.187471
							-0.187896
							-0.18832
							-0.188812
							-0.18936
							-0.189843
							-0.19026
							-0.190666
							-0.191032
							-0.191448
							-0.191924
							-0.19239
							-0.192869
							-0.193294
							-0.193653
							-0.193993
							-0.194293
							-0.194579
							-0.194853
							-0.195085
							-0.195281
							-0.195516
							-0.195793
							-0.196079
							-0.196391
							-0.19668
							-0.196941
							-0.197217
							-0.197496
							-0.197643
							-0.197651
							-0.197573
							-0.197374
							-0.197139
							-0.196872
							-0.196496
							-0.196026
							-0.195545
							-0.195048
							-0.194505
							-0.193935
							-0.193267
							-0.192496
							-0.191671
							-0.190774
							-0.18991
							-0.189094
							-0.188264
							-0.187449
							-0.1866
							-0.185712
							-0.184837
							-0.183966
							-0.183003
							-0.181948
							-0.18084
							-0.179655
							-0.178463
							-0.177268
							-0.176017
							-0.174724
							-0.173561
							-0.17254
							-0.171591
							-0.170763
							-0.169944
							-0.169133
							-0.168428
							-0.167809
							-0.167173
							-0.166525
							-0.165904
							-0.165288
							-0.164766
							-0.164347
							-0.163969
							-0.163653
							-0.163264
							-0.162782
							-0.16229
							-0.161749
							-0.161225
							-0.160725
							-0.16018
							-0.159605
							-0.159123
							-0.158737
							-0.158395
							-0.158129
							-0.157849
							-0.157549
							-0.157301
							-0.157084
							-0.156798
							-0.156443
							-0.15605
							-0.155593
							-0.155148
							-0.154716
							-0.154235
							-0.153721
							-0.153221
							-0.15273
							-0.152236
							-0.151747
							-0.151219
							-0.150649
							-0.150068
							-0.149463
							-0.148931
							-0.148484
							-0.148068
							-0.14771
							-0.147364
							-0.147024
							-0.146741
							-0.146504
							-0.146234
							-0.145932
							-0.14563
							-0.145308
							-0.145027
							-0.144792
							-0.144555
							-0.144333
							-0.143978
							-0.143471
							-0.142891
							-0.142193
							-0.141452
							-0.140669
							-0.139771
							-0.138768
							-0.137782
							-0.136813
							-0.135807
							-0.134793
							-0.133678
							-0.132452
							-0.131185
							-0.129854
							-0.128541
							-0.127261
							-0.125958
							-0.124656
							-0.123321
							-0.12195
							-0.12058
							-0.119205
							-0.117736
							-0.116172
							-0.114549
							-0.112846
							-0.111124
							-0.109385
							-0.107582
							-0.105727
							-0.103948
							-0.102254
							-0.100592
							-0.0989988
							-0.0973873
							-0.0957552
							-0.0941774
							-0.0926374
							-0.0910605
							-0.0894505
							-0.0878338
							-0.0861935
							-0.0845954
							-0.0830444
							-0.0814947
							-0.0799623
							-0.0783431
							-0.0766231
							-0.074863
							-0.0730326
							-0.0711821
							-0.0693157
							-0.0673815
							-0.0653892
							-0.0634309
							-0.0615072
							-0.0595799
							-0.0576715
							-0.0557141
							-0.0537031
							-0.0516907
							-0.0496616
							-0.0478162
							-0.0461808
							-0.0446507
							-0.0432857
							-0.0419835
							-0.0407396
							-0.0396601
							-0.0387274
							-0.0377784
							-0.0368159
							-0.03591
							-0.0350229
							-0.0342828
							-0.0337012
							-0.0331854
							-0.0327666
							-0.0323268
							-0.0318461
							-0.0314044
							-0.030967
							-0.0305836
							-0.0302609
							-0.0299435
							-0.0296421
							-0.0294812
							-0.0294646
							-0.0295393
							-0.0297375
							-0.0299732
							-0.0302411
							-0.0306115
							-0.0310657
							-0.0314273
							-0.0316871
							-0.0319154
							-0.0320637
							-0.0322515
							-0.0324827
							-0.0326544
							-0.0327896
							-0.0329911
							-0.0332537
							-0.033542
							-0.0338794
							-0.0341758
							-0.0344251
							-0.03469
							-0.0349495
							-0.0353476
							-0.0359046
							-0.0365363
							-0.0372853
							-0.0380821
							-0.0389209
							-0.0398746
							-0.0409299
							-0.0419596
							-0.0429633
							-0.0439943
							-0.0450217
							-0.0461398
							-0.0473555
							-0.0485967
							-0.049885
							-0.051106
							-0.0522401
							-0.0533568
							-0.054421
							-0.0554816
							-0.0565423
							-0.0575463
							-0.058502
							-0.0595189
							-0.0605972
							-0.0616881
							-0.0628177
							-0.0401109
							0.0088887
							0.0729986
							0.15917
							0.0454999
							-0.289914
							-0.73654
							-1.35747
							-1.09323
							0.159266
							1.84432
							4.25806
							2.08522
							-5.20367
							-5.09934
							1.90526
							2.83906
							-0.42678
							-0.734186
							0.0567041
							-0.0138909
							-0.112994
							-0.0907553
							-0.0924237
							-0.0941257
							-0.0958587
							-0.0976934
							-0.0996149
							-0.101548
							-0.103495
							-0.105485
							-0.107501
							-0.109608
							-0.11181
							-0.114063
							-0.116382
							-0.118673
							-0.120923
							-0.123189
							-0.125442
							-0.127728
							-0.130051
							-0.132364
							-0.134677
							-0.137074
							-0.139556
							-0.142089
							-0.144693
							-0.147306
							-0.149924
							-0.152595
							-0.155305
							-0.157871
							-0.160277
							-0.162602
							-0.164793
							-0.166966
							-0.169126
							-0.171165
							-0.173105
							-0.175062
							-0.177028
							-0.178961
							-0.180886
							-0.182703
							-0.184404
							-0.186058
							-0.18764
							-0.189294
							-0.191039
							-0.192789
							-0.194585
							-0.196357
							-0.198099
							-0.199881
							-0.20169
							-0.203393
							-0.204988
							-0.20653
							-0.207986
							-0.209449
							-0.210927
							-0.212344
							-0.213721
							-0.215171
							-0.216695
							-0.218255
							-0.219882
							-0.221492
							-0.223084
							-0.224725
							-0.2264
							-0.228054
							-0.229691
							-0.231327
							-0.232951
							-0.234614
							-0.23632
							-0.238034
							-0.239768
							-0.241418
							-0.24297
							-0.244482
							-0.245925
							-0.247351
							-0.248764
							-0.250111
							-0.251401
							-0.252723
							-0.254077
							-0.255426
							-0.256792
							-0.258108
							-0.25937
							-0.260627
							-0.261866
							-0.263236
							-0.264759
							-0.266353
							-0.268062
							-0.269813
							-0.271601
							-0.273504
							-0.275511
							-0.277493
							-0.279452
							-0.281443
							-0.283436
							-0.28553
							-0.287732
							-0.289971
							-0.292271
							-0.294547
							-0.296783
							-0.299039
							-0.301289
							-0.303567
							-0.305877
							-0.30818
							-0.310483
							-0.312877
							-0.315365
							-0.317908
							-0.320528
							-0.323164
							-0.32581
							-0.328518
							-0.331274
							-0.333943
							-0.336517
							-0.33905
							-0.341505
							-0.343973
							-0.346455
							-0.348873
							-0.351245
							-0.35365
							-0.356083
							-0.358517
							-0.360969
							-0.36337
							-0.365715
							-0.368051
							-0.370363
							-0.37276
							-0.375255
							-0.377786
							-0.380384
							-0.382996
							-0.385618
							-0.388305
							-0.391046
							-0.393744
							-0.396399
							-0.399051
							-0.401676
							-0.404345
							-0.407064
							-0.409778
							-0.412501
							-0.414795
							-0.416608
							-0.418157
							-0.419312
							-0.420313
							-0.421168
							-0.421639
							-0.421767
							-0.42189
							-0.421997
							-0.421949
							-0.421822
							-0.421346
							-0.420497
							-0.419468
							-0.418192
							-0.416952
							-0.415791
							-0.414526
							-0.413237
							-0.411802
							-0.410204
							-0.408578
							-0.406898
							-0.404878
							-0.402512
							-0.399918
							-0.397024
							-0.394028
							-0.390943
							-0.387608
							-0.384064
							-0.380671
							-0.377443
							-0.374244
							-0.371169
							-0.367973
							-0.364648
							-0.361404
							-0.358193
							-0.354813
							-0.351275
							-0.347648
							-0.343885
							-0.340165
							-0.336501
							-0.332768
							-0.329007
							-0.32492
							-0.320464
							-0.315812
							-0.310877
							-0.305805
							-0.300606
							-0.295129
							-0.289403
							-0.283687
							-0.277984
							-0.272182
							-0.266347
							-0.260283
							-0.253975
							-0.247572
							-0.241029
							-0.23463
							-0.228419
							-0.222231
							-0.216151
							-0.210052
							-0.203926
							-0.197914
							-0.191994
							-0.185908
							-0.179655
							-0.173349
							-0.16693
							-0.160591
							-0.15435
							-0.148061
							-0.141771
							-0.135338
							-0.128736
							-0.122066
							-0.115284
							-0.108441
							-0.101545
							-0.0945328
							-0.087414
							-0.0803507
							-0.0733478
							-0.0663339
							-0.0593504
							-0.052287
							-0.0451362
							-0.0379876
							-0.030817
							-0.0233375
							-0.0155305
							-0.00751389
							0.000792513
							0.00920194
							0.0177086
							0.0264781
							0.0354755
							0.0445273
							0.053642
							0.0628828
							0.072211
							0.0817772
							0.0915929
							0.101554
							0.111696
							0.121797
							0.131826
							0.141916
							0.152001
							0.162189
							0.17249
							0.182793
							0.193119
							0.203669
							0.214446
							0.225365
							0.236478
							0.247637
							0.258832
							0.270177
							0.281641
							0.292183
							0.30171
							0.310684
							0.318806
							0.326698
							0.33438
							0.341265
							0.347467
							0.353689
							0.359902
							0.365827
							0.371622
							0.376696
							0.380998
							0.38494
							0.388377
							0.392062
							0.396103
							0.400032
							0.404065
							0.40785
							0.411348
							0.414927
							0.418514
							0.421392
							0.423549
							0.425278
							0.4264
							0.427422
							0.428377
							0.428857
							0.428973
							0.429443
							0.430291
							0.431257
							0.432533
							0.433605
							0.434459
							0.435524
							0.436699
							0.43761
							0.438281
							0.438832
							0.439178
							0.439664
							0.440311
							0.440885
							0.441467
							0.441418
							0.440653
							0.439535
							0.437877
							0.435997
							0.433917
							0.431313
							0.428245
							0.425258
							0.422351
							0.419299
							0.416234
							0.412746
							0.408806
							0.404724
							0.400406
							0.396638
							0.393535
							0.39066
							0.388247
							0.385918
							0.383651
							0.381852
							0.380455
							0.378778
							0.376824
							0.374892
							0.372819
							0.371127
							0.369862
							0.368638
							0.367581
							0.366265
							0.364614
							0.362921
							0.36106
							0.359195
							0.35735
							0.355328
							0.353163
							0.351322
							0.349818
							0.348448
							0.347331
							0.346147
							0.344873
							0.343771
							0.342769
							0.341131
							0.338815
							0.336117
							0.332832
							0.329447
							0.325977
							0.321995
							0.317593
							0.313205
							0.308811
							0.304253
							0.29963
							0.294561
							0.289016
							0.28326
							0.277202
							0.271424
							0.266008
							0.260609
							0.255396
							0.250088
							0.244659
							0.239401
							0.23426
							0.228712
							0.222752
							0.216599
							0.210121
							0.203703
							0.197372
							0.190829
							0.184161
							0.178586
							0.174198
							0.170486
							0.167799
							0.165367
							0.163171
							0.161911
							0.161447
							0.161014
							0.160652
							0.160652
							0.160845
							0.161895
							0.163857
							0.166276
							0.169316
							0.172034
							0.174301
							0.17669
							0.17893
							0.181476
							0.184375
							0.187162
							0.189929
							0.193547
							0.19803
							0.203021
							0.208742
							0.214567
							0.220458
							0.22691
							0.233789
							0.240333
							0.246526
							0.25263
							0.258441
							0.264521
							0.270883
							0.277068
							0.283186
							0.289609
							0.29631
							0.303178
							0.310295
							0.317307
							0.324195
							0.331195
							0.338224
							0.345987
							0.354575
							0.363592
							0.373245
							0.383179
							0.393369
							0.404175
							0.415529
							0.426842
							0.438113
							0.449587
							0.461121
							0.473162
							0.485742
							0.498524
							0.51161
							0.522481
							0.530841
							0.537945
							0.543052
							0.547527
							0.551426
							0.553386
							0.55365
							0.554152
							0.55485
							0.554932
							0.554845
							0.55304
							0.54938
							0.544979
							0.539459
							0.534419
							0.530115
							0.525502
							0.521047
							0.516053
							0.510432
							0.504949
							0.499457
							0.492337
							0.48355
							0.473778
							0.462607
							0.451172
							0.439544
							0.42681
							0.413215
							0.400798
							0.389656
							0.379002
							0.369392
							0.359428
							0.349064
							0.339501
							0.33047
							0.320824
							0.310628
							0.300271
							0.289495
							0.279321
							0.26982
							0.260287
							0.250964
							0.240145
							0.227596
							0.214306
							0.199778
							0.184842
							0.169568
							0.153093
							0.135577
							0.118513
							0.101906
							0.0851356
							0.068566
							0.0510891
							0.032625
							0.0140225
							-0.00497075
							-0.0223806
							-0.0379131
							-0.0526749
							-0.0660697
							-0.0790302
							-0.0916095
							-0.102792
							-0.112738
							-0.123183
							-0.134113
							-0.144767
							-0.155555
							-0.165152
							-0.17344
							-0.181396
							-0.188699
							-0.196393
							-0.204671
							-0.212797
							-0.221083
							-0.229127
							-0.236871
							-0.244789
							-0.252798
							-0.259735
							-0.265562
							-0.270785
							-0.275102
							-0.279309
							-0.283456
							-0.286895
							-0.289796
							-0.294302
							-0.300552
							-0.307657
							-0.316215
							-0.324832
							-0.333463
							-0.34334
							-0.3542
							-0.364735
							-0.375003
							-0.385482
							-0.395874
							-0.407311
							-0.419876
							-0.43278
							-0.446294
							-0.45875
							-0.469911
							-0.480771
							-0.490843
							-0.500921
							-0.511077
							-0.520479
							-0.529283
							-0.538995
							-0.549628
							-0.560553
							-0.572143
							-0.583294
							-0.593928
							-0.604902
							-0.615966
							-0.629489
							-0.64581
							-0.663643
							-0.683704
							-0.704839
							-0.726994
							-0.751403
							-0.777871
							-0.804385
							-0.830971
							-0.858509
							-0.88653
							-0.916597
							-0.94885
							-0.982154
							-1.01689
							-1.05174
							-1.08648
							-1.12202
							-1.15798
							-1.19488
							-1.23281
							-1.27115
							-1.31003
							-1.35088
							-1.39374
							-1.43801
							-1.48405
							-1.53089
							-1.57847
							-1.6276
							-1.67806
							-1.67899
							-1.62527
							-1.54053
							-1.40998
							-1.26295
							-1.10042
							-0.894195
							-0.649482
							-0.402468
							-0.151979
							0.116733
							0.395455
							0.714055
							1.07512
							1.45761
							1.86885
							2.27376
							2.66712
							3.07119
							3.47579
							3.897
							4.33669
							4.77785
							5.22384
							5.70881
							6.2335
							6.78375
							7.36825
							7.96286
							8.5661
							9.19736
							9.85139
							10.4676
							11.0422
							11.6
							12.124
							12.654
							13.1911
							13.7003
							14.1892
							14.6944
							15.2143
							15.7354
							16.2661
							16.7744
							17.2579
							17.7389
							18.2096
							18.6192
							18.9641
							19.2621
							19.4983
							19.7064
							19.8862
							20.0068
							20.0739
							20.115
							20.1275
							20.1005
							20.0391
							19.9168
							19.7305
							19.4969
							19.2087
							18.9739
							18.8039
							18.642
							18.5186
							18.3741
							18.2042
							18.066
							17.9478
							17.7634
							17.5131
							17.2308
							16.8955
							16.5729
							16.2673
							15.9287
							15.572
							15.1311
							14.5936
							14.0013
							13.3334
							12.6161
							11.8512
							11.0069
							10.0873
							9.15775
							8.2185
							7.23969
							6.23692
							5.16219
							4.01107
							2.81964
							1.57634
							0.485747
							-0.427743
							-1.2687
							-1.97709
							-2.66264
							-3.33066
							-3.87149
							-4.30492
							-4.79319
							-5.33374
							-5.85888
							-6.40664
							-6.84927
							-7.17619
							-7.48049
							-7.7316
							-8.05951
							-8.48582
							-8.92601
							-9.41878
							-9.90876
							-10.3896
							-10.9234
							-11.4993
							-11.9857
							-12.3799
							-12.7384
							-13.0281
							-13.3421
							-13.6866
							-13.988
							-14.2669
							-14.5297
							-14.7684
							-14.9945
							-15.2072
							-15.3849
							-15.5277
							-15.6451
							-15.7323
							-15.8114
							-15.8846
							-15.9372
							-15.9747
							-15.9864
							-15.9704
							-15.9366
							-15.882
							-15.7783
							-15.6234
							-15.4286
							-15.1858
							-14.9129
							-14.6104
							-14.2618
							-13.8702
							-13.4503
							-13.0009
							-12.5164
							-11.9999
							-11.4374
							-10.8277
							-10.1796
							-9.48951
							-8.8625
							-8.30977
							-7.77909
							-7.30079
							-6.81603
							-6.32189
							-5.87524
							-5.46515
							-5.01209
							-4.51747
							-4.01344
							-3.48129
							-2.98419
							-2.52708
							-2.06386
							-1.60946
							-1.09643
							-0.513639
							0.0959091
							0.752388
							1.42691
							2.11645
							2.85356
							3.63267
							4.38707
							5.11572
							5.84747
							6.56572
							7.31821
							8.10843
							8.899
							9.70068
							10.4074
							11.0039
							11.5477
							12.0066
							12.4326
							12.8281
							13.1375
							13.3698
							13.6149
							13.8717
							14.1009
							14.3232
							14.4688
							14.5312
							14.5614
							14.5422
							14.5342
							14.5478
							14.5413
							14.5324
							14.4964
							14.4297
							14.3603
							14.2828
							14.1318
							13.9052
							13.6308
							13.2916
							12.9325
							12.5562
							12.1258
							11.651
							11.2512
							10.9341
							10.6499
							10.4319
							10.2019
							9.9572
							9.76663
							9.61531
							9.42995
							9.21371
							8.99304
							8.75123
							8.55131
							8.39781
							8.24649
							8.11231
							7.9013
							7.60011
							7.26433
							6.8664
							6.45092
							6.02175
							5.5319
							4.98998
							4.48044
							4.00386
							3.52472
							3.06382
							2.55896
							2.00565
							1.45177
							0.883199
							0.352055
							-0.13112
							-0.600923
							-1.04092
							-1.46977
							-1.88925
							-2.27479
							-2.62935
							-3.00831
							-3.41225
							-3.81554
							-4.23156
							-4.62046
							-4.9786
							-5.33637
							-5.68423
							-6.0409
							-6.41123
							-6.77921
							-7.15078
							-7.52153
							-7.89014
							-8.26407
							-8.64238
							-8.99864
							-9.33165
							-9.65344
							-9.95711
							-10.2597
							-10.5624
							-10.8507
							-11.1284
							-11.3754
							-11.5876
							-11.7769
							-11.9367
							-12.0746
							-12.1909
							-12.2753
							-12.329
							-12.3711
							-12.4016
							-12.4109
							-12.4033
							-12.3639
							-12.291
							-12.1951
							-12.0723
							-11.9328
							-11.7783
							-11.6008
							-11.403
							-11.1807
							-10.9331
							-10.6644
							-10.3735
							-10.0477
							-9.68624
							-9.29408
							-8.86772
							-8.41508
							-7.93634
							-7.42429
							-6.88036
							-6.39775
							-5.98486
							-5.59876
							-5.26605
							-4.93106
							-4.59156
							-4.29944
							-4.04437
							-3.76129
							-3.45208
							-3.14223
							-2.81671
							-2.52896
							-2.28314
							-2.04107
							-1.81548
							-1.53991
							-1.20428
							-0.849591
							-0.456249
							-0.0544654
							0.35278
							0.798095
							1.27556
							1.72219
							2.13715
							2.54714
							2.93647
							3.35065
							3.79286
							4.22755
							4.66493
							5.05771
							5.39701
							5.71219
							5.9884
							6.24417
							6.48079
							6.67511
							6.83
							6.99249
							7.16262
							7.31867
							7.47175
							7.58706
							7.66124
							7.72022
							7.75549
							7.78723
							7.81977
							7.83703
							7.84509
							7.83744
							7.81258
							7.77905
							7.73531
							7.65539
							7.53806
							7.39463
							7.21823
							7.02572
							6.81802
							6.58076
							6.3174
							6.08423
							5.88504
							5.69561
							5.53156
							5.3567
							5.16956
							5.00222
							4.84769
							4.67028
							4.47127
							4.26363
							4.03909
							3.82776
							3.63174
							3.42955
							3.22827
							2.98511
							2.69375
							2.37961
							2.03003
							1.66489
							1.28584
							0.871538
							0.425745
							-0.0127973
							-0.443875
							-0.88401
							-1.32373
							-1.79164
							-2.28992
							-2.79668
							-3.31849
							-3.78452
							-4.18518
							-4.55843
							-4.88311
							-5.19478
							-5.49526
							-5.74736
							-5.9573
							-6.1843
							-6.42766
							-6.66189
							-6.90088
							-7.09865
							-7.25121
							-7.39217
							-7.51042
							-7.64695
							-7.8089
							-7.96843
							-8.13777
							-8.30018
							-8.45341
							-8.61663
							-8.7864
							-8.91911
							-9.01359
							-9.08856
							-9.13289
							-9.17677
							-9.22217
							-9.24467
							-9.25084
							-9.25696
							-9.26167
							-9.26181
							-9.26115
							-9.24417
							-9.21047
							-9.17093
							-9.12224
							-9.06135
							-8.98909
							-8.90459
							-8.80724
							-8.70167
							-8.58781
							-8.46281
							-8.3276
							-8.16319
							-7.96734
							-7.7496
							-7.50439
							-7.24173
							-6.96204
							-6.65521
							-6.32299
							-5.97931
							-5.62378
							-5.25056
							-4.86281
							-4.44927
							-4.00892
							-3.54975
							-3.06899
							-2.64304
							-2.28038
							-1.94307
							-1.65336
							-1.36903
							-1.08817
							-0.852126
							-0.653248
							-0.433278
							-0.193375
							0.0425264
							0.288007
							0.49661
							0.664525
							0.825377
							0.968037
							1.14177
							1.35458
							1.57474
							1.81687
							2.05961
							2.30056
							2.5634
							2.84388
							3.09286
							3.3094
							3.51449
							3.69576
							3.88807
							4.0938
							4.28533
							4.47039
							4.64443
							4.80377
							4.95589
							5.09854
							5.22755
							5.34314
							5.44503
							5.53206
							5.6175
							5.70199
							5.77798
							5.84873
							5.90608
							5.94897
							5.98398
							6.00904
							6.01807
							6.01107
							5.98924
							5.95089
							5.90069
							5.83848
							5.76035
							5.66704
							5.55947
							5.43707
							5.29966
							5.1472
							4.97769
							4.79083
							4.58735
							4.36659
							4.1769
							4.02309
							3.88183
							3.76701
							3.65076
							3.53179
							3.43659
							3.35996
							3.26653
							3.15708
							3.0457
							2.92411
							2.82079
							2.73792
							2.6549
							2.57847
							2.47628
							2.34316
							2.19944
							2.03548
							1.86548
							1.69089
							1.49598
							1.28349
							1.08481
							0.900398
							0.716765
							0.541721
							0.352686
							0.148024
							-0.0546187
							-0.260339
							-0.451921
							-0.625622
							-0.793126
							-0.948903
							-1.09862
							-1.24282
							-1.37348
							-1.49142
							-1.6156
							-1.74621
							-1.8743
							-2.00441
							-2.12295
							-2.22859
							-2.33166
							-2.42886
							-2.52615
							-2.62508
							-2.72034
							-2.81377
							-2.90405
							-2.99068
							-3.07594
							-3.15951
							-3.23254
							-3.29457
							-3.34956
							-3.39515
							-3.4369
							-3.47516
							-3.50507
							-3.52779
							-3.55942
							-3.60094
							-3.64549
							-3.6975
							-3.7464
							-3.79174
							-3.84274
							-3.89732
							-3.94553
							-3.98771
							-4.02737
							-4.0622
							-4.10061
							-4.14315
							-4.18379
							-4.22448
							-4.25294
							-4.26735
							-4.27492
							-4.272
							-4.26427
							-4.25217
							-4.22956
							-4.19747
							-4.16691
							-4.13788
							-4.10566
							-4.07292
							-4.03147
							-3.98067
							-3.9267
							-3.86766
							-3.79621
							-3.71221
							-3.61766
							-3.51055
							-3.39644
							-3.2753
							-3.1425
							-2.999
							-2.84761
							-2.68788
							-2.51894
							-2.34129
							-2.15174
							-1.94999
							-1.73786
							-1.51449
							-1.28702
							-1.05617
							-0.817843
							-0.573998
							-0.320736
							-0.0576558
							0.211625
							0.487967
							0.777406
							1.08006
							1.39365
							1.71974
							2.05399
							2.39619
							2.74988
							3.11416
							3.42412
							3.67355
							3.89223
							4.06143
							4.21924
							4.36699
							4.46851
							4.53067
							4.59893
							4.6718
							4.73102
							4.78694
							4.8019
							4.77274
							4.726
							4.65251
							4.59826
							4.57004
							4.53905
							4.51869
							4.48777
							4.44398
							4.40973
							4.38068
							4.31269
							4.20493
							4.07578
							3.91408
							3.75128
							3.58936
							3.40332
							3.20004
							3.02692
							2.88584
							2.75934
							2.66031
							2.55532
							2.44347
							2.35298
							2.27746
							2.19167
							2.09723
							2.00244
							1.90171
							1.81813
							1.75329
							1.69149
							1.63824
							1.5522
							1.42794
							1.28915
							1.12381
							0.952431
							0.776663
							0.575538
							0.353046
							0.14481
							-0.0490397
							-0.243238
							-0.429042
							-0.632996
							-0.856976
							-1.08065
							-1.31006
							-1.50945
							-1.67299
							-1.82173
							-1.94475
							-2.05775
							-2.16174
							-2.2388
							-2.29158
							-2.35326
							-2.42377
							-2.48831
							-2.55473
							-2.59817
							-2.61638
							-2.62788
							-2.6267
							-2.62972
							-2.64036
							-2.64609
							-2.65202
							-2.65223
							-2.64566
							-2.63982
							-2.63345
							-2.6065
							-2.55825
							-2.49749
							-2.41903
							-2.33633
							-2.25024
							-2.14966
							-2.03747
							-1.95003
							-1.88963
							-1.84118
							-1.81478
							-1.78674
							-1.75623
							-1.74416
							-1.74603
							-1.73965
							-1.726
							-1.7131
							-1.69589
							-1.69352
							-1.70735
							-1.72401
							-1.74804
							-1.75126
							-1.72969
							-1.70005
							-1.65408
							-1.60515
							-1.55445
							-1.4879
							-1.40811
							-1.34047
							-1.28518
							-1.23159
							-1.18595
							-1.12961
							-1.06125
							-0.99526
							-0.927425
							-0.857546
							-0.787177
							-0.713367
							-0.636447
							-0.559915
							-0.483562
							-0.40601
							-0.327995
							-0.244279
							-0.154346
							-0.0612524
							0.0364192
							0.136048
							0.237339
							0.342797
							0.451843
							0.559218
							0.664741
							0.770503
							0.875111
							0.982197
							1.09192
							1.20126
							1.31094
							1.42363
							1.53919
							1.65682
							1.77711
							1.8977
							2.01845
							2.14103
							2.26491
							2.36158
							2.42826
							2.47786
							2.5021
							2.51769
							2.5251
							2.5084
							2.47052
							2.43134
							2.39013
							2.33882
							2.28185
							2.20265
							2.09974
							1.98471
							1.85345
							1.72653
							1.6069
							1.48164
							1.35669
							1.22241
							1.07772
							0.932624
							0.785097
							0.615376
							0.423034
							0.216201
							-0.0101736
							-0.242091
							-0.478728
							-0.731321
							-0.996861
							-1.21253
							-1.37325
							-1.5064
							-1.5941
							-1.67523
							-1.75105
							-1.78594
							-1.78705
							-1.7956
							-1.80998
							-1.8143
							-1.8179
							-1.78589
							-1.71549
							-1.63111
							-1.5243
							-1.44217
							-1.39148
							-1.34348
							-1.31191
							-1.27458
							-1.2293
							-1.1993
							-1.18013
							-1.12799
							-1.04226
							-0.941169
							-0.813738
							-0.6916
							-0.576838
							-0.444591
							-0.301864
							-0.189471
							-0.108727
							-0.0454375
							-0.0106722
							0.0250383
							0.0623383
							0.0765819
							0.0733638
							0.073055
							0.0740538
							0.0698772
							0.0649208
							0.0398886
							-0.00659231
							-0.0617012
							-0.130116
							-0.17498
							-0.191631
							-0.201086
							-0.192719
							-0.185175
							-0.179997
							-0.158435
							-0.124184
							-0.108683
							-0.112081
							-0.121555
							-0.144867
							-0.15862
							-0.161239
							-0.170737
							-0.181858
							-0.189154
							-0.194049
							-0.195335
							-0.191928
							-0.191249
							-0.19317
							-0.193085
							-0.19248
							-0.188719
							-0.181079
							-0.171817
							-0.160082
							-0.146008
							-0.129725
							-0.110379
							-0.0879563
							-0.0730781
							-0.0665959
							-0.0634313
							-0.0665283
							-0.0695113
							-0.0720164
							-0.0798265
							-0.0916749
							-0.100421
							-0.106215
							-0.111693
							-0.11515
							-0.122348
							-0.133656
							-0.144831
							-0.157188
							-0.166816
							-0.172886
							-0.178198
							-0.181528
							-0.184136
							-0.186202
							-0.185983
							-0.1837
							-0.183674
							-0.185995
							-0.188683
							-0.19281
							-0.195363
							-0.196091
							-0.197362
							-0.19848
							-0.200103
							-0.202554
							-0.205019
							-0.207752
							-0.21091
							-0.21444
							-0.218504
							-0.223145
							-0.226937
							-0.229801
							-0.232465
							-0.23456
							-0.236957
							-0.239737
							-0.242159
							-0.24442
							-0.246893
							-0.249523
							-0.252272
							-0.255221
							-0.257979
							-0.26054
							-0.263158
							-0.265752
							-0.268359
							-0.271007
[truncated: 2,000 more rows]
