# Supplementary material for: Investigation of microseismic signal denoising using an improved wavelet adaptive thresholding method
Source: Sci Rep. 2022 Dec 23;12:22186. doi: 10.1038/s41598-022-26576-2 (PMC9789042; doi:10.1038/s41598-022-26576-2)
Supplement: Supplementary file 1 — Supplementary Information. [file 41598_2022_26576_MOESM1_ESM.zip › Supplementary material_20220811v2/Denoising results of different wavelet basis functions.xlsx]

## Sheet: Sheet1
0	0	4.72919	-0.0719161	-0.0719161	0.0534535	0.930942	0.169478	0.337232	1.02731	0.162775	0.245706
1	0	-5.09689	-0.0719161	-0.0719161	0.0484277	0.908533	0.173716	0.349111	1.01098	0.160319	0.241588
2	0	1.10732	-0.0719161	-0.0719161	0.0433971	0.88622	0.177955	0.365655	0.994721	0.157787	0.237441
3	0	-1.09284	-0.0719161	-0.0719161	0.0383678	0.864011	0.182193	0.3484	0.978533	0.154957	0.233268
4	0	0.404922	-0.0719161	-0.0719161	0.0332687	0.84191	0.186431	0.333652	0.96242	0.15197	0.229066
5	0	3.62767	-0.0719161	-0.0719161	0.0281203	0.819914	0.182192	0.322491	0.946383	0.148903	0.224836
6	0	-1.61154	-0.0719161	-0.0719161	0.0232555	0.798025	0.177952	0.310579	0.930424	0.145751	0.220576
7	0	5.94663	-0.0719161	-0.0719161	0.0187004	0.776249	0.173713	0.302155	0.914545	0.142569	0.216287
8	0	3.70407	-0.0719161	-0.0719161	0.0143143	0.754597	0.169473	0.293538	0.898751	0.139343	0.211968
9	0	-0.404358	-0.0719161	-0.0719161	0.0101918	0.733086	0.165234	0.284055	0.883048	0.136045	0.207621
10	0	7.9034	-0.0719161	-0.0719161	0.00612566	0.71173	0.160994	0.274112	0.867439	0.132706	0.203248
11	0	9.60632	-0.0719161	-0.0719161	0.00211012	0.690533	0.156754	0.267681	0.85193	0.129376	0.198849
12	0	-2.52898	-0.0719161	-0.0719161	-0.00166452	0.669503	0.152515	0.260981	0.836524	0.126028	0.194426
13	0	6.94478	-0.0719161	-0.0719161	-0.00523577	0.648648	0.148275	0.253972	0.821226	0.122656	0.189979
14	0	0.0180652	-0.0719161	-0.0719161	-0.00881622	0.627976	0.144036	0.247108	0.806041	0.119257	0.18551
15	0	3.71983	-0.0719161	-0.0719161	-0.012396	0.607497	0.139796	0.239402	0.790971	0.115803	0.181019
16	0	1.13636	-0.0719161	-0.0719161	-0.0158928	0.58722	0.135557	0.231836	0.776018	0.112317	0.176508
17	0	6.02314	-0.0719161	-0.0719161	-0.0193539	0.567144	0.131317	0.223853	0.761179	0.108802	0.171977
18	0	-0.58894	-0.0719161	-0.0719161	-0.0225964	0.547274	0.127078	0.215399	0.746452	0.105269	0.167428
19	0	1.11895	-0.0719161	-0.0719161	-0.0256048	0.527622	0.122838	0.210348	0.731836	0.101756	0.162861
20	0	2.15458	-0.0719161	-0.0719161	-0.0285053	0.508196	0.118598	0.205046	0.71733	0.0982419	0.158277
21	0	-4.93446	-0.0719161	-0.0719161	-0.0312527	0.48901	0.114359	0.199372	0.702935	0.0947084	0.153678
22	0	2.00267	-0.0719161	-0.0719161	-0.034101	0.470074	0.110119	0.193763	0.68865	0.0911634	0.149065
23	0	-0.50961	-0.0719161	-0.0719161	-0.0370852	0.451392	0.10588	0.187882	0.674472	0.0876135	0.144439
24	0	3.82608	-0.0719161	-0.0719161	-0.0400502	0.432965	0.10164	0.182001	0.6604	0.0840498	0.139802
25	0	-0.0852743	-0.0719161	-0.0719161	-0.0430692	0.414793	0.0974007	0.176285	0.646433	0.0804807	0.135152
26	0	-4.09622	-0.0719161	-0.0719161	-0.0460204	0.396877	0.0931611	0.170697	0.632571	0.0768954	0.130492
27	0	-2.83985	-0.0719161	-0.0719161	-0.048891	0.379217	0.0889215	0.164171	0.618812	0.0732556	0.12582
28	0	-12.8929	-0.0719161	-0.0719161	-0.0518062	0.361811	0.084682	0.157701	0.605154	0.0695865	0.121137
29	0	16.3199	-0.0719161	-0.0719161	-0.054741	0.344652	0.0804424	0.151422	0.591594	0.0659133	0.116444
30	0	2.89791	-0.0719161	-0.0719161	-0.0574598	0.327735	0.0762029	0.145207	0.578129	0.0622278	0.111741
31	0	-0.865898	-0.0719161	-0.0719161	-0.0599585	0.311061	0.0719633	0.138476	0.564757	0.0585201	0.107028
32	0	-10.3488	-0.0719161	-0.0719161	-0.0623337	0.294634	0.0677238	0.131874	0.551477	0.0548082	0.102305
33	0	6.11724	-0.0719161	-0.0719161	-0.0645258	0.278464	0.0634842	0.12472	0.538293	0.0510797	0.0975743
34	0	0.831031	-0.0719161	-0.0719161	-0.0667038	0.262557	0.0592446	0.116997	0.525204	0.0473569	0.0928365
35	0	-5.52492	-0.0719161	-0.0719161	-0.0688781	0.246916	0.0550051	0.113399	0.512212	0.0437038	0.0880929
36	0	-4.28851	-0.0719161	-0.0719161	-0.0709144	0.231546	0.0507655	0.109495	0.499317	0.0400798	0.0833442
37	0	5.943	-0.0719161	-0.0719161	-0.0728495	0.216455	0.046526	0.105152	0.48652	0.0364665	0.0785909
38	0	-5.23448	-0.0719161	-0.0719161	-0.0748962	0.201648	0.0422864	0.1009	0.473822	0.0328634	0.0738338
39	0	-7.89165	-0.0719161	-0.0719161	-0.0770599	0.187133	0.0380468	0.0962274	0.461226	0.0292495	0.0690736
40	0	-11.214	-0.0719161	-0.0719161	-0.0792665	0.172913	0.0338073	0.0915772	0.448729	0.0256344	0.0643112
41	0	4.05363	-0.0719161	-0.0719161	-0.0815728	0.158984	0.0295677	0.0870359	0.43633	0.0220251	0.0595474
42	0	3.81713	-0.0719161	-0.0719161	-0.083823	0.145346	0.0253282	0.0825542	0.424028	0.018417	0.0547826
43	0	5.32993	-0.0719161	-0.0719161	-0.086013	0.132008	0.0210886	0.0776189	0.411821	0.014808	0.0500171
44	0	4.48439	-0.0719161	-0.0719161	-0.0882712	0.118975	0.0168491	0.0727179	0.399709	0.0111994	0.0452522
45	0	3.60865	-0.0719161	-0.0719161	-0.0905673	0.106254	0.0126095	0.0678598	0.387692	0.00758403	0.040489
46	0	5.65672	-0.0719161	-0.0719161	-0.092795	0.0938533	0.00836993	0.0629859	0.375769	0.00396703	0.0357288
47	0	-5.04318	-0.0719161	-0.0719161	-0.094962	0.0817713	0.00413038	0.0582003	0.36394	0.000362061	0.0309728
48	0	1.8756	-0.0719161	-0.0719161	-0.0971007	0.0700087	-0.000109182	0.0534013	0.352204	-0.00324456	0.0262211
49	0	-2.56758	-0.0719161	-0.0719161	-0.0991875	0.0585682	-0.00434874	0.0486377	0.340559	-0.00684738	0.0214736
50	0	-5.24567	-0.0719161	-0.0719161	-0.101322	0.047449	-0.0085883	0.0439158	0.329005	-0.0104576	0.0167306
51	0	-5.78368	-0.0719161	-0.0719161	-0.10351	0.0366488	-0.0128279	0.0388936	0.317542	-0.0141113	0.0119923
52	0	-5.13254	-0.0719161	-0.0719161	-0.105685	0.0261631	-0.0170674	0.0338935	0.306167	-0.0177847	0.00725887
53	0	3.56056	-0.0719161	-0.0719161	-0.107871	0.015982	-0.021307	0.0289271	0.294879	-0.0214666	0.00253073
54	0	3.32259	-0.0719161	-0.0719161	-0.109871	0.00609774	-0.0255465	0.023956	0.283675	-0.025156	-0.00219235
55	0	0.0656454	-0.0719161	-0.0719161	-0.11166	-0.00349104	-0.0297861	0.0190021	0.272554	-0.0288403	-0.0069105
56	0	-5.47597	-0.0719161	-0.0719161	-0.113349	-0.0127854	-0.0340256	0.0140497	0.261516	-0.0325243	-0.0116223
57	0	-0.0981207	-0.0719161	-0.0719161	-0.11488	-0.0217834	-0.0382652	0.00907647	0.250562	-0.0362119	-0.0163262
58	0	-12.6059	-0.0719161	-0.0719161	-0.116351	-0.0304835	-0.0425048	0.00408555	0.239691	-0.0398995	-0.0210204
59	0	-2.90258	-0.0719161	-0.0719161	-0.117769	-0.0388916	-0.0467443	-0.0007755	0.228903	-0.0435847	-0.0257027
60	0	-4.93765	-0.0719161	-0.0719161	-0.119036	-0.0470113	-0.0509839	-0.00564383	0.218199	-0.0472683	-0.0303725
61	0	5.88324	-0.0719161	-0.0719161	-0.120168	-0.0548433	-0.0552234	-0.0105415	0.207579	-0.0509439	-0.035029
62	0	-2.2594	-0.0719161	-0.0719161	-0.121331	-0.0623913	-0.059463	-0.0154505	0.197042	-0.0546156	-0.0396711
63	0	6.06458	-0.0719161	-0.0719161	-0.122525	-0.0696589	-0.0637026	-0.0202693	0.186589	-0.0582951	-0.0442977
64	0	2.76526	-0.0719161	-0.0719161	-0.123681	-0.076652	-0.0679421	-0.0251102	0.176217	-0.0619703	-0.0489075
65	0	-9.84885	-0.0719161	-0.0719161	-0.12484	-0.0833826	-0.0721817	-0.0298577	0.165924	-0.0656432	-0.0534989
66	0	5.29467	-0.0719161	-0.0719161	-0.125877	-0.0898605	-0.0764212	-0.0345085	0.155706	-0.069306	-0.0580712
67	0	4.51963	-0.0719161	-0.0719161	-0.126784	-0.0960908	-0.0806608	-0.0398594	0.14556	-0.0729302	-0.0626237
68	0	10.6192	-0.0719161	-0.0719161	-0.127653	-0.10208	-0.0849004	-0.0451581	0.135485	-0.0765325	-0.0671546
69	0	-2.78808	-0.0719161	-0.0719161	-0.128457	-0.107835	-0.0891399	-0.0503848	0.125479	-0.080129	-0.0716625
70	0	7.58113	-0.0719161	-0.0719161	-0.129467	-0.113362	-0.0933795	-0.0556291	0.115541	-0.0837128	-0.0761455
71	0	-8.31922	-0.0719161	-0.0719161	-0.13072	-0.118674	-0.097619	-0.0607859	0.105668	-0.0872754	-0.080602
72	0	0.0904118	-0.0719161	-0.0719161	-0.132067	-0.123783	-0.101859	-0.06595	0.0958583	-0.0908281	-0.0850323
73	0	-11.6707	-0.0719161	-0.0719161	-0.133592	-0.128699	-0.106098	-0.0711186	0.0861088	-0.0943637	-0.0894375
74	0	-2.74497	-0.0719161	-0.0719161	-0.135159	-0.133436	-0.110338	-0.0762826	0.076418	-0.0978938	-0.0938179
75	0	1.166	-0.0719161	-0.0719161	-0.136761	-0.138009	-0.114577	-0.0814764	0.0667844	-0.101457	-0.0981744
76	0	-2.50727	-0.0719161	-0.0719161	-0.13854	-0.142431	-0.118817	-0.0866705	0.0572047	-0.10503	-0.102508
77	0	-6.98839	-0.0719161	-0.0719161	-0.140471	-0.146723	-0.123056	-0.0918448	0.0476763	-0.108588	-0.106818
78	0	2.3168	-0.0719161	-0.0719161	-0.142326	-0.150902	-0.127296	-0.0970046	0.0381961	-0.11214	-0.111107
79	0	-9.61135	-0.0719161	-0.0719161	-0.144106	-0.154978	-0.131535	-0.102273	0.0287618	-0.115694	-0.115375
80	0	-3.97613	-0.0719161	-0.0719161	-0.14591	-0.15896	-0.135775	-0.107516	0.0193747	-0.119234	-0.119623
81	0	-2.67453	-0.0719161	-0.0719161	-0.147685	-0.162853	-0.140015	-0.11286	0.0100369	-0.122776	-0.12385
82	0	-3.74374	-0.0719161	-0.0719161	-0.149607	-0.166663	-0.144254	-0.118309	0.000750167	-0.126297	-0.128056
83	0	-7.08307	-0.0719161	-0.0719161	-0.151692	-0.170396	-0.148494	-0.122998	-0.00848336	-0.129739	-0.13224
84	0	-0.626389	-0.0719161	-0.0719161	-0.153809	-0.174056	-0.152733	-0.127745	-0.0176621	-0.133142	-0.136402
85	0	-6.63466	-0.0719161	-0.0719161	-0.156001	-0.177643	-0.156973	-0.132558	-0.0267848	-0.136515	-0.140544
86	0	-9.29521	-0.0719161	-0.0719161	-0.158118	-0.181157	-0.161212	-0.13734	-0.0358488	-0.139867	-0.144666
87	0	13.1842	-0.0719161	-0.0719161	-0.160133	-0.184601	-0.165452	-0.142302	-0.0448515	-0.143239	-0.148768
88	0	-5.67349	-0.0719161	-0.0719161	-0.162149	-0.187976	-0.169692	-0.147237	-0.0537923	-0.146605	-0.15285
89	0	1.4627	-0.0719161	-0.0719161	-0.16412	-0.19129	-0.173931	-0.152241	-0.0626706	-0.149961	-0.156912
90	0	5.35711	-0.0719161	-0.0719161	-0.166108	-0.194548	-0.178171	-0.157328	-0.0714859	-0.153305	-0.160956
91	0	3.11031	-0.0719161	-0.0719161	-0.168119	-0.197743	-0.18241	-0.161819	-0.080238	-0.156598	-0.164981
92	0	11.4309	-0.0719161	-0.0719161	-0.170084	-0.200873	-0.18665	-0.166339	-0.0889249	-0.159864	-0.168989
93	0	0.135193	-0.0719161	-0.0719161	-0.172015	-0.20393	-0.190889	-0.171024	-0.0975443	-0.163144	-0.172978
94	0	-5.24064	-0.0719161	-0.0719161	-0.174076	-0.206909	-0.195129	-0.175787	-0.106094	-0.166418	-0.176948
95	0	4.35613	-0.0719161	-0.0719161	-0.176269	-0.20981	-0.199368	-0.179938	-0.114574	-0.169646	-0.180899
96	0	11.5128	-0.0719161	-0.0719161	-0.178526	-0.212635	-0.203608	-0.184236	-0.122981	-0.172875	-0.184831
97	0	5.22174	-0.0719161	-0.0719161	-0.180887	-0.21538	-0.207848	-0.187926	-0.131316	-0.176083	-0.188747
98	0	-5.41873	-0.0719161	-0.0719161	-0.183241	-0.218047	-0.212087	-0.190984	-0.139578	-0.179313	-0.192647
99	0	5.87459	-0.0719161	-0.0719161	-0.185579	-0.220638	-0.216327	-0.198614	-0.147765	-0.182705	-0.196532
100	0	-9.4938	-0.0719161	-0.0719161	-0.187992	-0.223157	-0.220566	-0.205906	-0.155877	-0.18617	-0.200402
101	0	1.24122	-0.0719161	-0.0719161	-0.190457	-0.225614	-0.224806	-0.212698	-0.163915	-0.189652	-0.20426
102	0	4.43017	-0.0719161	-0.0719161	-0.192727	-0.228016	-0.229045	-0.219577	-0.171877	-0.193161	-0.208105
103	0	-5.51127	-0.0719161	-0.0719161	-0.194788	-0.230358	-0.233285	-0.226089	-0.179764	-0.196678	-0.211939
104	0	-4.18978	-0.0719161	-0.0719161	-0.196739	-0.232637	-0.237524	-0.232604	-0.187573	-0.200196	-0.215763
105	0	7.32368	-0.0719161	-0.0719161	-0.198511	-0.23484	-0.241764	-0.239327	-0.195303	-0.203737	-0.219573
106	0	-8.39127	-0.0719161	-0.0719161	-0.200268	-0.236958	-0.246004	-0.246209	-0.202951	-0.207272	-0.223369
107	0	-7.23242	-0.0719161	-0.0719161	-0.202015	-0.238988	-0.250243	-0.251919	-0.210517	-0.210731	-0.227148
108	0	-0.998074	-0.0719161	-0.0719161	-0.203609	-0.240924	-0.254483	-0.257702	-0.217996	-0.214156	-0.230911
109	0	4.81368	-0.0719161	-0.0719161	-0.205081	-0.242756	-0.258722	-0.263703	-0.22539	-0.217572	-0.234657
110	0	1.36359	-0.0719161	-0.0719161	-0.206575	-0.244477	-0.262962	-0.269763	-0.232695	-0.220971	-0.238385
111	0	-3.32041	-0.0719161	-0.0719161	-0.208083	-0.246081	-0.267201	-0.275323	-0.239909	-0.224364	-0.242094
112	0	-3.03195	-0.0719161	-0.0719161	-0.209554	-0.247567	-0.271441	-0.281012	-0.247034	-0.227749	-0.245783
113	0	4.32603	-0.0719161	-0.0719161	-0.211021	-0.248941	-0.27568	-0.286138	-0.254068	-0.23111	-0.24945
114	0	7.56706	-0.0719161	-0.0719161	-0.212357	-0.25021	-0.27992	-0.290684	-0.261014	-0.234462	-0.253096
115	0	6.46995	-0.0719161	-0.0719161	-0.213552	-0.25137	-0.28416	-0.299425	-0.267872	-0.237848	-0.256719
116	0	-0.808677	-0.0719161	-0.0719161	-0.214695	-0.25242	-0.288399	-0.307839	-0.274641	-0.241233	-0.260319
117	0	-1.32033	-0.0719161	-0.0719161	-0.215754	-0.253363	-0.292639	-0.315913	-0.281322	-0.244625	-0.263894
118	0	3.76076	-0.0719161	-0.0719161	-0.216927	-0.254199	-0.296878	-0.324175	-0.287914	-0.248003	-0.267442
119	0	10.7224	-0.0719161	-0.0719161	-0.21824	-0.254937	-0.301118	-0.331306	-0.294419	-0.251307	-0.270962
120	0	2.34133	-0.0719161	-0.0719161	-0.219577	-0.255585	-0.305357	-0.338617	-0.300835	-0.254579	-0.274452
121	0	-9.67755	-0.0719161	-0.0719161	-0.220997	-0.256145	-0.309597	-0.345421	-0.307165	-0.257814	-0.277916
122	0	-2.73354	-0.0719161	-0.0719161	-0.222403	-0.256628	-0.313837	-0.351639	-0.313407	-0.261029	-0.281352
123	0	-3.17026	-0.0719161	-0.0719161	-0.223787	-0.257046	-0.318076	-0.362085	-0.319563	-0.264317	-0.284762
124	0	-1.45638	-0.0719161	-0.0719161	-0.225248	-0.257416	-0.322316	-0.372323	-0.325632	-0.267616	-0.288145
125	0	-0.0324733	-0.0719161	-0.0719161	-0.226767	-0.257759	-0.326555	-0.381414	-0.331617	-0.270852	-0.291502
126	0	-1.8099	-0.0719161	-0.0719161	-0.228169	-0.258094	-0.330795	-0.389961	-0.337518	-0.274055	-0.294833
127	0	-1.2437	-0.0719161	-0.0719161	-0.229452	-0.258428	-0.335034	-0.402734	-0.343335	-0.277274	-0.298141
128	0	-0.825491	-0.291296	-0.291296	-0.230689	-0.258766	-0.339274	-0.414494	-0.349069	-0.280438	-0.301423
129	0	-7.03593	-0.291296	-0.291296	-0.231836	-0.259109	-0.343513	-0.430467	-0.354718	-0.283593	-0.30468
130	0	2.31034	-0.291296	-0.291296	-0.233024	-0.259456	-0.347753	-0.450809	-0.360281	-0.28666	-0.30791
131	0	8.57759	-0.291296	-0.291296	-0.234259	-0.259811	-0.351993	-0.439501	-0.365758	-0.289412	-0.311112
132	0	-1.0402	-0.291296	-0.291296	-0.235444	-0.260171	-0.356232	-0.430541	-0.371147	-0.291997	-0.314285
133	0	-2.12844	-0.291296	-0.291296	-0.236606	-0.260527	-0.357419	-0.424939	-0.376448	-0.294473	-0.317431
134	0	3.48958	-0.291296	-0.291296	-0.237836	-0.260872	-0.358605	-0.418633	-0.381661	-0.296852	-0.320549
135	0	-4.01657	-0.291296	-0.291296	-0.239131	-0.261207	-0.359792	-0.415599	-0.386784	-0.29923	-0.323639
136	0	-10.2447	-0.291296	-0.291296	-0.240471	-0.261536	-0.360978	-0.412382	-0.391817	-0.301557	-0.326699
137	0	2.39055	-0.291296	-0.291296	-0.241879	-0.261876	-0.362165	-0.40836	-0.39676	-0.303814	-0.329731
138	0	1.68754	-0.291296	-0.291296	-0.243279	-0.262238	-0.363352	-0.403912	-0.401613	-0.306009	-0.332734
139	0	4.99757	-0.291296	-0.291296	-0.244671	-0.262618	-0.364538	-0.402716	-0.406376	-0.308106	-0.335709
140	0	2.68634	-0.291296	-0.291296	-0.246114	-0.263014	-0.365725	-0.40127	-0.411049	-0.310131	-0.338654
141	0	0.997882	-0.291296	-0.291296	-0.247593	-0.26343	-0.366911	-0.399544	-0.415631	-0.312139	-0.341569
142	0	-5.96197	-0.291296	-0.291296	-0.24908	-0.263864	-0.368098	-0.397957	-0.420122	-0.314103	-0.344451
143	0	-10.0058	-0.291296	-0.291296	-0.250581	-0.264325	-0.369284	-0.39555	-0.424521	-0.31596	-0.347301
144	0	-2.98213	-0.291296	-0.291296	-0.252101	-0.264815	-0.370471	-0.393282	-0.428828	-0.317785	-0.350119
145	0	-1.41399	-0.291296	-0.291296	-0.253634	-0.265329	-0.371658	-0.39059	-0.433045	-0.319539	-0.352906
146	0	-5.58303	-0.291296	-0.291296	-0.255215	-0.265868	-0.372844	-0.387423	-0.437171	-0.321294	-0.355663
147	0	-5.48358	-0.291296	-0.291296	-0.256846	-0.26644	-0.374031	-0.38769	-0.441207	-0.323263	-0.358391
148	0	-8.89154	-0.291296	-0.291296	-0.258508	-0.267053	-0.375217	-0.387702	-0.445154	-0.325306	-0.361091
149	0	1.36113	-0.291296	-0.291296	-0.260208	-0.267722	-0.376404	-0.387346	-0.44901	-0.327372	-0.363763
150	0	14.0005	-0.291296	-0.291296	-0.261849	-0.268459	-0.37759	-0.38706	-0.452779	-0.329446	-0.366409
151	0	-2.0958	-0.291296	-0.291296	-0.263421	-0.269262	-0.378777	-0.386458	-0.456459	-0.331428	-0.369031
152	0	-4.83437	-0.291296	-0.291296	-0.264976	-0.270129	-0.379964	-0.385866	-0.460051	-0.333373	-0.371627
153	0	1.68283	-0.291296	-0.291296	-0.266487	-0.271058	-0.38115	-0.385402	-0.463555	-0.335299	-0.374194
154	0	13.8738	-0.291296	-0.291296	-0.268006	-0.27204	-0.382337	-0.385027	-0.466972	-0.337201	-0.37673
155	0	-5.04742	-0.291296	-0.291296	-0.269539	-0.273078	-0.383523	-0.383993	-0.470301	-0.339125	-0.379231
156	0	2.11157	-0.291296	-0.291296	-0.271034	-0.274167	-0.38471	-0.383	-0.473543	-0.34104	-0.381698
157	0	1.39926	-0.291296	-0.291296	-0.272502	-0.275296	-0.385896	-0.382127	-0.476698	-0.342872	-0.384129
158	0	-1.29754	-0.291296	-0.291296	-0.274021	-0.276458	-0.387083	-0.381284	-0.479767	-0.344661	-0.386524
159	0	-7.10603	-0.291296	-0.291296	-0.275591	-0.277652	-0.38827	-0.38018	-0.48275	-0.346503	-0.388881
160	0	6.09224	-0.291296	-0.291296	-0.277182	-0.27888	-0.389456	-0.379144	-0.485648	-0.348294	-0.391197
161	0	4.58881	-0.291296	-0.291296	-0.278812	-0.280153	-0.390643	-0.377811	-0.48846	-0.350073	-0.393472
162	0	1.54246	-0.291296	-0.291296	-0.280423	-0.281481	-0.391829	-0.376172	-0.491186	-0.351755	-0.395705
163	0	5.61083	-0.291296	-0.291296	-0.282011	-0.282861	-0.393016	-0.376745	-0.493829	-0.353055	-0.397895
164	0	1.68247	-0.291296	-0.291296	-0.283621	-0.284299	-0.394202	-0.377152	-0.496386	-0.354153	-0.40004
165	0	-5.08053	-0.291296	-0.291296	-0.285241	-0.285799	-0.395389	-0.37733	-0.49886	-0.355174	-0.402138
166	0	2.24085	-0.291296	-0.291296	-0.286854	-0.287367	-0.396576	-0.377562	-0.501249	-0.356089	-0.404185
167	0	-8.00554	-0.291296	-0.291296	-0.288462	-0.289011	-0.397762	-0.377533	-0.503555	-0.356909	-0.406179
168	0	4.88748	-0.291296	-0.291296	-0.290066	-0.290736	-0.398949	-0.377524	-0.505778	-0.35767	-0.408121
169	0	-0.445834	-0.291296	-0.291296	-0.29166	-0.29254	-0.400135	-0.377542	-0.507918	-0.358324	-0.410015
170	0	-0.395504	-0.291296	-0.291296	-0.293267	-0.294426	-0.401322	-0.37756	-0.509976	-0.358943	-0.411863
171	0	0.69385	-0.291296	-0.291296	-0.294884	-0.296405	-0.402508	-0.377569	-0.511952	-0.359728	-0.413667
172	0	2.97797	-0.291296	-0.291296	-0.296501	-0.298487	-0.403695	-0.377584	-0.513848	-0.360558	-0.415428
173	0	1.68249	-0.291296	-0.291296	-0.29812	-0.300684	-0.404882	-0.377563	-0.515663	-0.361343	-0.417151
174	0	3.99534	-0.291296	-0.291296	-0.299737	-0.303008	-0.406068	-0.377506	-0.517398	-0.36211	-0.418836
175	0	-1.02608	-0.291296	-0.291296	-0.301351	-0.305461	-0.407255	-0.377706	-0.519053	-0.362863	-0.42049
176	0	-5.81586	-0.291296	-0.291296	-0.302967	-0.308043	-0.408441	-0.377848	-0.52063	-0.363569	-0.422111
177	0	-1.77338	-0.291296	-0.291296	-0.304583	-0.310756	-0.409628	-0.37822	-0.522128	-0.364292	-0.423699
178	0	2.5059	-0.291296	-0.291296	-0.306198	-0.313597	-0.410814	-0.378832	-0.523548	-0.364956	-0.425253
179	0	4.8399	-0.291296	-0.291296	-0.307811	-0.316566	-0.412001	-0.377701	-0.524889	-0.365368	-0.426773
180	0	2.59912	-0.291296	-0.291296	-0.309423	-0.319656	-0.413188	-0.376705	-0.526153	-0.365668	-0.42826
181	0	2.0618	-0.291296	-0.291296	-0.311033	-0.322854	-0.414374	-0.375859	-0.527341	-0.365865	-0.429717
182	0	-1.34961	-0.291296	-0.291296	-0.312671	-0.326151	-0.415561	-0.374942	-0.528452	-0.366014	-0.431142
183	0	-9.14308	-0.291296	-0.291296	-0.31434	-0.329544	-0.416747	-0.374437	-0.529488	-0.366313	-0.432538
184	0	3.56064	-0.291296	-0.291296	-0.316025	-0.333029	-0.417934	-0.37387	-0.530448	-0.366627	-0.433906
185	0	-4.86652	-0.291296	-0.291296	-0.317735	-0.33661	-0.419121	-0.373462	-0.531332	-0.366965	-0.435247
186	0	-8.98967	-0.291296	-0.291296	-0.319453	-0.340287	-0.420307	-0.373242	-0.532142	-0.367285	-0.436563
187	0	2.78632	-0.291296	-0.291296	-0.321176	-0.344051	-0.421494	-0.371663	-0.532877	-0.367335	-0.437857
188	0	-6.72896	-0.291296	-0.291296	-0.322923	-0.347893	-0.42268	-0.37015	-0.533537	-0.367282	-0.43913
189	0	-2.98385	-0.291296	-0.291296	-0.324688	-0.351808	-0.423867	-0.369011	-0.534122	-0.367346	-0.440381
190	0	-4.4401	-0.291296	-0.291296	-0.326453	-0.355787	-0.425053	-0.368053	-0.534633	-0.367434	-0.441609
191	0	-2.43231	-0.291296	-0.291296	-0.328216	-0.359825	-0.42624	-0.365699	-0.53507	-0.367375	-0.442813
192	0	-1.29406	-0.291296	-0.291296	-0.329987	-0.363916	-0.427427	-0.363679	-0.535434	-0.367392	-0.443997
193	0	-7.56511	-0.291296	-0.291296	-0.33176	-0.368046	-0.428613	-0.360272	-0.535725	-0.367361	-0.445165
194	0	-3.92286	-0.291296	-0.291296	-0.333551	-0.372208	-0.4298	-0.355425	-0.535944	-0.367513	-0.446318
195	0	3.80089	-0.291296	-0.291296	-0.335363	-0.376396	-0.430986	-0.361003	-0.536093	-0.368549	-0.447459
196	0	0.578864	-0.291296	-0.291296	-0.337183	-0.380606	-0.432173	-0.365807	-0.536172	-0.370017	-0.448591
197	0	-4.08478	-0.291296	-0.291296	-0.339015	-0.384839	-0.433359	-0.369509	-0.53618	-0.371705	-0.449715
198	0	2.66152	-0.291296	-0.291296	-0.340745	-0.389091	-0.434546	-0.373445	-0.53612	-0.373604	-0.450836
199	0	-3.8669	-0.291296	-0.291296	-0.342359	-0.39335	-0.435733	-0.376282	-0.535991	-0.375482	-0.451956
200	0	8.43982	-0.291296	-0.291296	-0.343914	-0.397605	-0.436919	-0.379184	-0.535794	-0.377436	-0.453074
201	0	3.04984	-0.291296	-0.291296	-0.345378	-0.401839	-0.438106	-0.382332	-0.535531	-0.379535	-0.454184
202	0	-1.95135	-0.291296	-0.291296	-0.346811	-0.406038	-0.439292	-0.385601	-0.535201	-0.381722	-0.455284
203	0	-1.7596	-0.291296	-0.291296	-0.348218	-0.41019	-0.440479	-0.387942	-0.534805	-0.383956	-0.456367
204	0	8.83374	-0.291296	-0.291296	-0.349536	-0.414279	-0.441665	-0.390358	-0.534345	-0.38625	-0.457433
205	0	-0.735534	-0.291296	-0.291296	-0.350776	-0.418287	-0.442852	-0.39283	-0.533821	-0.388532	-0.458479
206	0	-2.59978	-0.291296	-0.291296	-0.352025	-0.422196	-0.444039	-0.39524	-0.533234	-0.390849	-0.459501
207	0	0.463441	-0.291296	-0.291296	-0.353281	-0.425995	-0.445225	-0.398045	-0.532585	-0.393336	-0.460498
208	0	3.91933	-0.291296	-0.291296	-0.354508	-0.429675	-0.446412	-0.400775	-0.531873	-0.395848	-0.461464
209	0	-2.5883	-0.291296	-0.291296	-0.355726	-0.433236	-0.447598	-0.403771	-0.531098	-0.398433	-0.462398
210	0	-1.7292	-0.291296	-0.291296	-0.356866	-0.436674	-0.448785	-0.407054	-0.530259	-0.400972	-0.463296
211	0	14.1789	-0.291296	-0.291296	-0.357921	-0.439982	-0.449971	-0.408256	-0.529357	-0.403089	-0.464158
212	0	-3.51681	-0.291296	-0.291296	-0.358942	-0.443153	-0.451158	-0.409615	-0.52839	-0.405024	-0.464978
213	0	-10.522	-0.291296	-0.291296	-0.359911	-0.446186	-0.452345	-0.411176	-0.527358	-0.406883	-0.465752
214	0	-1.12709	-0.291296	-0.291296	-0.360902	-0.449079	-0.453531	-0.412673	-0.526261	-0.408671	-0.466475
215	0	-0.0315815	-0.291296	-0.291296	-0.361926	-0.451832	-0.454718	-0.414511	-0.525099	-0.410513	-0.467141
216	0	-7.82949	-0.291296	-0.291296	-0.362935	-0.454444	-0.455904	-0.41631	-0.52387	-0.412352	-0.46775
217	0	6.84259	-0.291296	-0.291296	-0.363952	-0.456911	-0.457091	-0.418165	-0.522576	-0.414145	-0.468304
218	0	2.35926	-0.291296	-0.291296	-0.364944	-0.459232	-0.458277	-0.420105	-0.521215	-0.415921	-0.468801
219	0	7.82355	-0.291296	-0.291296	-0.365907	-0.461414	-0.459464	-0.421433	-0.519787	-0.417694	-0.469243
220	0	5.00079	-0.291296	-0.291296	-0.366877	-0.463464	-0.460651	-0.422788	-0.518293	-0.419455	-0.46963
221	0	-1.03489	-0.291296	-0.291296	-0.367846	-0.465396	-0.461837	-0.42433	-0.516731	-0.421261	-0.46996
222	0	-7.189	-0.291296	-0.291296	-0.368742	-0.467218	-0.463024	-0.42597	-0.515101	-0.423068	-0.470235
223	0	1.82795	-0.291296	-0.291296	-0.369563	-0.468932	-0.46421	-0.426855	-0.513403	-0.424756	-0.470457
224	0	2.19323	-0.291296	-0.291296	-0.37034	-0.470539	-0.465397	-0.427918	-0.511636	-0.426439	-0.470622
225	0	1.70237	-0.291296	-0.291296	-0.371054	-0.47204	-0.466583	-0.428242	-0.5098	-0.428089	-0.470729
226	0	-3.1153	-0.291296	-0.291296	-0.371757	-0.47343	-0.46777	-0.427796	-0.507897	-0.42978	-0.470773
227	0	13.7365	-0.291296	-0.291296	-0.372451	-0.47471	-0.468957	-0.432922	-0.505926	-0.43179	-0.470752
228	0	-2.72309	-0.291296	-0.291296	-0.373097	-0.475877	-0.470143	-0.437638	-0.503887	-0.433946	-0.470665
229	0	-1.33874	-0.291296	-0.291296	-0.373704	-0.476917	-0.47133	-0.441741	-0.501781	-0.436095	-0.470511
230	0	0.832544	-0.291296	-0.291296	-0.374361	-0.477825	-0.472516	-0.445947	-0.499608	-0.438288	-0.470289
231	0	6.44116	-0.291296	-0.291296	-0.375071	-0.478603	-0.473703	-0.449726	-0.497369	-0.440578	-0.469997
232	0	7.0163	-0.291296	-0.291296	-0.375801	-0.479254	-0.474889	-0.453504	-0.495063	-0.442872	-0.469634
233	0	-6.19097	-0.291296	-0.291296	-0.376576	-0.479793	-0.476076	-0.457554	-0.49269	-0.445229	-0.469198
234	0	-1.66463	-0.291296	-0.291296	-0.377334	-0.48023	-0.477263	-0.461816	-0.490249	-0.447542	-0.468687
235	0	0.108857	-0.291296	-0.291296	-0.378073	-0.480565	-0.478449	-0.464513	-0.48774	-0.449475	-0.468101
236	0	1.22011	-0.291296	-0.291296	-0.378847	-0.480802	-0.479636	-0.467306	-0.485164	-0.45123	-0.467437
237	0	0.702785	-0.291296	-0.291296	-0.379642	-0.480948	-0.480822	-0.470399	-0.48252	-0.452992	-0.466691
238	0	4.71479	-0.291296	-0.291296	-0.38041	-0.481007	-0.482009	-0.473581	-0.479808	-0.454692	-0.46586
239	0	5.99805	-0.291296	-0.291296	-0.381155	-0.480987	-0.483195	-0.476029	-0.477028	-0.456274	-0.46494
240	0	-8.65854	-0.291296	-0.291296	-0.381893	-0.480889	-0.484382	-0.478665	-0.47418	-0.457846	-0.463931
241	0	-1.40346	-0.291296	-0.291296	-0.382613	-0.480707	-0.485569	-0.48049	-0.471265	-0.459281	-0.462835
242	0	1.66818	-0.291296	-0.291296	-0.383358	-0.480439	-0.486755	-0.481481	-0.468283	-0.460748	-0.461653
243	0	-6.33503	-0.291296	-0.291296	-0.384132	-0.48009	-0.487942	-0.488514	-0.465234	-0.462713	-0.460384
244	0	5.13959	-0.291296	-0.291296	-0.384904	-0.479663	-0.489128	-0.495077	-0.462119	-0.464849	-0.45903
245	0	-2.24232	-0.291296	-0.291296	-0.385686	-0.479166	-0.490315	-0.501147	-0.458937	-0.467091	-0.45759
246	0	3.72014	-0.291296	-0.291296	-0.386402	-0.478601	-0.491502	-0.507487	-0.455687	-0.46935	-0.456066
247	0	-7.49865	-0.291296	-0.291296	-0.387044	-0.477964	-0.492688	-0.512212	-0.452371	-0.471268	-0.45446
248	0	1.64568	-0.291296	-0.291296	-0.387653	-0.47725	-0.493875	-0.517193	-0.448989	-0.473071	-0.452768
249	0	1.99374	-0.291296	-0.291296	-0.388209	-0.476456	-0.495061	-0.521456	-0.445542	-0.474768	-0.450985
250	0	-13.6737	-0.291296	-0.291296	-0.388748	-0.475574	-0.496248	-0.524886	-0.442031	-0.476403	-0.449106
251	0	-2.18021	-0.291296	-0.291296	-0.389272	-0.474597	-0.497434	-0.534316	-0.438456	-0.47834	-0.447124
252	0	2.21631	-0.291296	-0.291296	-0.389744	-0.473514	-0.498621	-0.543449	-0.434818	-0.480339	-0.445038
253	0	-8.30275	-0.291296	-0.291296	-0.390172	-0.472308	-0.499808	-0.550955	-0.431118	-0.482027	-0.442847
254	0	-0.425408	-0.291296	-0.291296	-0.39062	-0.470965	-0.500994	-0.557687	-0.427357	-0.483573	-0.440548
255	0	-5.45919	-0.291296	-0.291296	-0.391087	-0.469481	-0.502181	-0.570424	-0.423537	-0.48531	-0.438139
256	0	10.3601	-0.0103087	-0.0103087	-0.391548	-0.467856	-0.503367	-0.581722	-0.419656	-0.486825	-0.435616
257	0	4.32971	-0.0103087	-0.0103087	-0.392018	-0.466095	-0.504554	-0.599003	-0.415714	-0.488318	-0.432975
258	0	3.50852	-0.0103087	-0.0103087	-0.39245	-0.464205	-0.50574	-0.62249	-0.411711	-0.489398	-0.430214
259	0	-4.41891	-0.0103087	-0.0103087	-0.392839	-0.462183	-0.506927	-0.60102	-0.407645	-0.48884	-0.427333
260	0	-6.7321	-0.0103087	-0.0103087	-0.393223	-0.460035	-0.508114	-0.582887	-0.403516	-0.487423	-0.424326
261	0	-1.76748	-0.0103087	-0.0103087	-0.393591	-0.457774	-0.502021	-0.569524	-0.399326	-0.485586	-0.42119
262	0	3.32355	-0.0103087	-0.0103087	-0.393746	-0.455406	-0.495929	-0.555162	-0.395073	-0.483282	-0.417919
263	0	-9.8434	-0.0103087	-0.0103087	-0.393671	-0.452937	-0.489837	-0.545438	-0.390757	-0.480758	-0.414509
264	0	-3.49292	-0.0103087	-0.0103087	-0.39345	-0.450368	-0.483745	-0.535458	-0.386379	-0.477982	-0.410963
265	0	-5.37595	-0.0103087	-0.0103087	-0.393028	-0.447691	-0.477652	-0.524325	-0.381938	-0.474797	-0.407286
266	0	-1.04444	-0.0103087	-0.0103087	-0.392526	-0.444902	-0.47156	-0.512578	-0.377434	-0.471387	-0.403482
267	0	-9.01749	-0.0103087	-0.0103087	-0.391946	-0.44201	-0.465468	-0.505513	-0.372868	-0.468163	-0.399555
268	0	0.131905	-0.0103087	-0.0103087	-0.391177	-0.439023	-0.459376	-0.49809	-0.36824	-0.464885	-0.395511
269	0	-5.89422	-0.0103087	-0.0103087	-0.390239	-0.435947	-0.453283	-0.490253	-0.36355	-0.461449	-0.391351
270	0	-10.4157	-0.0103087	-0.0103087	-0.389262	-0.43279	-0.447191	-0.482607	-0.358796	-0.457868	-0.387084
271	0	-1.37248	-0.0103087	-0.0103087	-0.388238	-0.42955	-0.441099	-0.473852	-0.353979	-0.454024	-0.382716
272	0	1.2799	-0.0103087	-0.0103087	-0.387118	-0.426229	-0.435007	-0.46528	-0.349101	-0.449988	-0.378247
273	0	6.20868	-0.0103087	-0.0103087	-0.38593	-0.422834	-0.428915	-0.456164	-0.344164	-0.445825	-0.373679
274	0	5.76464	-0.0103087	-0.0103087	-0.384565	-0.419365	-0.422822	-0.44643	-0.339169	-0.441507	-0.369013
275	0	6.66115	-0.0103087	-0.0103087	-0.383013	-0.415821	-0.41673	-0.441151	-0.334119	-0.437014	-0.364247
276	0	4.01295	-0.0103087	-0.0103087	-0.381349	-0.412196	-0.410638	-0.435544	-0.329014	-0.432386	-0.359387
277	0	-6.87895	-0.0103087	-0.0103087	-0.379547	-0.408477	-0.404546	-0.429447	-0.323858	-0.427567	-0.354437
278	0	8.09165	-0.0103087	-0.0103087	-0.377755	-0.404657	-0.398453	-0.423433	-0.318654	-0.422629	-0.349399
279	0	1.71888	-0.0103087	-0.0103087	-0.375993	-0.400738	-0.392361	-0.417077	-0.313403	-0.417751	-0.344276
280	0	10.6912	-0.0103087	-0.0103087	-0.374171	-0.396723	-0.386269	-0.410718	-0.308107	-0.412797	-0.339073
281	0	-0.656501	-0.0103087	-0.0103087	-0.372329	-0.392619	-0.380177	-0.404586	-0.302766	-0.4078	-0.333793
282	0	-4.10388	-0.0103087	-0.0103087	-0.370399	-0.388434	-0.374084	-0.398632	-0.297381	-0.402694	-0.32844
283	0	-5.97867	-0.0103087	-0.0103087	-0.368371	-0.384165	-0.367992	-0.391367	-0.291954	-0.397158	-0.323022
284	0	1.69999	-0.0103087	-0.0103087	-0.366319	-0.379816	-0.3619	-0.384179	-0.286485	-0.391402	-0.317538
285	0	0.228555	-0.0103087	-0.0103087	-0.364228	-0.375395	-0.355808	-0.377263	-0.280976	-0.385698	-0.311991
286	0	-10.2337	-0.0103087	-0.0103087	-0.361959	-0.370906	-0.349716	-0.37044	-0.275429	-0.379931	-0.306383
287	0	-3.85491	-0.0103087	-0.0103087	-0.35951	-0.36635	-0.343623	-0.362866	-0.269845	-0.373904	-0.300713
288	0	0.887985	-0.0103087	-0.0103087	-0.356937	-0.361728	-0.337531	-0.355479	-0.264227	-0.367879	-0.29499
289	0	2.66717	-0.0103087	-0.0103087	-0.354205	-0.357029	-0.331439	-0.347293	-0.258577	-0.361721	-0.28922
290	0	4.57833	-0.0103087	-0.0103087	-0.351413	-0.352248	-0.325347	-0.338282	-0.252897	-0.355693	-0.283408
291	0	-9.05233	-0.0103087	-0.0103087	-0.348567	-0.347386	-0.319254	-0.335247	-0.247192	-0.350612	-0.277559
292	0	6.80823	-0.0103087	-0.0103087	-0.345587	-0.342443	-0.313162	-0.33177	-0.241463	-0.345961	-0.271681
293	0	-4.74235	-0.0103087	-0.0103087	-0.342496	-0.337419	-0.30707	-0.327656	-0.235711	-0.341441	-0.265777
294	0	4.2827	-0.0103087	-0.0103087	-0.339422	-0.332313	-0.300978	-0.323672	-0.229938	-0.337089	-0.259856
295	0	-0.163704	-0.0103087	-0.0103087	-0.33637	-0.327117	-0.294885	-0.319088	-0.224146	-0.332762	-0.253925
296	0	2.2099	-0.0103087	-0.0103087	-0.333293	-0.321827	-0.288793	-0.314535	-0.218338	-0.328465	-0.247984
297	0	-5.53398	-0.0103087	-0.0103087	-0.330225	-0.316441	-0.282701	-0.310149	-0.212517	-0.32431	-0.242029
298	0	-4.12541	-0.0103087	-0.0103087	-0.327073	-0.310953	-0.276609	-0.305859	-0.206687	-0.320163	-0.236059
299	0	-19.2315	-0.0103087	-0.0103087	-0.323834	-0.305354	-0.270516	-0.300841	-0.200849	-0.315711	-0.230071
300	0	-0.216393	-0.0103087	-0.0103087	-0.320584	-0.299637	-0.264424	-0.295877	-0.195007	-0.311141	-0.224064
301	0	1.96056	-0.0103087	-0.0103087	-0.317307	-0.293786	-0.258332	-0.290993	-0.189163	-0.306546	-0.218039
302	0	4.08114	-0.0103087	-0.0103087	-0.313935	-0.287791	-0.25224	-0.286094	-0.183322	-0.301913	-0.211995
303	0	-2.0703	-0.0103087	-0.0103087	-0.310474	-0.281649	-0.246148	-0.28126	-0.177487	-0.297319	-0.205929
304	0	-4.05341	-0.0103087	-0.0103087	-0.306943	-0.275359	-0.240055	-0.276422	-0.171656	-0.292729	-0.19984
305	0	-8.63745	-0.0103087	-0.0103087	-0.303328	-0.268922	-0.233963	-0.271572	-0.165831	-0.288083	-0.19373
306	0	-1.89423	-0.0103087	-0.0103087	-0.299689	-0.262342	-0.227871	-0.266717	-0.160009	-0.283424	-0.1876
307	0	2.17569	-0.0103087	-0.0103087	-0.296031	-0.255618	-0.221779	-0.261902	-0.15419	-0.278827	-0.181451
308	0	0.902888	-0.0103087	-0.0103087	-0.292311	-0.248755	-0.215686	-0.257081	-0.148374	-0.274222	-0.175282
309	0	-2.44022	-0.0103087	-0.0103087	-0.288545	-0.241763	-0.209594	-0.252269	-0.142562	-0.269659	-0.169089
310	0	4.59067	-0.0103087	-0.0103087	-0.284613	-0.23465	-0.203502	-0.247471	-0.136752	-0.265066	-0.162872
311	0	2.03443	-0.0103087	-0.0103087	-0.280501	-0.227421	-0.19741	-0.242578	-0.130943	-0.260235	-0.156627
312	0	-1.42639	-0.0103087	-0.0103087	-0.276274	-0.220079	-0.191317	-0.237705	-0.125136	-0.255326	-0.150357
313	0	5.48566	-0.0103087	-0.0103087	-0.271898	-0.212623	-0.185225	-0.232752	-0.119332	-0.250307	-0.144067
314	0	5.31991	-0.0103087	-0.0103087	-0.267432	-0.205053	-0.179133	-0.227713	-0.113531	-0.245256	-0.137758
315	0	-0.320989	-0.0103087	-0.0103087	-0.26288	-0.197382	-0.173041	-0.223291	-0.107736	-0.240532	-0.131431
316	0	-2.8839	-0.0103087	-0.0103087	-0.258181	-0.18962	-0.166949	-0.218837	-0.101945	-0.235904	-0.125091
317	0	2.99911	-0.0103087	-0.0103087	-0.253347	-0.181777	-0.160856	-0.214224	-0.0961583	-0.23109	-0.118741
318	0	5.80013	-0.0103087	-0.0103087	-0.248478	-0.173865	-0.154764	-0.209538	-0.0903753	-0.226205	-0.112384
319	0	2.28078	-0.0103087	-0.0103087	-0.243572	-0.165889	-0.148672	-0.205416	-0.0845962	-0.22143	-0.106027
320	0	-4.54755	-0.0103087	-0.0103087	-0.238588	-0.157853	-0.14258	-0.201158	-0.0788219	-0.21651	-0.099669
321	0	-6.18493	-0.0103087	-0.0103087	-0.23355	-0.149769	-0.136487	-0.197466	-0.0730535	-0.21161	-0.093308
322	0	4.91553	-0.0103087	-0.0103087	-0.228384	-0.141641	-0.130395	-0.19436	-0.0672914	-0.206446	-0.0869438
323	0	-5.59478	-0.0103087	-0.0103087	-0.223084	-0.133472	-0.124303	-0.187006	-0.061536	-0.200179	-0.0805754
324	0	3.2645	-0.0103087	-0.0103087	-0.217705	-0.125265	-0.118211	-0.179968	-0.055789	-0.193358	-0.0742038
325	0	2.83598	-0.0103087	-0.0103087	-0.212231	-0.117013	-0.112118	-0.173375	-0.0500523	-0.18621	-0.0678311
326	0	-4.69715	-0.0103087	-0.0103087	-0.206823	-0.108717	-0.106026	-0.166685	-0.0443277	-0.17877	-0.0614574
327	0	4.53139	-0.0103087	-0.0103087	-0.201504	-0.100384	-0.099934	-0.160464	-0.0386172	-0.171378	-0.0550827
328	0	6.2957	-0.0103087	-0.0103087	-0.196185	-0.0920236	-0.0938418	-0.154212	-0.0329203	-0.163867	-0.0487102
329	0	-1.19591	-0.0103087	-0.0103087	-0.190914	-0.0836509	-0.0877495	-0.147879	-0.0272361	-0.156166	-0.0423431
330	0	-6.46495	-0.0103087	-0.0103087	-0.185611	-0.0752799	-0.0816573	-0.141518	-0.0215645	-0.148315	-0.0359864
331	0	0.0436527	-0.0103087	-0.0103087	-0.180272	-0.0669163	-0.0755651	-0.135385	-0.0159054	-0.140233	-0.0296456
332	0	6.7687	-0.0103087	-0.0103087	-0.174981	-0.0585696	-0.0694728	-0.12923	-0.0102588	-0.131986	-0.0233218
333	0	-2.47122	-0.0103087	-0.0103087	-0.169724	-0.0502542	-0.0633806	-0.12309	-0.00462548	-0.123753	-0.0170159
334	0	5.40091	-0.0103087	-0.0103087	-0.164363	-0.0419806	-0.0572884	-0.116992	0.000995082	-0.115444	-0.0107296
335	0	2.01467	-0.0103087	-0.0103087	-0.158899	-0.0337589	-0.0511961	-0.1106	0.00660261	-0.106846	-0.00446407
336	0	-4.00918	-0.0103087	-0.0103087	-0.153391	-0.0255961	-0.0451039	-0.104271	0.0121943	-0.0982109	0.00177511
337	0	-2.03946	-0.0103087	-0.0103087	-0.147807	-0.0174905	-0.0390117	-0.0976997	0.017767	-0.0894224	0.00798086
338	0	0.676285	-0.0103087	-0.0103087	-0.116401	-0.00944388	-0.0329195	-0.0908723	0.0233168	-0.0807153	0.0141493
339	0	-12.1157	-0.0103087	-0.0103087	-0.0565221	-0.00146529	-0.0268272	-0.0858987	0.0288399	-0.0727992	0.0202761
340	0	-7.52461	-0.0103087	-0.0103087	0.019826	0.00643868	-0.020735	-0.0807829	0.0343343	-0.0652143	0.0263552
341	0	4.20765	-0.0103087	-0.0103087	0.120149	0.0142615	-0.0146428	-0.0755008	0.039798	-0.0577824	0.0323812
342	0	0.379457	-0.0103087	-0.0103087	0.00350629	0.0219969	-0.00855053	-0.0702874	0.0452284	-0.0504693	0.0383466
343	0	0.345653	-0.0103087	-0.0103087	-0.353869	0.0296456	-0.00245829	-0.064681	0.0506226	-0.0429688	0.0442443
344	0	8.68864	-0.0103087	-0.0103087	-0.831994	0.0372072	0.00363394	-0.0591298	0.0559769	-0.035445	0.0500748
345	0	1.67567	-0.0103087	-0.0103087	-1.49937	0.0446782	0.00972617	-0.0534499	0.061287	-0.0279661	0.0558405
346	0	-2.61688	-0.0103087	-0.0103087	-1.20499	0.0520595	0.0158184	-0.04761	0.06655	-0.0205043	0.0615435
347	0	6.86647	-0.0103087	-0.0103087	0.163153	0.0593546	0.0219106	-0.0429185	0.0717629	-0.0131611	0.067187
348	0	15.8688	-0.0103087	-0.0103087	2.00137	0.0665688	0.0280029	-0.0381718	0.076921	-0.00587428	0.0727701
349	0	5.44299	-0.0103087	-0.0103087	4.63138	0.0737127	0.0340951	-0.0331037	0.08202	0.00157065	0.0782906
350	0	-1.83037	-0.0103087	-0.0103087	2.27825	0.080794	0.0401873	-0.0278782	0.087055	0.00904612	0.0837494
351	0	-6.46477	-0.0103087	-0.0103087	-5.63328	0.0878122	0.0462796	-0.0238698	0.0920219	0.0162503	0.0891471
352	0	-15.4302	-0.0103087	-0.0103087	-5.51242	0.0947659	0.0523718	-0.0195705	0.0969199	0.0234978	0.0944833
353	0	4.32247	-0.0103087	-0.0103087	2.10523	0.10165	0.058464	-0.016478	0.101749	0.0306793	0.0997583
354	0	8.64853	-0.0103087	-0.0103087	3.12734	0.108458	0.0645563	-0.0146375	0.10651	0.0380392	0.104969
355	0	2.81546	-0.0103087	-0.0103087	-0.413162	0.115189	0.0706485	-0.00372688	0.111202	0.0464159	0.110113
356	0	-6.40623	-0.0103087	-0.0103087	-0.739464	0.121837	0.0767407	0.00651562	0.115824	0.0552835	0.115191
357	0	-6.10648	-0.0103087	-0.0103087	0.127508	0.12839	0.082833	0.0157637	0.120375	0.0642365	0.120206
358	0	-2.97344	-0.0103087	-0.0103087	0.0588303	0.134842	0.0889252	0.025184	0.124855	0.0733842	0.12516
359	0	-3.7092	-0.0103087	-0.0103087	-0.0404916	0.141188	0.0950174	0.0338817	0.129263	0.08276	0.130054
360	0	-4.69055	-0.0103087	-0.0103087	-0.00776838	0.147426	0.10111	0.0425837	0.133598	0.0921952	0.134883
361	0	-2.01077	-0.0103087	-0.0103087	-0.000726436	0.153565	0.107202	0.0517052	0.137857	0.101843	0.139638
362	0	-5.08894	-0.0103087	-0.0103087	0.0063875	0.159608	0.113294	0.061147	0.14204	0.111456	0.144315
363	0	11.5575	-0.0103087	-0.0103087	0.0135706	0.165548	0.119386	0.0682224	0.146142	0.120292	0.148907
364	0	6.14153	-0.0103087	-0.0103087	0.0209088	0.171381	0.125479	0.0754441	0.150163	0.128797	0.153408
365	0	-3.86336	-0.0103087	-0.0103087	0.0283836	0.177106	0.131571	0.0831097	0.154105	0.137337	0.15781
366	0	7.56905	-0.0103087	-0.0103087	0.0359089	0.182718	0.137663	0.090897	0.157964	0.145783	0.162104
367	0	8.17529	-0.0103087	-0.0103087	0.0434894	0.188219	0.143755	0.0976544	0.161742	0.154067	0.166281
368	0	6.93947	-0.0103087	-0.0103087	0.0511559	0.193606	0.149848	0.104678	0.165433	0.162365	0.170339
369	0	3.19263	-0.0103087	-0.0103087	0.0588892	0.198873	0.15594	0.110546	0.169033	0.170424	0.174278
370	0	-8.45338	-0.0103087	-0.0103087	0.0667654	0.204017	0.162032	0.115227	0.17254	0.178563	0.178097
371	0	2.71886	-0.0103087	-0.0103087	0.0747903	0.209038	0.168124	0.128508	0.17595	0.187651	0.181795
372	0	4.95226	-0.0103087	-0.0103087	0.0829117	0.213938	0.174216	0.141118	0.179259	0.197066	0.185368
373	0	4.64126	-0.0103087	-0.0103087	0.0911478	0.218723	0.180309	0.15303	0.182461	0.206716	0.188812
374	0	-0.301958	-0.0103087	-0.0103087	0.0993811	0.223396	0.186401	0.165328	0.185552	0.216408	0.192125
375	0	-2.59973	-0.0103087	-0.0103087	0.107595	0.227952	0.192493	0.175312	0.188527	0.225404	0.195303
376	0	-4.65061	-0.0103087	-0.0103087	0.115861	0.232386	0.198585	0.185662	0.191384	0.234182	0.198343
377	0	7.9529	-0.0103087	-0.0103087	0.124142	0.236691	0.204678	0.194979	0.194123	0.242738	0.201238
378	0	6.45025	-0.0103087	-0.0103087	0.132498	0.24086	0.21077	0.203095	0.196743	0.25119	0.203979
379	0	12.8886	-0.0103087	-0.0103087	0.140933	0.244889	0.216862	0.219855	0.199242	0.260354	0.206559
380	0	-8.25964	-0.0103087	-0.0103087	0.149387	0.24877	0.222954	0.236187	0.201619	0.269691	0.208975
381	0	1.68683	-0.0103087	-0.0103087	0.157874	0.252492	0.229047	0.250177	0.203871	0.278403	0.211227
382	0	-8.30657	-0.0103087	-0.0103087	0.166497	0.256045	0.235139	0.263054	0.205997	0.286845	0.213311
383	0	-0.789117	-0.0103087	-0.0103087	0.175258	0.259426	0.241231	0.284572	0.207995	0.295689	0.215227
384	0	0.946228	0.139116	0.139116	0.184113	0.262633	0.247323	0.304017	0.209861	0.304084	0.216968
385	0	-7.6469	0.139116	0.139116	0.193089	0.265668	0.253415	0.332076	0.211591	0.312459	0.218522
386	0	3.49483	0.139116	0.139116	0.202109	0.268536	0.259508	0.369066	0.21318	0.319985	0.219885
387	0	-0.802177	0.139116	0.139116	0.211167	0.271231	0.2656	0.341352	0.214621	0.324091	0.221053
388	0	-5.32995	0.139116	0.139116	0.220323	0.273756	0.271692	0.318438	0.215914	0.326416	0.222017
389	0	-6.02548	0.139116	0.139116	0.22956	0.27611	0.266574	0.302391	0.217056	0.327843	0.222771
390	0	-0.281589	0.139116	0.139116	0.237856	0.278296	0.261455	0.284906	0.218046	0.328307	0.223306
391	0	-0.694156	0.139116	0.139116	0.245113	0.280315	0.256337	0.274099	0.21888	0.328419	0.223614
392	0	-2.71036	0.139116	0.139116	0.251795	0.282168	0.251218	0.262922	0.219553	0.328031	0.223698
393	0	1.84869	0.139116	0.139116	0.257608	0.283851	0.2461	0.25009	0.220062	0.326833	0.223566
394	0	-1.21996	0.139116	0.139116	0.26315	0.285361	0.240981	0.236376	0.220402	0.325161	0.223225
395	0	3.08847	0.139116	0.139116	0.26844	0.286702	0.235863	0.22938	0.220571	0.323676	0.222683
396	0	1.90879	0.139116	0.139116	0.272909	0.28788	0.230744	0.221869	0.220563	0.322001	0.221944
397	0	2.5347	0.139116	0.139116	0.276662	0.288899	0.225625	0.213768	0.220375	0.320054	0.22101
398	0	4.5943	0.139116	0.139116	0.280411	0.289765	0.220507	0.205944	0.220002	0.317805	0.219889
399	0	-5.02512	0.139116	0.139116	0.28413	0.290475	0.215388	0.196505	0.21944	0.314938	0.218587
400	0	-2.79428	0.139116	0.139116	0.287534	0.291031	0.21027	0.187333	0.218692	0.311707	0.21711
401	0	-4.62334	0.139116	0.139116	0.290781	0.291432	0.205151	0.177359	0.217763	0.308158	0.215462
402	0	7.91792	0.139116	0.139116	0.29328	0.291677	0.200033	0.166476	0.216657	0.304375	0.213646
403	0	-1.16205	0.139116	0.139116	0.294979	0.291765	0.194914	0.162151	0.215378	0.300709	0.211663
404	0	-5.48427	0.139116	0.139116	0.296295	0.291691	0.189796	0.157343	0.213931	0.296974	0.209522
405	0	-7.12055	0.139116	0.139116	0.29708	0.291446	0.184677	0.151818	0.212318	0.292979	0.20723
406	0	3.47027	0.139116	0.139116	0.298058	0.291026	0.179559	0.146419	0.210545	0.288825	0.204797
407	0	-9.47965	0.139116	0.139116	0.299333	0.29043	0.17444	0.140489	0.208617	0.284643	0.202231
408	0	-6.60381	0.139116	0.139116	0.300452	0.289656	0.169322	0.134562	0.206536	0.280295	0.199534
409	0	2.91538	0.139116	0.139116	0.301623	0.28871	0.164203	0.128945	0.204307	0.27587	0.196704
410	0	5.10399	0.139116	0.139116	0.302512	0.287593	0.159085	0.123567	0.201929	0.271244	0.193744
411	0	6.53673	0.139116	0.139116	0.303081	0.286301	0.153966	0.116433	0.199407	0.265933	0.190656
412	0	7.74318	0.139116	0.139116	0.30368	0.284835	0.148848	0.109403	0.196745	0.260253	0.18744
413	0	-2.93153	0.139116	0.139116	0.30424	0.283193	0.143729	0.102731	0.193948	0.254544	0.184097
414	0	-2.86503	0.139116	0.139116	0.304066	0.281376	0.138611	0.0961731	0.191023	0.248682	0.180627
415	0	-9.00611	0.139116	0.139116	0.303143	0.279383	0.133492	0.0886682	0.187973	0.24249	0.177029
416	0	5.7102	0.139116	0.139116	0.301759	0.277213	0.128374	0.0814016	0.184802	0.236243	0.173307
417	0	-0.675015	0.139116	0.139116	0.299737	0.274861	0.123255	0.0731163	0.18151	0.229772	0.16947
418	0	5.2828	0.139116	0.139116	0.297569	0.272323	0.118137	0.0637819	0.178101	0.223384	0.165523
419	0	1.21056	0.139116	0.139116	0.295286	0.2696	0.113018	0.0620514	0.174577	0.218001	0.161473
420	0	-4.47537	0.139116	0.139116	0.292493	0.266692	0.1079	0.0597568	0.170941	0.213039	0.157325
421	0	0.770782	0.139116	0.139116	0.289297	0.263601	0.102781	0.0566549	0.167193	0.208197	0.153082
422	0	-5.55539	0.139116	0.139116	0.286432	0.260328	0.0976625	0.0537217	0.163334	0.203492	0.148748
423	0	-4.78469	0.139116	0.139116	0.283924	0.256869	0.0925439	0.0500056	0.159366	0.198689	0.144328
424	0	1.21641	0.139116	0.139116	0.281504	0.253221	0.0874254	0.0463328	0.155294	0.193862	0.139826
425	0	-1.94388	0.139116	0.139116	0.279368	0.249382	0.0823069	0.0428549	0.151124	0.189122	0.135244
426	0	7.58789	0.139116	0.139116	0.276996	0.245348	0.0771884	0.039481	0.146861	0.184363	0.130585
427	0	-1.20098	0.139116	0.139116	0.274372	0.241114	0.0720699	0.0353139	0.142509	0.179399	0.125847
428	0	5.1783	0.139116	0.139116	0.271932	0.236678	0.0669513	0.031208	0.138074	0.174341	0.121036
429	0	-1.54064	0.139116	0.139116	0.269577	0.232031	0.0618328	0.02717	0.133559	0.169185	0.116159
430	0	-2.3324	0.139116	0.139116	0.266914	0.227169	0.0567143	0.0230979	0.128969	0.163961	0.111219
431	0	3.22625	0.139116	0.139116	0.263968	0.22209	0.0515958	0.0192272	0.124309	0.158809	0.106223
432	0	-7.22033	0.139116	0.139116	0.260864	0.216793	0.0464773	0.0153224	0.11958	0.15361	0.101171
433	0	2.95861	0.139116	0.139116	0.257515	0.211282	0.0413587	0.0115216	0.114784	0.148371	0.0960603
434	0	3.22401	0.139116	0.139116	0.254277	0.205559	0.0362402	0.00783777	0.109921	0.143034	0.0908935
435	0	-11.7872	0.139116	0.139116	0.251172	0.199623	0.0311217	0.00330979	0.104992	0.137373	0.0856715
436	0	0.224993	0.139116	0.139116	0.247957	0.193476	0.0260032	-0.0011551	0.0999992	0.131527	0.0803941
437	0	3.74812	0.139116	0.139116	0.244715	0.187124	0.0208847	-0.0055333	0.0949469	0.125597	0.0750624
438	0	-1.50149	0.139116	0.139116	0.240802	0.180568	0.0157661	-0.00993276	0.0898369	0.119553	0.0696745
439	0	14.4712	0.139116	0.139116	0.23613	0.173813	0.0106476	-0.0142268	0.0846713	0.113393	0.0642292
440	0	-5.41593	0.139116	0.139116	0.231068	0.166863	0.00552911	-0.0185294	0.0794509	0.107152	0.058733
441	0	-1.34015	0.139116	0.139116	0.225427	0.159717	0.000410586	-0.0228394	0.0741754	0.100789	0.0531943
442	0	-6.40244	0.139116	0.139116	0.219524	0.152379	-0.00470793	-0.0271456	0.0688468	0.0943633	0.0476218
443	0	-9.91572	0.139116	0.139116	0.213385	0.144855	-0.00982645	-0.0314745	0.0634663	0.0880525	0.0420251
444	0	0.365299	0.139116	0.139116	0.20668	0.137153	-0.014945	-0.035804	0.0580337	0.0817463	0.0364088
445	0	-6.22713	0.139116	0.139116	0.199471	0.129282	-0.0200635	-0.0401161	0.0525493	0.0753566	0.0307761
446	0	3.6701	0.139116	0.139116	0.19231	0.121249	-0.025182	-0.0444149	0.0470123	0.0689108	0.0251333
447	0	0.892414	0.139116	0.139116	0.185197	0.113058	-0.0303005	-0.0488122	0.041423	0.0624182	0.019486
448	0	3.11474	0.139116	0.139116	0.177902	0.104714	-0.0354191	-0.0531869	0.0357861	0.055839	0.0138406
449	0	1.08224	0.139116	0.139116	0.170559	0.0962235	-0.0405376	-0.057653	0.0301073	0.0492305	0.00820424
450	0	-4.41526	0.139116	0.139116	0.162755	0.0875886	-0.0456561	-0.0622143	0.024392	0.0425172	0.00258037
451	0	-3.26461	0.139116	0.139116	0.154457	0.0788141	-0.0507746	-0.0660852	0.0186458	0.0354986	-0.00302791
452	0	11.7235	0.139116	0.139116	0.145981	0.0699024	-0.0558931	-0.0700069	0.0128727	0.0283155	-0.00861241
453	0	4.9704	0.139116	0.139116	0.137232	0.0608529	-0.0610117	-0.0740051	0.00707617	0.0209824	-0.0141655
454	0	2.12295	0.139116	0.139116	0.128963	0.0516671	-0.0661302	-0.0779909	0.00126142	0.0135457	-0.0196791
455	0	5.7303	0.139116	0.139116	0.121284	0.0423507	-0.0712487	-0.082026	-0.00456672	0.00618007	-0.0251451
456	0	-1.04368	0.139116	0.139116	0.113774	0.0329107	-0.0763672	-0.0860621	-0.0104047	-0.00123351	-0.0305647
457	0	-0.633756	0.139116	0.139116	0.106658	0.0233572	-0.0814857	-0.0900611	-0.016249	-0.00868949	-0.0359423
458	0	1.18054	0.139116	0.139116	0.0995766	0.0137001	-0.0866043	-0.0940302	-0.0220972	-0.0162258	-0.0412791
459	0	-1.56483	0.139116	0.139116	0.0925086	0.00394404	-0.0917228	-0.0982189	-0.0279472	-0.0240565	-0.0465778
460	0	5.559	0.139116	0.139116	0.0858417	-0.00590414	-0.0968413	-0.102394	-0.033794	-0.0320407	-0.0518411
461	0	-8.79907	0.139116	0.139116	0.0795131	-0.0158355	-0.10196	-0.106526	-0.0396327	-0.0399991	-0.0570699
462	0	-0.122856	0.139116	0.139116	0.072862	-0.025843	-0.107078	-0.110644	-0.045459	-0.0480056	-0.0622705
463	0	-1.74552	0.139116	0.139116	0.0658924	-0.0359187	-0.112197	-0.114875	-0.0512691	-0.0561812	-0.0674495
464	0	-0.154418	0.139116	0.139116	0.058892	-0.0460566	-0.117315	-0.119079	-0.0570622	-0.0643562	-0.0726038
465	0	-1.33195	0.139116	0.139116	0.0517043	-0.0562548	-0.122434	-0.123406	-0.0628391	-0.0726436	-0.0777298
466	0	2.17223	0.139116	0.139116	0.0448326	-0.06651	-0.127552	-0.127861	-0.0685989	-0.0808499	-0.0828253
467	0	-0.999778	0.139116	0.139116	0.0383203	-0.0768147	-0.132671	-0.13139	-0.0743412	-0.0884126	-0.087886
468	0	-4.07833	0.139116	0.139116	0.0317949	-0.0871627	-0.137789	-0.134991	-0.0800669	-0.0957045	-0.0929173
469	0	5.91101	0.139116	0.139116	0.0253771	-0.0975473	-0.142908	-0.138668	-0.0857765	-0.102843	-0.0979284
470	0	-5.63107	0.139116	0.139116	0.0186658	-0.107962	-0.148026	-0.142304	-0.0914717	-0.10988	-0.102914
471	0	2.26734	0.139116	0.139116	0.011586	-0.118405	-0.153145	-0.146186	-0.0971541	-0.117123	-0.107872
472	0	6.0026	0.139116	0.139116	0.00441834	-0.128873	-0.158264	-0.150029	-0.102821	-0.124391	-0.112809
473	0	2.75149	0.139116	0.139116	-0.00295812	-0.139361	-0.163382	-0.153981	-0.108469	-0.131641	-0.117728
474	0	5.36962	0.139116	0.139116	-0.0103902	-0.149869	-0.168501	-0.158059	-0.114096	-0.138871	-0.122647
475	0	-5.38604	0.139116	0.139116	-0.0178556	-0.160395	-0.173619	-0.161227	-0.1197	-0.145876	-0.12759
476	0	1.16447	0.139116	0.139116	-0.0255387	-0.170939	-0.178738	-0.164439	-0.125279	-0.152786	-0.132528
477	0	2.8811	0.139116	0.139116	-0.0334083	-0.181504	-0.183856	-0.167899	-0.130832	-0.159868	-0.137427
478	0	8.95213	0.139116	0.139116	-0.0410205	-0.19209	-0.188975	-0.171476	-0.136358	-0.166981	-0.142273
479	0	5.28417	0.139116	0.139116	-0.0483628	-0.202696	-0.194093	-0.174141	-0.141855	-0.173813	-0.14704
480	0	-9.39198	0.139116	0.139116	-0.0556286	-0.213318	-0.199212	-0.177025	-0.147324	-0.180709	-0.151748
481	0	-0.493753	0.139116	0.139116	-0.0627048	-0.223948	-0.20433	-0.179	-0.152767	-0.18753	-0.156441
482	0	2.65665	0.139116	0.139116	-0.0698962	-0.234581	-0.209449	-0.180032	-0.158185	-0.194565	-0.16108
483	0	2.78339	0.139116	0.139116	-0.0772235	-0.245213	-0.214567	-0.187893	-0.163581	-0.202777	-0.165638
484	0	-10.1635	0.139116	0.139116	-0.0844397	-0.255838	-0.219686	-0.19525	-0.168953	-0.211559	-0.170175
485	0	3.64139	0.139116	0.139116	-0.0916114	-0.266448	-0.224804	-0.20186	-0.174302	-0.220482	-0.174731
486	0	2.67778	0.139116	0.139116	-0.0994543	-0.277034	-0.229923	-0.208601	-0.179627	-0.229645	-0.179423
487	0	-0.335631	0.139116	0.139116	-0.108012	-0.287592	-0.235041	-0.21479	-0.184926	-0.23901	-0.184375
488	0	7.18894	0.139116	0.139116	-0.116995	-0.298117	-0.24016	-0.220983	-0.190204	-0.248454	-0.189454
489	0	-6.79745	0.139116	0.139116	-0.126602	-0.308611	-0.245278	-0.227485	-0.195462	-0.258135	-0.194492
490	0	-0.776709	0.139116	0.139116	-0.136361	-0.319072	-0.250397	-0.234221	-0.200702	-0.267812	-0.199374
491	0	1.63684	0.139116	0.139116	-0.146258	-0.329494	-0.255515	-0.23923	-0.205924	-0.276802	-0.203942
492	0	6.51875	0.139116	0.139116	-0.156709	-0.33987	-0.260634	-0.244347	-0.211131	-0.285513	-0.208247
493	0	-2.22012	0.139116	0.139116	-0.167623	-0.350197	-0.265752	-0.249784	-0.216326	-0.294256	-0.212428
494	0	-14.8581	0.139116	0.139116	-0.178577	-0.360468	-0.270871	-0.255306	-0.221512	-0.302928	-0.216345
495	0	11.3372	0.139116	0.139116	-0.189592	-0.37068	-0.275989	-0.260102	-0.22669	-0.311509	-0.219926
496	0	-0.449188	0.139116	0.139116	-0.20082	-0.380828	-0.281108	-0.265087	-0.231857	-0.320116	-0.223298
497	0	2.1897	0.139116	0.139116	-0.212167	-0.390905	-0.286227	-0.269251	-0.237006	-0.328533	-0.226492
498	0	1.71097	0.139116	0.139116	-0.224005	-0.400905	-0.291345	-0.272573	-0.242131	-0.337015	-0.229993
499	0	-7.20168	0.139116	0.139116	-0.23636	-0.410823	-0.296464	-0.281996	-0.247227	-0.34624	-0.234303
500	0	7.45162	0.139116	0.139116	-0.248977	-0.420655	-0.301582	-0.290943	-0.252288	-0.355713	-0.239011
501	0	1.29934	0.139116	0.139116	-0.261944	-0.4304	-0.306701	-0.299395	-0.257311	-0.36539	-0.243681
502	0	0.214651	0.139116	0.139116	-0.274696	-0.440055	-0.311819	-0.308122	-0.26229	-0.375091	-0.247858
503	0	0.290131	0.139116	0.139116	-0.287155	-0.449611	-0.316938	-0.315202	-0.267217	-0.384175	-0.250975
504	0	-2.7413	0.139116	0.139116	-0.299656	-0.459061	-0.322056	-0.322544	-0.27209	-0.393068	-0.253704
505	0	13.8769	0.139116	0.139116	-0.312035	-0.468396	-0.327175	-0.329147	-0.276906	-0.401752	-0.257113
506	0	-1.16594	0.139116	0.139116	-0.324564	-0.477606	-0.332293	-0.334894	-0.281663	-0.410348	-0.261332
507	0	-1.68962	0.139116	0.139116	-0.337269	-0.486684	-0.337412	-0.346808	-0.286359	-0.419624	-0.266668
508	0	4.66522	0.139116	0.139116	-0.349865	-0.495619	-0.34253	-0.358417	-0.290987	-0.429072	-0.273626
509	0	6.23113	0.139116	0.139116	-0.362408	-0.504399	-0.347649	-0.368355	-0.295544	-0.437977	-0.282259
510	0	3.47154	0.139116	0.139116	-0.375405	-0.513013	-0.352767	-0.377499	-0.300023	-0.446648	-0.293938
511	0	-0.535104	0.139116	0.139116	-0.388859	-0.521453	-0.357886	-0.392806	-0.30442	-0.455663	-0.309808
512	0	7.52053	-0.653066	-0.653066	-0.402562	-0.529712	-0.363004	-0.406634	-0.308733	-0.464277	-0.328419
513	0	2.26658	-0.653066	-0.653066	-0.416638	-0.537785	-0.368123	-0.426606	-0.312961	-0.472883	-0.348144
514	0	3.99387	-0.653066	-0.653066	-0.430716	-0.545668	-0.373241	-0.452947	-0.3171	-0.480735	-0.366385
515	0	1.78438	-0.653066	-0.653066	-0.444771	-0.553354	-0.37836	-0.433142	-0.321148	-0.485554	-0.380244
516	0	-13.7286	-0.653066	-0.653066	-0.459091	-0.560836	-0.383478	-0.416762	-0.325103	-0.488799	-0.390507
517	0	-0.0605921	-0.653066	-0.653066	-0.473593	-0.56811	-0.380668	-0.405278	-0.328967	-0.491217	-0.398451
518	0	-1.97844	-0.653066	-0.653066	-0.486648	-0.575171	-0.377857	-0.392768	-0.332738	-0.492783	-0.404336
519	0	-10.3526	-0.653066	-0.653066	-0.49812	-0.582013	-0.375046	-0.385023	-0.336417	-0.494113	-0.409111
520	0	1.40815	-0.653066	-0.653066	-0.508713	-0.588629	-0.372235	-0.377015	-0.34	-0.49501	-0.410788
521	0	1.2737	-0.653066	-0.653066	-0.51796	-0.595011	-0.369424	-0.367828	-0.343479	-0.495214	-0.406065
522	0	-4.22046	-0.653066	-0.653066	-0.526862	-0.601149	-0.366613	-0.358016	-0.346851	-0.494984	-0.396452
523	0	-7.34552	-0.653066	-0.653066	-0.535447	-0.60704	-0.363802	-0.352973	-0.350111	-0.494741	-0.382872
524	0	-3.65718	-0.653066	-0.653066	-0.542789	-0.612678	-0.360991	-0.347563	-0.353256	-0.494255	-0.362953
525	0	4.43758	-0.653066	-0.653066	-0.54907	-0.618059	-0.35818	-0.341739	-0.356284	-0.493564	-0.336214
526	0	-3.32658	-0.653066	-0.653066	-0.55535	-0.623179	-0.355369	-0.336115	-0.35919	-0.492595	-0.296258
527	0	-8.94948	-0.653066	-0.653066	-0.561583	-0.628031	-0.352559	-0.329319	-0.36197	-0.49101	-0.236951
528	0	-2.70982	-0.653066	-0.653066	-0.567355	-0.632608	-0.349748	-0.322718	-0.364626	-0.489123	-0.167158
529	0	6.33805	-0.653066	-0.653066	-0.572901	-0.636908	-0.346937	-0.315526	-0.36716	-0.486903	-0.0969842
530	0	-18.8104	-0.653066	-0.653066	-0.577316	-0.640925	-0.344126	-0.307664	-0.369576	-0.484535	-0.0366449
531	0	4.16085	-0.653066	-0.653066	-0.580522	-0.644653	-0.341315	-0.304629	-0.371877	-0.482652	0.000958525
532	0	-10.6262	-0.653066	-0.653066	-0.583147	-0.648086	-0.338504	-0.301237	-0.374064	-0.480872	0.0205144
533	0	9.75345	-0.653066	-0.653066	-0.584968	-0.651215	-0.335693	-0.297322	-0.376135	-0.478965	0.0324669
534	0	0.910367	-0.653066	-0.653066	-0.587205	-0.654035	-0.332882	-0.293502	-0.378092	-0.476978	0.0302922
535	0	7.58637	-0.653066	-0.653066	-0.590029	-0.656542	-0.330071	-0.289267	-0.379937	-0.47483	0.0108138
536	0	-15.4567	-0.653066	-0.653066	-0.592688	-0.658733	-0.32726	-0.28504	-0.381672	-0.472518	-0.0226755
537	0	1.37358	-0.653066	-0.653066	-0.595537	-0.660607	-0.32445	-0.281018	-0.383304	-0.470138	-0.0756151
538	0	-6.52715	-0.653066	-0.653066	-0.597992	-0.662163	-0.321639	-0.277148	-0.384835	-0.467591	-0.126784
539	0	-1.0169	-0.653066	-0.653066	-0.599992	-0.663399	-0.318828	-0.272158	-0.386267	-0.464606	-0.152177
540	0	3.40636	-0.653066	-0.653066	-0.602138	-0.664313	-0.316017	-0.267235	-0.387607	-0.46136	-0.185893
541	0	9.33527	-0.653066	-0.653066	-0.604309	-0.664906	-0.313206	-0.262531	-0.388859	-0.457966	-0.266016
542	0	1.59456	-0.653066	-0.653066	-0.605363	-0.665179	-0.310395	-0.257892	-0.390031	-0.454407	-0.415398
543	0	0.400485	-0.653066	-0.653066	-0.60528	-0.665131	-0.307584	-0.252711	-0.391126	-0.450723	-0.662513
544	0	-9.21686	-0.653066	-0.653066	-0.604529	-0.664758	-0.304773	-0.247667	-0.392143	-0.446931	-0.979767
545	0	1.76521	-0.653066	-0.653066	-0.602819	-0.664058	-0.301962	-0.24203	-0.393077	-0.442976	-1.30651
546	0	2.08516	-0.653066	-0.653066	-0.60097	-0.663027	-0.299152	-0.235782	-0.393923	-0.438934	-1.64794
547	0	-4.29597	-0.653066	-0.653066	-0.59903	-0.661665	-0.296341	-0.233961	-0.394678	-0.434972	-2.00526
548	0	-9.79696	-0.653066	-0.653066	-0.596348	-0.659969	-0.29353	-0.231811	-0.395341	-0.430982	-2.2974
549	0	-3.85092	-0.653066	-0.653066	-0.593104	-0.657938	-0.290719	-0.229194	-0.39591	-0.426965	-2.4525
550	0	-7.63454	-0.653066	-0.653066	-0.590367	-0.655571	-0.287908	-0.226679	-0.396383	-0.422884	-2.38537
551	0	7.69647	-0.653066	-0.653066	-0.588168	-0.652866	-0.285097	-0.223686	-0.396757	-0.418587	-2.00716
552	0	-6.87084	-0.653066	-0.653066	-0.586128	-0.649823	-0.282286	-0.220723	-0.397031	-0.414192	-1.38138
553	0	1.8295	-0.653066	-0.653066	-0.584534	-0.646444	-0.279475	-0.217854	-0.397204	-0.409695	-0.630514
554	0	-2.30141	-0.653066	-0.653066	-0.582608	-0.64273	-0.276664	-0.215025	-0.397279	-0.405143	0.208372
555	0	-1.75364	-0.653066	-0.653066	-0.580328	-0.63868	-0.273853	-0.211881	-0.397257	-0.400751	1.0819
556	0	5.07478	-0.653066	-0.653066	-0.578338	-0.634294	-0.271043	-0.208766	-0.397134	-0.396387	1.8809
557	0	-1.06126	-0.653066	-0.653066	-0.576488	-0.62957	-0.268232	-0.205652	-0.396908	-0.391894	2.52345
558	0	8.43797	-0.653066	-0.653066	-0.574233	-0.624509	-0.265421	-0.202502	-0.396576	-0.387344	2.87329
559	0	8.98978	-0.653066	-0.653066	-0.571611	-0.619113	-0.26261	-0.199601	-0.396137	-0.382838	2.79526
560	0	3.42224	-0.653066	-0.653066	-0.56879	-0.613384	-0.259799	-0.196648	-0.395597	-0.37824	2.359
561	0	7.7988	-0.653066	-0.653066	-0.56565	-0.607322	-0.256988	-0.193888	-0.394963	-0.373661	1.6985
562	0	2.44906	-0.653066	-0.653066	-0.562695	-0.600931	-0.254177	-0.191333	-0.394239	-0.368932	0.880974
563	0	-2.38202	-0.653066	-0.653066	-0.559958	-0.594213	-0.251366	-0.187293	-0.393433	-0.363558	-0.00202134
564	0	0.628176	-0.653066	-0.653066	-0.557096	-0.587172	-0.248555	-0.183366	-0.392551	-0.357882	-0.861656
565	0	1.97043	-0.653066	-0.653066	-0.554227	-0.579813	-0.245744	-0.179573	-0.391601	-0.351986	-1.64467
566	0	-8.66892	-0.653066	-0.653066	-0.55038	-0.57214	-0.242934	-0.175724	-0.390593	-0.345949	-2.22403
567	0	-1.24208	-0.653066	-0.653066	-0.545428	-0.564158	-0.240123	-0.17219	-0.389536	-0.340108	-2.47671
568	0	-11.3987	-0.653066	-0.653066	-0.539918	-0.555868	-0.237312	-0.168612	-0.388431	-0.334258	-2.44762
569	0	2.36129	-0.653066	-0.653066	-0.533569	-0.547274	-0.234501	-0.165135	-0.387277	-0.328383	-2.22601
570	0	-11.6305	-0.653066	-0.653066	-0.526863	-0.538378	-0.23169	-0.161786	-0.386074	-0.322451	-1.87207
571	0	-3.46286	-0.653066	-0.653066	-0.519838	-0.529185	-0.228879	-0.157526	-0.384825	-0.316152	-1.46702
572	0	11.7361	-0.653066	-0.653066	-0.511997	-0.519699	-0.226068	-0.153309	-0.383531	-0.309695	-1.0516
573	0	-15.6201	-0.653066	-0.653066	-0.503432	-0.509923	-0.223257	-0.149347	-0.382197	-0.303403	-0.637897
574	0	3.72219	-0.653066	-0.653066	-0.494967	-0.499862	-0.220446	-0.14551	-0.380826	-0.297131	-0.296211
575	0	-1.91027	-0.653066	-0.653066	-0.4866	-0.489521	-0.217636	-0.140708	-0.379418	-0.290594	-0.0933099
576	0	6.97749	-0.653066	-0.653066	-0.47799	-0.478907	-0.214825	-0.136137	-0.377982	-0.284149	-0.0109857
577	0	-0.849759	-0.653066	-0.653066	-0.469337	-0.468029	-0.212014	-0.130609	-0.376525	-0.277619	-0.0130259
578	0	-6.61201	-0.653066	-0.653066	-0.460022	-0.456895	-0.209203	-0.12409	-0.375056	-0.271351	-0.066304
579	0	4.19721	-0.653066	-0.653066	-0.449999	-0.445513	-0.206392	-0.124758	-0.373585	-0.266419	-0.126563
580	0	-9.15087	-0.653066	-0.653066	-0.439738	-0.433891	-0.203581	-0.124893	-0.372114	-0.262137	-0.186018
581	0	7.73094	-0.653066	-0.653066	-0.429095	-0.422039	-0.20077	-0.124267	-0.370645	-0.258153	-0.251959
582	0	-3.9985	-0.653066	-0.653066	-0.419363	-0.409966	-0.197959	-0.123801	-0.369182	-0.254482	-0.303296
583	0	-10.6727	-0.653066	-0.653066	-0.410724	-0.397683	-0.195148	-0.122586	-0.367727	-0.250834	-0.320896
584	0	-5.3105	-0.653066	-0.653066	-0.402468	-0.385201	-0.192337	-0.121414	-0.36629	-0.247303	-0.310474
585	0	-4.73365	-0.653066	-0.653066	-0.394982	-0.372529	-0.189527	-0.120419	-0.364883	-0.244011	-0.281195
586	0	-6.35028	-0.653066	-0.653066	-0.387634	-0.359678	-0.186716	-0.119516	-0.363511	-0.240837	-0.245502
587	0	-2.57607	-0.653066	-0.653066	-0.380387	-0.346662	-0.183905	-0.117913	-0.362181	-0.237581	-0.219448
588	0	7.27012	-0.653066	-0.653066	-0.373914	-0.333494	-0.181094	-0.116365	-0.360903	-0.234355	-0.203472
589	0	-0.444207	-0.653066	-0.653066	-0.368103	-0.320187	-0.178283	-0.114871	-0.359685	-0.231141	-0.192838
590	0	2.34218	-0.653066	-0.653066	-0.361849	-0.306756	-0.175472	-0.113341	-0.358538	-0.227974	-0.191404
591	0	1.33881	-0.653066	-0.653066	-0.355161	-0.293211	-0.172661	-0.11203	-0.357469	-0.225014	-0.202146
592	0	-2.38682	-0.653066	-0.653066	-0.348517	-0.279562	-0.16985	-0.11068	-0.35647	-0.222115	-0.223008
593	0	-9.70514	-0.653066	-0.653066	-0.341657	-0.265817	-0.167039	-0.10946	-0.355532	-0.219291	-0.251504
594	0	7.65402	-0.653066	-0.653066	-0.335429	-0.251984	-0.164228	-0.108382	-0.354642	-0.216456	-0.283684
595	0	9.85653	-0.653066	-0.653066	-0.329908	-0.238072	-0.161418	-0.106272	-0.35379	-0.213314	-0.314625
596	0	4.34083	-0.653066	-0.653066	-0.324468	-0.224086	-0.158607	-0.10424	-0.352968	-0.210045	-0.343038
597	0	0.442515	-0.653066	-0.653066	-0.319312	-0.210029	-0.155796	-0.102314	-0.35217	-0.206759	-0.368977
598	0	-2.51863	-0.653066	-0.653066	-0.31373	-0.195906	-0.152985	-0.10036	-0.351386	-0.203433	-0.39018
599	0	-1.87629	-0.653066	-0.653066	-0.307594	-0.181722	-0.150174	-0.09854	-0.350604	-0.2001	-0.404727
600	0	3.92682	-0.653066	-0.653066	-0.301393	-0.167485	-0.147363	-0.0967083	-0.349815	-0.196766	-0.413089
601	0	11.2664	-0.653066	-0.653066	-0.294914	-0.153203	-0.144552	-0.0948721	-0.349014	-0.193385	-0.416168
602	0	2.01451	-0.653066	-0.653066	-0.288437	-0.138882	-0.141741	-0.0930451	-0.348193	-0.190009	-0.415268
603	0	-5.19515	-0.653066	-0.653066	-0.282001	-0.124525	-0.13893	-0.091157	-0.347349	-0.18678	-0.412135
604	0	6.82131	-0.653066	-0.653066	-0.275277	-0.110134	-0.136119	-0.0892698	-0.346468	-0.183607	-0.407036
605	0	0.593308	-0.653066	-0.653066	-0.268322	-0.0957103	-0.133309	-0.0874131	-0.345537	-0.180427	-0.39978
606	0	-9.40048	-0.653066	-0.653066	-0.261908	-0.0812565	-0.130498	-0.0855773	-0.344543	-0.177253	-0.391213
607	0	0.342653	-0.653066	-0.653066	-0.256057	-0.0667772	-0.127687	-0.0835857	-0.343476	-0.174069	-0.382093
608	0	-3.22069	-0.653066	-0.653066	-0.250434	-0.0522768	-0.124876	-0.0816301	-0.342331	-0.170861	-0.372615
609	0	-2.86883	-0.653066	-0.653066	-0.245236	-0.0377578	-0.122065	-0.0795281	-0.341111	-0.167663	-0.363031
610	0	0.981228	-0.653066	-0.653066	-0.23993	-0.0232248	-0.119254	-0.0772732	-0.339813	-0.164431	-0.353093
611	0	-2.5949	-0.653066	-0.653066	-0.234481	-0.00868331	-0.116443	-0.0761249	-0.338433	-0.161064	-0.342465
612	0	2.74683	-0.653066	-0.653066	-0.229319	0.00585997	-0.113632	-0.0748955	-0.336973	-0.157629	-0.331795
613	0	4.20896	-0.653066	-0.653066	-0.224328	0.0203953	-0.110821	-0.0735426	-0.335429	-0.154126	-0.32183
614	0	-3.40235	-0.653066	-0.653066	-0.218324	0.0349151	-0.108011	-0.0722088	-0.333804	-0.150579	-0.313189
615	0	-5.9291	-0.653066	-0.653066	-0.211238	0.0494176	-0.1052	-0.0708009	-0.332099	-0.147091	-0.306498
616	0	-9.15019	-0.653066	-0.653066	-0.203543	0.063902	-0.102389	-0.0693904	-0.330306	-0.143584	-0.301554
617	0	4.79737	-0.653066	-0.653066	-0.194913	0.0783707	-0.0995778	-0.0680436	-0.328413	-0.140063	-0.297845
618	0	10.0284	-0.653066	-0.653066	-0.186134	0.0928264	-0.0967669	-0.066749	-0.326413	-0.136499	-0.295187
619	0	1.78472	-0.653066	-0.653066	-0.177229	0.107267	-0.093956	-0.0650707	-0.324294	-0.132749	-0.293295
620	0	-4.05558	-0.653066	-0.653066	-0.16751	0.121692	-0.0911451	-0.0634151	-0.322053	-0.128902	-0.291861
621	0	3.31229	-0.653066	-0.653066	-0.157127	0.136106	-0.0883343	-0.061838	-0.319685	-0.125066	-0.290685
622	0	10.9537	-0.653066	-0.653066	-0.146773	0.15051	-0.0855234	-0.0602866	-0.317184	-0.121194	-0.289263
623	0	1.69079	-0.653066	-0.653066	-0.136415	0.164901	-0.0827125	-0.0585243	-0.314542	-0.117215	-0.2871
624	0	5.49223	-0.653066	-0.653066	-0.125803	0.179277	-0.0799016	-0.056815	-0.311758	-0.113225	-0.284265
625	0	3.89532	-0.653066	-0.653066	-0.115094	0.193627	-0.0770907	-0.0548788	-0.308826	-0.109151	-0.280943
626	0	-6.55861	-0.653066	-0.653066	-0.103676	0.207942	-0.0742798	-0.0527087	-0.305747	-0.10511	-0.277307
627	0	1.48115	-0.653066	-0.653066	-0.0915042	0.222219	-0.0714689	-0.052233	-0.302521	-0.10144	-0.273596
628	0	-1.6679	-0.653066	-0.653066	-0.0790009	0.236451	-0.068658	-0.0516254	-0.299139	-0.0979113	-0.269745
629	0	-3.72435	-0.653066	-0.653066	-0.0660193	0.250629	-0.0658471	-0.0508787	-0.295594	-0.0944556	-0.265599
630	0	4.34394	-0.653066	-0.653066	-0.0535052	0.264744	-0.0630362	-0.0502069	-0.291878	-0.091033	-0.26117
631	0	-1.13467	-0.653066	-0.653066	-0.0415886	0.278785	-0.0602253	-0.0490884	-0.287985	-0.0874409	-0.256461
632	0	-1.08151	-0.653066	-0.653066	-0.0297112	0.292741	-0.0574144	-0.0480401	-0.283918	-0.0837985	-0.251464
633	0	-2.15928	-0.653066	-0.653066	-0.0181483	0.306602	-0.0546035	-0.0467963	-0.279683	-0.0801244	-0.246206
634	0	-16.7777	-0.653066	-0.653066	-0.00644286	0.320358	-0.0517926	-0.0453247	-0.275279	-0.0764269	-0.240629
635	0	-8.01149	-0.653066	-0.653066	0.00544574	0.33399	-0.0489817	-0.0454933	-0.27071	-0.0728572	-0.234676
636	0	-0.955348	-0.653066	-0.653066	0.017044	0.34748	-0.0461708	-0.0455809	-0.265978	-0.0693151	-0.228406
637	0	2.34231	-0.653066	-0.653066	0.0284419	0.360806	-0.0433599	-0.0452232	-0.261085	-0.0656151	-0.221889
638	0	5.75451	-0.653066	-0.653066	0.040484	0.373948	-0.040549	-0.0446535	-0.256039	-0.061848	-0.2152
639	0	4.90503	-0.653066	-0.653066	0.0531776	0.386895	-0.0377381	-0.0457292	-0.250843	-0.0582051	-0.208417
640	0	1.94211	0.412335	0.412335	0.0661717	0.399635	-0.0349272	-0.0464104	-0.245486	-0.0544626	-0.201503
641	0	1.16742	0.412335	0.412335	0.0796757	0.412158	-0.0321163	-0.0487312	-0.239952	-0.050716	-0.194383
642	0	-6.86395	0.412335	0.412335	0.0930693	0.424459	-0.0293054	-0.0527521	-0.234227	-0.0467664	-0.187026
643	0	8.85485	0.412335	0.412335	0.10631	0.436527	-0.0264945	-0.0444557	-0.228294	-0.0419748	-0.17939
644	0	-11.4001	0.412335	0.412335	0.119878	0.448357	-0.0236836	-0.037073	-0.222149	-0.0367438	-0.171444
645	0	1.84996	0.412335	0.412335	0.133634	0.459949	-0.0191414	-0.0309982	-0.215785	-0.03133	-0.163176
646	0	7.82849	0.412335	0.412335	0.146299	0.471302	-0.0145992	-0.0246503	-0.209193	-0.0256869	-0.154539
647	0	3.57921	0.412335	0.412335	0.157795	0.482404	-0.010057	-0.0195689	-0.202364	-0.0198873	-0.145486
648	0	-4.58365	0.412335	0.412335	0.16862	0.493246	-0.00551483	-0.0144182	-0.195288	-0.0139653	-0.136041
649	0	-0.393876	0.412335	0.412335	0.178416	0.503807	-0.000972634	-0.00894831	-0.187955	-0.00782581	-0.126243
650	0	-3.30179	0.412335	0.412335	0.188029	0.514069	0.00356957	-0.00330645	-0.180363	-0.00159653	-0.116129
651	0	-7.45165	0.412335	0.412335	0.197478	0.524028	0.00811176	0.0010259	-0.172507	0.00438563	-0.105744
652	0	3.34436	0.412335	0.412335	0.206013	0.533675	0.012654	0.00545798	-0.164375	0.0103221	-0.0951032
653	0	-4.47719	0.412335	0.412335	0.21379	0.542997	0.0171962	0.01001	-0.155954	0.0163488	-0.0842118
654	0	6.61669	0.412335	0.412335	0.221548	0.551987	0.0217384	0.0145128	-0.147233	0.0224269	-0.0730986
655	0	0.626737	0.412335	0.412335	0.229244	0.560631	0.0262806	0.0192961	-0.138202	0.0285749	-0.061791
656	0	2.83834	0.412335	0.412335	0.236605	0.56892	0.0308228	0.0240348	-0.128872	0.0348202	-0.0503017
657	0	-8.09138	0.412335	0.412335	0.243793	0.576852	0.035365	0.028899	-0.11926	0.0410746	-0.0386447
658	0	-0.492696	0.412335	0.412335	0.250143	0.584421	0.0399072	0.0339079	-0.109375	0.0474343	-0.0268228
659	0	3.72095	0.412335	0.412335	0.255602	0.591615	0.0444494	0.0378738	-0.0992325	0.0541474	-0.0148368
660	0	6.58711	0.412335	0.412335	0.260618	0.598424	0.0489916	0.0419158	-0.0888464	0.061031	-0.00271278
661	0	-4.21117	0.412335	0.412335	0.265025	0.604831	0.0535338	0.046077	-0.0782307	0.0680727	0.00951977
662	0	1.87722	0.412335	0.412335	0.269875	0.610826	0.058076	0.050223	-0.0674071	0.0752018	0.0218372
663	0	-1.70579	0.412335	0.412335	0.275306	0.616405	0.0626182	0.0544184	-0.0563951	0.0821703	0.0342144
664	0	-4.30394	0.412335	0.412335	0.280692	0.621565	0.0671604	0.0586212	-0.0451973	0.0891438	0.0466449
665	0	-0.575354	0.412335	0.412335	0.286336	0.626305	0.0717026	0.0627433	-0.0338135	0.0961152	0.0591306
666	0	7.25729	0.412335	0.412335	0.291715	0.630625	0.0762447	0.0667948	-0.022246	0.103132	0.071659
667	0	-2.30292	0.412335	0.412335	0.296781	0.634523	0.0807869	0.0713627	-0.0104959	0.110495	0.0842195
668	0	2.37253	0.412335	0.412335	0.302058	0.638002	0.0853291	0.0759017	0.00142635	0.118007	0.0968139
669	0	-4.40231	0.412335	0.412335	0.307438	0.641069	0.0898713	0.0803231	0.0135073	0.125378	0.10944
670	0	2.99562	0.412335	0.412335	0.31198	0.643728	0.0944135	0.0846987	0.0257408	0.132737	0.122107
671	0	16.8523	0.412335	0.412335	0.315671	0.645979	0.0989557	0.0894392	0.0381183	0.140335	0.134821
672	0	-0.913232	0.412335	0.412335	0.318893	0.647818	0.103498	0.0940901	0.0506253	0.14786	0.147559
673	0	-10.0261	0.412335	0.412335	0.321408	0.649234	0.10804	0.0991185	0.0632474	0.155463	0.160289
674	0	9.63807	0.412335	0.412335	0.323901	0.650219	0.112582	0.104537	0.0759635	0.162847	0.172988
675	0	-1.59648	0.412335	0.412335	0.326414	0.650771	0.117125	0.107129	0.0887535	0.169082	0.18563
676	0	5.78759	0.412335	0.412335	0.328406	0.650885	0.121667	0.109929	0.101612	0.174757	0.198199
677	0	6.21618	0.412335	0.412335	0.330029	0.650551	0.126209	0.113034	0.114534	0.180223	0.210683
678	0	0.326148	0.412335	0.412335	0.331992	0.649763	0.130751	0.116081	0.127512	0.185431	0.22306
679	0	3.39115	0.412335	0.412335	0.334306	0.648515	0.135293	0.119388	0.14054	0.190536	0.235305
680	0	9.96267	0.412335	0.412335	0.33674	0.646803	0.139836	0.122686	0.153593	0.195544	0.24742
681	0	-1.59277	0.412335	0.412335	0.339483	0.644631	0.144378	0.125885	0.166642	0.200324	0.259407
682	0	1.59268	0.412335	0.412335	0.34199	0.642001	0.14892	0.129017	0.179671	0.205038	0.27128
683	0	-6.32289	0.412335	0.412335	0.34425	0.638904	0.153462	0.132648	0.192661	0.210075	0.283055
684	0	-1.75713	0.412335	0.412335	0.346699	0.635334	0.158004	0.136245	0.205588	0.215203	0.29472
685	0	0.97169	0.412335	0.412335	0.349233	0.631286	0.162547	0.139766	0.21843	0.220302	0.30626
686	0	3.30595	0.412335	0.412335	0.351525	0.626752	0.167089	0.143275	0.231161	0.225392	0.317666
687	0	-6.9208	0.412335	0.412335	0.353606	0.621733	0.171631	0.146892	0.24376	0.230389	0.328928
688	0	-5.29965	0.412335	0.412335	0.355564	0.616231	0.176173	0.150478	0.256236	0.235324	0.340061
689	0	0.727061	0.412335	0.412335	0.357329	0.610242	0.180715	0.154209	0.268607	0.240282	0.351089
690	0	-6.83879	0.412335	0.412335	0.359219	0.603768	0.185258	0.158087	0.280889	0.245198	0.362016
691	0	-0.101466	0.412335	0.412335	0.361251	0.596812	0.1898	0.160899	0.293102	0.249948	0.372846
692	0	1.16833	0.412335	0.412335	0.363216	0.58938	0.194342	0.163794	0.305252	0.254643	0.383601
693	0	1.68626	0.412335	0.412335	0.365188	0.581483	0.198884	0.166772	0.317344	0.259214	0.394297
694	0	-2.14427	0.412335	0.412335	0.366475	0.57313	0.203426	0.169699	0.329393	0.26377	0.404963
695	0	-4.64285	0.412335	0.412335	0.366989	0.564324	0.207969	0.172937	0.341414	0.268613	0.415628
696	0	4.18103	0.412335	0.412335	0.367114	0.555067	0.212511	0.176125	0.353415	0.273509	0.426265
697	0	-1.03361	0.412335	0.412335	0.36665	0.545357	0.217053	0.179462	0.365408	0.278508	0.436832
698	0	1.29447	0.412335	0.412335	0.365947	0.535193	0.221595	0.182971	0.377393	0.283496	0.447293
699	0	-5.50112	0.412335	0.412335	0.365032	0.524584	0.226137	0.185243	0.389373	0.287947	0.457605
700	0	-4.55054	0.412335	0.412335	0.363549	0.513532	0.23068	0.187576	0.401369	0.292203	0.467749
701	0	1.43229	0.412335	0.412335	0.361564	0.50204	0.235222	0.190242	0.413399	0.296663	0.477718
702	0	1.14437	0.412335	0.412335	0.359648	0.490112	0.239764	0.193066	0.425483	0.30117	0.487478
703	0	-2.43111	0.412335	0.412335	0.357801	0.477753	0.244306	0.194667	0.437635	0.305485	0.497001
704	0	-8.03584	0.412335	0.412335	0.355786	0.464971	0.248848	0.196562	0.449847	0.309958	0.506271
705	0	10.7904	0.412335	0.412335	0.353743	0.45178	0.253391	0.197238	0.462104	0.314349	0.515269
706	0	2.77655	0.412335	0.412335	0.351236	0.438194	0.257933	0.196649	0.4744	0.319064	0.523998
707	0	-9.85524	0.412335	0.412335	0.348234	0.424218	0.262475	0.20522	0.486725	0.325289	0.532465
708	0	-4.3017	0.412335	0.412335	0.345065	0.409863	0.267017	0.21311	0.499065	0.332242	0.540633
709	0	-4.87657	0.412335	0.412335	0.341627	0.395138	0.271559	0.220034	0.511412	0.339652	0.548469
710	0	2.83719	0.412335	0.412335	0.339068	0.380053	0.276102	0.227167	0.523745	0.347429	0.555941
711	0	-2.56782	0.412335	0.412335	0.337538	0.364623	0.280644	0.233318	0.536047	0.354988	0.563019
712	0	-0.107102	0.412335	0.412335	0.336428	0.348864	0.285186	0.239529	0.548324	0.362662	0.569721
713	0	-1.35724	0.412335	0.412335	0.336079	0.332788	0.289728	0.245944	0.560588	0.370522	0.576082
714	0	5.07471	0.412335	0.412335	0.335908	0.316412	0.29427	0.25245	0.572846	0.378574	0.582112
715	0	0.343589	0.412335	0.412335	0.335885	0.299753	0.298813	0.258244	0.585109	0.38716	0.587824
716	0	5.60861	0.412335	0.412335	0.336614	0.282832	0.303355	0.264099	0.597371	0.396043	0.593255
717	0	3.87736	0.412335	0.412335	0.337993	0.265671	0.307897	0.269977	0.609625	0.40482	0.598435
718	0	-5.84663	0.412335	0.412335	0.339073	0.248292	0.312439	0.275788	0.621871	0.413678	0.603415
719	0	1.32226	0.412335	0.412335	0.339867	0.23071	0.316981	0.28204	0.634108	0.422992	0.608247
720	0	-0.951293	0.412335	0.412335	0.340781	0.212941	0.321523	0.288202	0.64633	0.432292	0.612916
721	0	13.5175	0.412335	0.412335	0.34159	0.194999	0.326066	0.294691	0.658531	0.441843	0.617388
722	0	-1.78585	0.412335	0.412335	0.343033	0.176894	0.330608	0.30153	0.670693	0.451159	0.621646
723	0	-2.03889	0.412335	0.412335	0.345172	0.158642	0.33515	0.30584	0.682801	0.458801	0.625667
724	0	12.8789	0.412335	0.412335	0.34747	0.140256	0.339692	0.310344	0.69486	0.465717	0.629451
725	0	5.77716	0.412335	0.412335	0.350102	0.121745	0.344234	0.315083	0.706879	0.472232	0.633013
726	0	-5.26616	0.412335	0.412335	0.352409	0.103119	0.348777	0.319736	0.718864	0.478459	0.636334
727	0	0.365223	0.412335	0.412335	0.354274	0.0843917	0.353319	0.324866	0.730817	0.485124	0.639401
728	0	-0.987028	0.412335	0.412335	0.356147	0.0655764	0.357861	0.329933	0.742707	0.491812	0.642246
729	0	-0.476886	0.412335	0.412335	0.357828	0.0466925	0.362403	0.335123	0.754495	0.498411	0.644905
730	0	-1.29113	0.412335	0.412335	0.359589	0.0277563	0.366945	0.340476	0.766157	0.504932	0.647436
731	0	2.98372	0.412335	0.412335	0.361464	0.00877698	0.371488	0.344666	0.777669	0.510968	0.649907
732	0	-6.74123	0.412335	0.412335	0.363144	-0.0102349	0.37603	0.34891	0.788999	0.516779	0.652316
733	0	-1.15359	0.412335	0.412335	0.364685	-0.029269	0.380572	0.353489	0.800123	0.522953	0.654652
734	0	1.70329	0.412335	0.412335	0.366786	-0.0483149	0.385114	0.358236	0.811	0.529176	0.656921
735	0	-6.09296	0.412335	0.412335	0.369465	-0.0673564	0.389656	0.361687	0.821601	0.534749	0.659122
736	0	9.55456	0.412335	0.412335	0.372422	-0.0863775	0.394199	0.365448	0.831946	0.540444	0.661309
737	0	-4.36716	0.412335	0.412335	0.375835	-0.105365	0.398741	0.367928	0.842064	0.54595	0.663566
738	0	1.54983	0.412335	0.412335	0.379217	-0.1243	0.403283	0.369081	0.851989	0.551918	0.665917
739	0	-0.0764509	0.412335	0.412335	0.382538	-0.143165	0.407825	0.379854	0.861759	0.56049	0.668393
740	0	7.49262	0.412335	0.412335	0.386188	-0.161939	0.412367	0.389918	0.871374	0.570313	0.671061
741	0	1.44355	0.412335	0.412335	0.390061	-0.180595	0.41691	0.398926	0.880826	0.580458	0.673973
742	0	3.49483	0.412335	0.412335	0.39316	-0.19911	0.421452	0.408115	0.890128	0.591123	0.677211
743	0	6.08751	0.412335	0.412335	0.395428	-0.217466	0.425994	0.416548	0.89929	0.602175	0.680851
744	0	-0.93988	0.412335	0.412335	0.397261	-0.235648	0.430536	0.424984	0.908336	0.613383	0.684839
745	0	-1.6533	0.412335	0.412335	0.398383	-0.253643	0.435078	0.433873	0.917295	0.625095	0.689085
746	0	3.95784	0.412335	0.412335	0.399464	-0.271438	0.439621	0.44311	0.926168	0.636801	0.693513
747	0	-5.68013	0.412335	0.412335	0.400525	-0.289013	0.444163	0.449772	0.934959	0.647089	0.698026
748	0	-1.41129	0.412335	0.412335	0.400982	-0.30635	0.448705	0.456592	0.943703	0.656803	0.702579
749	0	4.34778	0.412335	0.412335	0.400963	-0.323434	0.453247	0.4639	0.952432	0.666551	0.707142
750	0	-4.25654	0.412335	0.412335	0.401044	-0.340248	0.457789	0.471344	0.961182	0.676144	0.711634
751	0	-0.334488	0.412335	0.412335	0.401195	-0.356771	0.462332	0.477637	0.969975	0.685599	0.715978
752	0	9.28346	0.412335	0.412335	0.401213	-0.372981	0.466874	0.484226	0.978756	0.695097	0.720133
753	0	-4.81318	0.412335	0.412335	0.401226	-0.388845	0.471416	0.489529	0.987444	0.704211	0.724052
754	0	6.06733	0.412335	0.412335	0.400725	-0.404336	0.475958	0.493511	0.995976	0.713426	0.727728
755	0	1.72254	0.412335	0.412335	0.399673	-0.41943	0.4805	0.507066	1.00428	0.724	0.731156
756	0	4.27254	0.412335	0.412335	0.39842	-0.434098	0.485043	0.519875	1.01229	0.735001	0.734254
757	0	-2.17638	0.412335	0.412335	0.396845	-0.448313	0.489585	0.531905	1.01996	0.746411	0.736933
758	0	-0.0385181	0.412335	0.412335	0.395758	-0.462045	0.494127	0.544365	1.0272	0.757836	0.739114
759	0	9.08593	0.412335	0.412335	0.395268	-0.47526	0.498669	0.554255	1.03394	0.767924	0.740717
760	0	-0.805566	0.412335	0.412335	0.394901	-0.487923	0.503211	0.564551	1.04013	0.777602	0.741748
761	0	-7.0365	0.412335	0.412335	0.394891	-0.500001	0.507754	0.573703	1.04575	0.786792	0.742245
762	0	6.20524	0.412335	0.412335	0.394847	-0.511457	0.512296	0.581524	1.05079	0.795807	0.742197
763	0	6.73085	0.412335	0.412335	0.394734	-0.52225	0.516838	0.598923	1.05521	0.806413	0.741602
764	0	-9.83443	0.412335	0.412335	0.394958	-0.532336	0.52138	0.615849	1.05896	0.817446	0.740494
765	0	-1.17857	0.412335	0.412335	0.395442	-0.541667	0.525922	0.630178	1.06197	0.827355	0.73889
766	0	1.88134	0.412335	0.412335	0.395467	-0.550195	0.530465	0.643273	1.06419	0.836794	0.736852
767	0	1.17382	0.412335	0.412335	0.395029	-0.557882	0.535007	0.665948	1.06557	0.84691	0.734444
768	0	0.979425	0.212438	0.212438	0.394426	-0.564688	0.539549	0.686325	1.06608	0.85617	0.731605
769	0	-1.32833	0.212438	0.212438	0.39348	-0.570576	0.544091	0.71625	1.0657	0.865451	0.728251
770	0	-3.43501	0.212438	0.212438	0.39272	-0.575511	0.548633	0.756075	1.06441	0.873144	0.724319
771	0	-2.36679	0.212438	0.212438	0.392182	-0.579451	0.553176	0.724175	1.06215	0.874404	0.719732
772	0	2.17971	0.212438	0.212438	0.391458	-0.582361	0.557718	0.697597	1.05893	0.872362	0.714471
773	0	5.79957	0.212438	0.212438	0.390667	-0.584208	0.554784	0.678628	1.05475	0.868438	0.708546
774	0	-10.7211	0.212438	0.212438	0.390339	-0.584957	0.551851	0.658064	1.04963	0.862724	0.701906
775	0	-1.27948	0.212438	0.212438	0.390483	-0.584565	0.548918	0.644915	1.04357	0.856907	0.69451
776	0	3.53053	0.212438	0.212438	0.390938	-0.582988	0.545984	0.631354	1.03651	0.850237	0.68638
777	0	-1.35124	0.212438	0.212438	0.391846	-0.580173	0.543051	0.615968	1.02837	0.842252	0.677532
778	0	6.4839	0.212438	0.212438	0.392806	-0.576068	0.540118	0.599619	1.01909	0.833301	0.668044
779	0	1.95923	0.212438	0.212438	0.393814	-0.570631	0.537184	0.590628	1.00861	0.823472	0.658008
780	0	-5.84611	0.212438	0.212438	0.395199	-0.563817	0.534251	0.581069	0.996899	0.812784	0.647381
781	0	-6.13595	0.212438	0.212438	0.396885	-0.55558	0.531317	0.57088	0.983923	0.801867	0.636116
782	0	6.81296	0.212438	0.212438	0.398644	-0.545878	0.528384	0.561008	0.969626	0.790353	0.624179
783	0	-1.86307	0.212438	0.212438	0.400501	-0.534673	0.525451	0.549267	0.953968	0.777244	0.61153
784	0	1.42856	0.212438	0.212438	0.402524	-0.521938	0.522517	0.537842	0.936985	0.76364	0.598274
785	0	-1.03088	0.212438	0.212438	0.404666	-0.507657	0.519584	0.525449	0.918726	0.749117	0.584571
786	0	-4.4301	0.212438	0.212438	0.407164	-0.491818	0.516651	0.511966	0.899265	0.734623	0.57048
787	0	-0.827603	0.212438	0.212438	0.410035	-0.474401	0.513717	0.506344	0.878679	0.72308	0.556075
788	0	6.06753	0.212438	0.212438	0.413131	-0.455394	0.510784	0.500139	0.856973	0.712606	0.541478
789	0	-5.72121	0.212438	0.212438	0.41651	-0.434796	0.50785	0.493091	0.834145	0.702438	0.526775
790	0	-0.660004	0.212438	0.212438	0.419661	-0.412604	0.504917	0.486207	0.81022	0.692465	0.512137
791	0	5.62625	0.212438	0.212438	0.422523	-0.388825	0.501984	0.478587	0.785231	0.681504	0.497721
792	0	16.2537	0.212438	0.212438	0.425386	-0.363467	0.49905	0.470993	0.759272	0.67017	0.483435
793	0	-4.29478	0.212438	0.212438	0.428105	-0.336535	0.496117	0.463682	0.732459	0.658748	0.469134
794	0	-6.55991	0.212438	0.212438	0.430947	-0.308045	0.493184	0.456562	0.704856	0.647103	0.454668
795	0	0.0537086	0.212438	0.212438	0.433936	-0.278028	0.49025	0.448016	0.676535	0.635525	0.439855
796	0	-3.69642	0.212438	0.212438	0.43681	-0.246524	0.487317	0.439559	0.647615	0.623831	0.424668
797	0	0.911857	0.212438	0.212438	0.439625	-0.21358	0.484383	0.431357	0.618201	0.611292	0.409122
798	0	5.99448	0.212438	0.212438	0.442808	-0.179243	0.48145	0.423214	0.58843	0.598348	0.393132
799	0	5.53174	0.212438	0.212438	0.446363	-0.143544	0.478517	0.414547	0.558412	0.586051	0.376629
800	0	0.346141	0.212438	0.212438	0.450119	-0.106514	0.475583	0.406018	0.528104	0.573302	0.359543
801	0	2.1408	0.212438	0.212438	0.454185	-0.0681837	0.47265	0.396883	0.497426	0.560503	0.341773
802	0	2.49167	0.212438	0.212438	0.458241	-0.0285794	0.469717	0.387128	0.466306	0.546778	0.323344
803	0	-1.09817	0.212438	0.212438	0.462267	0.0122621	0.466783	0.38187	0.43466	0.529185	0.304291
804	0	-2.42864	0.212438	0.212438	0.466512	0.054312	0.46385	0.376278	0.402488	0.50959	0.284462
805	0	3.0252	0.212438	0.212438	0.470906	0.0975552	0.460917	0.37022	0.369805	0.489295	0.263718
806	0	-14.6552	0.212438	0.212438	0.475257	0.141961	0.457983	0.364274	0.336569	0.46802	0.241913
807	0	1.248	0.212438	0.212438	0.479575	0.187477	0.45505	0.357779	0.30275	0.445915	0.218901
808	0	-10.2764	0.212438	0.212438	0.4839	0.234041	0.452116	0.351329	0.268325	0.423337	0.194832
809	0	2.91468	0.212438	0.212438	0.488185	0.281562	0.449183	0.344918	0.233265	0.399803	0.169963
810	0	5.86373	0.212438	0.212438	0.4926	0.329953	0.44625	0.33849	0.197608	0.376045	0.144432
811	0	-0.722594	0.212438	0.212438	0.497149	0.379155	0.443316	0.332168	0.161386	0.354105	0.118421
812	0	3.79551	0.212438	0.212438	0.501704	0.429091	0.440383	0.325851	0.12453	0.332766	0.0921416
813	0	9.47804	0.212438	0.212438	0.506299	0.479674	0.43745	0.319429	0.0869795	0.311152	0.0657598
814	0	-7.24144	0.212438	0.212438	0.510986	0.530824	0.434516	0.31292	0.0486792	0.289543	0.0395767
815	0	10.1806	0.212438	0.212438	0.515754	0.582455	0.431583	0.307044	0.00960076	0.267904	0.0138919
816	0	4.06785	0.212438	0.212438	0.5206	0.634489	0.428649	0.301025	-0.0301069	0.245982	-0.0112832
817	0	-1.12948	0.212438	0.212438	0.525535	0.686877	0.425716	0.295585	-0.0702407	0.224415	-0.0359937
818	0	8.39324	0.212438	0.212438	0.530491	0.739554	0.422783	0.290751	-0.110655	0.202491	-0.0602572
819	0	-2.8819	0.212438	0.212438	0.535465	0.792434	0.419849	0.281528	-0.151175	0.178384	-0.0841264
820	0	5.89043	0.212438	0.212438	0.540499	0.845435	0.416916	0.272644	-0.191618	0.153466	-0.107491
821	0	1.66646	0.212438	0.212438	0.545575	0.898474	0.413983	0.264136	-0.231819	0.127695	-0.130177
822	0	8.73228	0.212438	0.212438	0.550925	0.951464	0.411049	0.25545	-0.27154	0.101712	-0.152153
823	0	-0.330116	0.212438	0.212438	0.556575	1.00434	0.408116	0.247813	-0.310565	0.0776281	-0.173361
824	0	10.5473	0.212438	0.212438	0.562403	1.05704	0.405182	0.240019	-0.348834	0.0539711	-0.193661
825	0	0.877266	0.212438	0.212438	0.568476	1.10947	0.402249	0.232636	-0.386313	0.030902	-0.212943
826	0	-0.729578	0.212438	0.212438	0.574671	1.16157	0.399316	0.225742	-0.422958	0.00788084	-0.230951
827	0	-0.0951538	0.212438	0.212438	0.580979	1.21329	0.396382	0.215324	-0.458736	-0.0179909	-0.247417
828	0	0.761146	0.212438	0.212438	0.587523	1.26455	0.393449	0.205078	-0.493516	-0.0447984	-0.262362
829	0	-12.6576	0.212438	0.212438	0.594279	1.31532	0.390516	0.1958	-0.527143	-0.0701011	-0.275819
830	0	7.43721	0.212438	0.212438	0.601069	1.36555	0.387582	0.186986	-0.559533	-0.0948987	-0.287811
831	0	-5.72862	0.212438	0.212438	0.607897	1.41514	0.384649	0.174567	-0.590584	-0.120863	-0.298385
832	0	-0.0351315	0.212438	0.212438	0.614832	1.46399	0.381715	0.163012	-0.620173	-0.145671	-0.307261
833	0	-2.49469	0.212438	0.212438	0.621834	1.51198	0.378782	0.14787	-0.648185	-0.170748	-0.314043
834	0	2.07486	0.212438	0.212438	0.62904	1.55897	0.375849	0.129008	-0.674434	-0.193551	-0.318562
835	0	1.50501	0.212438	0.212438	0.636461	1.60484	0.372915	0.137095	-0.698748	-0.206557	-0.320623
836	0	-5.01983	0.212438	0.212438	0.643994	1.64945	0.369982	0.143181	-0.721105	-0.214667	-0.319943
837	0	-2.61098	0.212438	0.212438	0.651672	1.69262	0.367049	0.146413	-0.741491	-0.219822	-0.31633
838	0	-12.5053	0.212438	0.212438	0.65739	1.73421	0.364115	0.150248	-0.759891	-0.222386	-0.309417
839	0	-5.24273	0.212438	0.212438	0.660922	1.77405	0.361182	0.15127	-0.776275	-0.225544	-0.298875
840	0	-3.56021	0.212438	0.212438	0.663277	1.81201	0.358248	0.152452	-0.790415	-0.227632	-0.284915
841	0	-0.474311	0.212438	0.212438	0.663838	1.84799	0.355315	0.154296	-0.80203	-0.228047	-0.26788
842	0	-3.70097	0.212438	0.212438	0.663788	1.88186	0.352382	0.156477	-0.810961	-0.227034	-0.248116
843	0	7.34343	0.212438	0.212438	0.66317	1.91343	0.349448	0.156076	-0.817031	-0.22352	-0.226056
844	0	14.2093	0.212438	0.212438	0.66083	1.94254	0.346515	0.155878	-0.820039	-0.218286	-0.201831
845	0	-2.37848	0.212438	0.212438	0.656978	1.96903	0.343582	0.155872	-0.819836	-0.213165	-0.175492
846	0	6.6235	0.212438	0.212438	0.653162	1.99271	0.340648	0.155726	-0.816185	-0.207223	-0.147313
847	0	14.063	0.212438	0.212438	0.649338	2.0135	0.337715	0.156442	-0.808915	-0.198393	-0.117543
848	0	-12.3034	0.212438	0.212438	0.644868	2.03127	0.334781	0.157	-0.798176	-0.189106	-0.0864215
849	0	-0.28816	0.212438	0.212438	0.640107	2.04592	0.331848	0.158084	-0.784192	-0.17817	-0.054257
850	0	0.665064	0.212438	0.212438	0.633792	2.05737	0.328915	0.159745	-0.767211	-0.167907	-0.0211246
851	0	-5.78402	0.212438	0.212438	0.625816	2.06557	0.325981	0.15724	-0.747517	-0.165376	0.0129099
852	0	7.78735	0.212438	0.212438	0.617074	2.07049	0.323048	0.155047	-0.725179	-0.165965	0.0474132
853	0	-4.85787	0.212438	0.212438	0.607257	2.07215	0.320115	0.153273	-0.700245	-0.167851	0.0819632
854	0	-6.61658	0.212438	0.212438	0.597764	2.07057	0.317181	0.151387	-0.672885	-0.170683	0.116112
855	0	-3.37598	0.212438	0.212438	0.588811	2.06572	0.314248	0.150079	-0.64327	-0.171413	0.149409
856	0	-0.133268	0.212438	0.212438	0.579498	2.05755	0.311314	0.148715	-0.611642	-0.171621	0.181954
857	0	-1.04246	0.212438	0.212438	0.570234	2.04602	0.308381	0.147368	-0.57829	-0.171986	0.214033
858	0	8.13628	0.212438	0.212438	0.560388	2.03108	0.305448	0.146096	-0.543346	-0.172172	0.245714
859	0	-7.84615	0.212438	0.212438	0.549887	2.01278	0.302514	0.144308	-0.506966	-0.17307	0.277137
860	0	-4.9663	0.212438	0.212438	0.539404	1.99117	0.299581	0.142537	-0.469522	-0.174104	0.30847
861	0	0.911965	0.212438	0.212438	0.528809	1.96627	0.296648	0.140959	-0.431359	-0.173117	0.339783
862	0	-0.72717	0.212438	0.212438	0.516715	1.93814	0.293714	0.139495	-0.392864	-0.171381	0.371403
863	0	-8.78689	0.212438	0.212438	0.503092	1.90681	0.290781	0.13716	-0.354357	-0.171989	0.403647
864	0	-5.48694	0.212438	0.212438	0.488518	1.8723	0.287847	0.13503	-0.315711	-0.171712	0.436306
865	0	-4.67874	0.212438	0.212438	0.472641	1.83472	0.284914	0.132063	-0.276683	-0.171567	0.469075
866	0	8.04039	0.212438	0.212438	0.456434	1.79412	0.281981	0.128226	-0.237137	-0.169116	0.501662
867	0	-0.394313	0.212438	0.212438	0.439959	1.75054	0.279047	0.130692	-0.19688	-0.155921	0.533707
868	0	0.298091	0.212438	0.212438	0.422432	1.70402	0.276114	0.132694	-0.155809	-0.1372	0.565203
869	0	8.7335	0.212438	0.212438	0.404064	1.65456	0.273181	0.133998	-0.113872	-0.117246	0.596258
870	0	5.99824	0.212438	0.212438	0.386463	1.60219	0.270247	0.135414	-0.0708379	-0.0947268	0.626709
871	0	3.69361	0.212438	0.212438	0.369699	1.54705	0.267314	0.136383	-0.0265266	-0.068743	0.656439
872	0	2.1927	0.212438	0.212438	0.353161	1.48929	0.26438	0.137342	0.0189672	-0.0414395	0.685413
873	0	1.4291	0.212438	0.212438	0.337286	1.42907	0.261447	0.138643	0.065514	-0.0111462	0.713508
874	0	4.48284	0.212438	0.212438	0.320955	1.3666	0.258514	0.140218	0.112915	0.0193937	0.740929
875	0	-0.437788	0.212438	0.212438	0.304132	1.30204	0.25558	0.139773	0.160959	0.0416039	0.767898
876	0	-0.0168923	0.212438	0.212438	0.287769	1.23559	0.252647	0.13945	0.20973	0.0607017	0.794034
877	0	6.62904	0.212438	0.212438	0.271649	1.16748	0.249714	0.139532	0.259342	0.0812075	0.818939
878	0	1.00115	0.212438	0.212438	0.254888	1.09794	0.24678	0.13974	0.309771	0.101497	0.842228
879	0	-5.71648	0.212438	0.212438	0.237539	1.02713	0.243847	0.138898	0.36099	0.12041	0.863471
880	0	2.23338	0.212438	0.212438	0.219893	0.955207	0.240913	0.138321	0.412802	0.140431	0.882989
881	0	-0.455205	0.212438	0.212438	0.201754	0.882217	0.23798	0.136603	0.464922	0.158549	0.901385
882	0	-1.93793	0.212438	0.212438	0.183914	0.808235	0.235047	0.133711	0.517291	0.178795	0.918748
883	0	7.44301	0.212438	0.212438	0.166428	0.733414	0.232113	0.139331	0.569787	0.212347	0.935239
884	0	4.9044	0.212438	0.212438	0.148747	0.657857	0.22918	0.144288	0.621946	0.251364	0.951276
885	0	-0.8649	0.212438	0.212438	0.131061	0.581638	0.226247	0.148548	0.673318	0.294321	0.967085
886	0	-9.83164	0.212438	0.212438	0.111994	0.504845	0.223313	0.153185	0.723388	0.339139	0.983292
887	0	3.87988	0.212438	0.212438	0.09136	0.427531	0.22038	0.15557	0.771698	0.377308	1.00047
888	0	0.593561	0.212438	0.212438	0.0699498	0.349772	0.217446	0.158308	0.818429	0.414222	1.01795
889	0	-4.40909	0.212438	0.212438	0.0473613	0.271702	0.214513	0.160056	0.863919	0.450104	1.03477
890	0	0.583665	0.212438	0.212438	0.024268	0.193404	0.21158	0.160652	0.908205	0.486019	1.05004
891	0	-1.07842	0.212438	0.212438	0.000723377	0.114871	0.208646	0.16955	0.951393	0.530515	1.06273
892	0	-4.65607	0.212438	0.212438	-0.0239693	0.0360904	0.205713	0.178038	0.993629	0.57798	1.07241
893	0	-2.19427	0.212438	0.212438	-0.0496808	-0.0429902	0.20278	0.184272	1.03493	0.619501	1.07885
894	0	-3.44189	0.212438	0.212438	-0.0752203	-0.122392	0.199846	0.189434	1.07559	0.659209	1.08133
895	0	4.13942	0.212438	0.212438	-0.100585	-0.202001	0.196913	0.202919	1.11576	0.705266	1.07916
896	0	-4.31594	-0.394032	-0.394032	-0.126271	-0.28169	0.193979	0.214409	1.15471	0.747732	1.07199
897	0	11.7856	-0.394032	-0.394032	-0.151988	-0.361303	0.191046	0.234193	1.19157	0.791274	1.05937
898	0	5.92205	-0.394032	-0.394032	-0.178625	-0.440632	0.188113	0.262578	1.22545	0.826598	1.04137
899	0	1.71759	-0.394032	-0.394032	-0.206246	-0.519499	0.185179	0.228652	1.25539	0.824344	1.01814
900	0	5.35504	-0.394032	-0.394032	-0.234174	-0.597649	0.182246	0.199351	1.28099	0.803117	0.988877
901	0	7.13317	-0.394032	-0.394032	-0.262612	-0.674714	0.146654	0.176648	1.30195	0.774006	0.952734
902	0	1.17034	-0.394032	-0.394032	-0.288416	-0.750384	0.111063	0.152548	1.31763	0.735482	0.90906
903	0	-5.61347	-0.394032	-0.394032	-0.311191	-0.824449	0.0754711	0.134972	1.32748	0.692421	0.857185
904	0	-1.96228	-0.394032	-0.394032	-0.332556	-0.896731	0.0398794	0.11702	1.33093	0.645037	0.797535
905	0	1.28089	-0.394032	-0.394032	-0.351578	-0.967165	0.00428781	0.0975554	1.32737	0.589334	0.731046
906	0	-9.29358	-0.394032	-0.394032	-0.369901	-1.03564	-0.0313038	0.0773289	1.31662	0.530328	0.657915
907	0	-0.0805379	-0.394032	-0.394032	-0.387599	-1.10186	-0.0668955	0.0629456	1.29847	0.480128	0.578496
908	0	-4.73074	-0.394032	-0.394032	-0.402994	-1.16557	-0.102487	0.0480984	1.27208	0.431623	0.493845
909	0	-3.26668	-0.394032	-0.394032	-0.416373	-1.22655	-0.138079	0.0328424	1.23664	0.380725	0.40487
910	0	0.0207812	-0.394032	-0.394032	-0.430249	-1.28458	-0.17367	0.0179234	1.19146	0.328418	0.312975
911	0	1.04108	-0.394032	-0.394032	-0.444576	-1.33952	-0.209262	0.000897393	1.13597	0.272947	0.219622
912	0	2.69154	-0.394032	-0.394032	-0.458287	-1.39123	-0.244854	-0.0157371	1.07076	0.21462	0.124477
913	0	6.57106	-0.394032	-0.394032	-0.471964	-1.43948	-0.280445	-0.0337012	0.996767	0.155996	0.0267179
914	0	-1.11689	-0.394032	-0.394032	-0.483626	-1.48413	-0.316037	-0.0531174	0.91448	0.0948789	-0.0738139
915	0	2.83812	-0.394032	-0.394032	-0.493098	-1.52515	-0.351629	-0.062041	0.824606	0.0259977	-0.177463
916	0	3.6042	-0.394032	-0.394032	-0.501814	-1.56254	-0.38722	-0.0717542	0.728184	-0.0464835	-0.284312
917	0	-4.10317	-0.394032	-0.394032	-0.509292	-1.59642	-0.422812	-0.0825085	0.626157	-0.122575	-0.394014
918	0	3.66058	-0.394032	-0.394032	-0.517438	-1.62686	-0.458404	-0.0929649	0.519916	-0.200283	-0.507111
919	0	4.24513	-0.394032	-0.394032	-0.526567	-1.65378	-0.493995	-0.104978	0.410709	-0.273174	-0.624003
920	0	-6.20184	-0.394032	-0.394032	-0.535409	-1.6771	-0.529587	-0.116829	0.298427	-0.345512	-0.743421
921	0	-0.905887	-0.394032	-0.394032	-0.544526	-1.6967	-0.565178	-0.128813	0.1827	-0.416986	-0.863834
922	0	3.70669	-0.394032	-0.394032	-0.553109	-1.71249	-0.60077	-0.141079	0.0635427	-0.488831	-0.983409
923	0	-3.0894	-0.394032	-0.394032	-0.561052	-1.72451	-0.636362	-0.151361	-0.0591415	-0.569156	-1.10007
924	0	0.666553	-0.394032	-0.394032	-0.569257	-1.73276	-0.671953	-0.161724	-0.185076	-0.652628	-1.21326
925	0	0.0709312	-0.394032	-0.394032	-0.577553	-1.73719	-0.707545	-0.172746	-0.313723	-0.730979	-1.32273
926	0	1.96048	-0.394032	-0.394032	-0.583965	-1.73779	-0.743137	-0.184137	-0.445135	-0.807959	-1.42755
927	0	-4.84246	-0.394032	-0.394032	-0.588442	-1.73458	-0.778728	-0.192717	-0.579104	-0.891042	-1.52692
928	0	-5.19503	-0.394032	-0.394032	-0.59182	-1.72764	-0.81432	-0.20196	-0.714324	-0.971124	-1.61955
929	0	4.49905	-0.394032	-0.394032	-0.593595	-1.71715	-0.849912	-0.208476	-0.849326	-1.05204	-1.70371
930	0	-1.04613	-0.394032	-0.394032	-0.595141	-1.70327	-0.885503	-0.21216	-0.98237	-1.12565	-1.77892
931	0	6.25098	-0.394032	-0.394032	-0.596545	-1.68604	-0.921095	-0.236369	-1.11168	-1.16559	-1.84473
932	0	-8.25847	-0.394032	-0.394032	-0.596695	-1.66553	-0.956686	-0.25907	-1.23665	-1.1882	-1.89921
933	0	-1.28505	-0.394032	-0.394032	-0.595889	-1.64182	-0.992278	-0.279501	-1.3568	-1.20506	-1.94063
934	0	1.8471	-0.394032	-0.394032	-0.59707	-1.61501	-1.02787	-0.300304	-1.47123	-1.21324	-1.96703
935	0	-9.63619	-0.394032	-0.394032	-0.600404	-1.58532	-1.06346	-0.3196	-1.57907	-1.21331	-1.97652
936	0	-3.40495	-0.394032	-0.394032	-0.604714	-1.55303	-1.09905	-0.338877	-1.67885	-1.20871	-1.97007
937	0	4.13234	-0.394032	-0.394032	-0.610811	-1.51835	-1.13464	-0.359216	-1.76887	-1.1949	-1.94966
938	0	-4.59206	-0.394032	-0.394032	-0.616727	-1.48161	-1.17024	-0.3804	-1.84842	-1.17838	-1.91623
939	0	-2.64143	-0.394032	-0.394032	-0.622399	-1.44311	-1.20583	-0.395367	-1.91666	-1.17808	-1.87113
940	0	6.69891	-0.394032	-0.394032	-0.62954	-1.40322	-1.24142	-0.41071	-1.97165	-1.18243	-1.816
941	0	-0.643346	-0.394032	-0.394032	-0.637777	-1.36239	-1.27701	-0.427278	-2.0117	-1.18229	-1.75205
942	0	-6.2134	-0.394032	-0.394032	-0.645382	-1.32102	-1.3126	-0.444219	-2.03497	-1.18057	-1.68173
943	0	-1.27606	-0.394032	-0.394032	-0.652444	-1.27938	-1.34819	-0.458059	-2.04003	-1.17822	-1.60752
944	0	0.408208	-0.394032	-0.394032	-0.65957	-1.23768	-1.38379	-0.472688	-2.02804	-1.17131	-1.52926
945	0	-2.95992	-0.394032	-0.394032	-0.66637	-1.19602	-1.41938	-0.483924	-2.00091	-1.1657	-1.44631
946	0	-7.61526	-0.394032	-0.394032	-0.67436	-1.1545	-1.45497	-0.491671	-1.95976	-1.15386	-1.35834
947	0	1.10634	-0.394032	-0.394032	-0.683648	-1.11333	-1.49056	-0.524707	-1.90614	-1.11547	-1.26478
948	0	3.0413	-0.394032	-0.394032	-0.693182	-1.0726	-1.52615	-0.555773	-1.84174	-1.06483	-1.16631
949	0	-1.69618	-0.394032	-0.394032	-0.703325	-1.03233	-1.56174	-0.584771	-1.76799	-1.00413	-1.0642
950	0	5.24696	-0.394032	-0.394032	-0.711689	-0.992543	-1.59734	-0.614893	-1.68743	-0.937585	-0.958484
951	0	2.73476	-0.394032	-0.394032	-0.717946	-0.953314	-1.63293	-0.638298	-1.60228	-0.88179	-0.849409
952	0	-6.56171	-0.394032	-0.394032	-0.723494	-0.91473	-1.66852	-0.66276	-1.51228	-0.8259	-0.738292
953	0	-3.06506	-0.394032	-0.394032	-0.727636	-0.87702	-1.70411	-0.68426	-1.41681	-0.769664	-0.626353
954	0	-7.28991	-0.394032	-0.394032	-0.731525	-0.840313	-1.7397	-0.702312	-1.31543	-0.71057	-0.515823
955	0	-5.73602	-0.394032	-0.394032	-0.735259	-0.804519	-1.77529	-0.745192	-1.2076	-0.630665	-0.409095
956	0	-8.67019	-0.394032	-0.394032	-0.737639	-0.769564	-1.81089	-0.786846	-1.09433	-0.54156	-0.306251
957	0	0.675194	-0.394032	-0.394032	-0.73889	-0.735333	-1.84648	-0.821763	-0.977085	-0.461375	-0.207162
958	0	12.9879	-0.394032	-0.394032	-0.74113	-0.70174	-1.88207	-0.853475	-0.856169	-0.381649	-0.112048
959	0	-1.0843	-0.394032	-0.394032	-0.744371	-0.668923	-1.91766	-0.910063	-0.732236	-0.285898	-0.0209235
960	0	4.59023	-0.394032	-0.394032	-0.747731	-0.637027	-1.95325	-0.960686	-0.606586	-0.194094	0.06406
961	0	-1.83087	-0.394032	-0.394032	-0.751731	-0.606187	-1.98884	-1.0361	-0.480407	-0.0967039	0.139868
962	0	2.53659	-0.394032	-0.394032	-0.754807	-0.576646	-2.02444	-1.13722	-0.35628	-0.0124348	0.205345
963	0	8.49052	-0.394032	-0.394032	-0.75685	-0.548647	-2.06003	-1.0521	-0.236576	-0.000620412	0.259205
964	0	-8.89682	-0.394032	-0.394032	-0.759063	-0.522549	-2.09562	-0.980879	-0.120896	-0.0235657	0.298932
965	0	-4.5158	-0.394032	-0.394032	-0.761091	-0.498913	-1.95051	-0.92893	-0.00880136	-0.058504	0.322625
966	0	-0.282718	-0.394032	-0.394032	-0.766044	-0.478192	-1.80539	-0.872399	0.100147	-0.108673	0.32734
967	0	8.29288	-0.394032	-0.394032	-0.774374	-0.460613	-1.66028	-0.838339	0.206049	-0.16459	0.310364
968	0	-10.736	-0.394032	-0.394032	-0.78437	-0.446358	-1.51517	-0.802493	0.305052	-0.225288	0.273344
969	0	-7.97939	-0.394032	-0.394032	-0.796972	-0.435427	-1.37005	-0.764737	0.392349	-0.299201	0.219175
970	0	-3.09143	-0.394032	-0.394032	-0.810683	-0.427874	-1.22494	-0.727443	0.465176	-0.375532	0.150182
971	0	5.98928	-0.394032	-0.394032	-0.825425	-0.424075	-1.07983	-0.687772	0.520419	-0.428139	0.0693416
972	0	13.4511	-0.394032	-0.394032	-0.842811	-0.424305	-0.934716	-0.647746	0.555013	-0.472554	-0.0216486
973	0	1.604	-0.394032	-0.394032	-0.862585	-0.428742	-0.789603	-0.611527	0.566837	-0.516757	-0.121721
974	0	6.93685	-0.394032	-0.394032	-0.882071	-0.437578	-0.64449	-0.578549	0.551899	-0.559341	-0.228025
975	0	-7.07385	-0.394032	-0.394032	-0.901297	-0.450784	-0.499377	-0.521793	0.507478	-0.606231	-0.337796
976	0	-1.83417	-0.394032	-0.394032	-0.921433	-0.468325	-0.354264	-0.470433	0.436298	-0.655057	-0.449876
977	0	-1.35747	-0.394032	-0.394032	-0.941855	-0.490266	-0.209151	-0.397446	0.342218	-0.699751	-0.563108
978	0	-8.96001	-0.394032	-0.394032	-0.964624	-0.516469	-0.0640383	-0.301837	0.230384	-0.74493	-0.677154
979	0	10.081	-0.394032	-0.394032	-0.989927	-0.546599	0.0810746	-0.37005	0.106278	-0.799176	-0.79189
980	0	-7.88906	-0.394032	-0.394032	-1.01625	-0.580197	0.226187	-0.425636	-0.0294985	-0.854511	-0.90485
981	0	-5.2086	-0.394032	-0.394032	-1.0441	-0.61655	0.3713	-0.466977	-0.176718	-0.916911	-1.01328
982	0	2.49727	-0.394032	-0.394032	-1.07179	-0.654991	0.516413	-0.514827	-0.33348	-0.977721	-1.115
983	0	1.64759	-0.394032	-0.394032	-1.099	-0.69512	0.661526	-0.52482	-0.497576	-1.01306	-1.20772
984	0	-4.12239	-0.394032	-0.394032	-1.12692	-0.7365	0.806639	-0.540398	-0.662681	-1.04152	-1.29095
985	0	0.0550136	-0.394032	-0.394032	-1.15505	-0.778737	0.951752	-0.54182	-0.821165	-1.05879	-1.36505
986	0	-8.89222	-0.394032	-0.394032	-1.18407	-0.821372	1.09686	-0.526191	-0.96873	-1.07452	-1.42898
987	0	-4.06849	-0.394032	-0.394032	-1.21407	-0.863576	1.24198	-0.633143	-1.10054	-1.13145	-1.48191
988	0	9.91028	-0.394032	-0.394032	-1.24426	-0.904557	1.38709	-0.734128	-1.21007	-1.2016	-1.5243
989	0	-7.72285	-0.394032	-0.394032	-1.27481	-0.94361	1.5322	-0.801289	-1.29195	-1.25384	-1.55631
990	0	5.43404	-0.394032	-0.394032	-1.30757	-0.979875	1.67732	-0.8521	-1.33833	-1.29996	-1.57901
991	0	-14.1699	-0.394032	-0.394032	-1.34259	-1.01251	1.82243	-1.02955	-1.34332	-1.35635	-1.59352
992	0	0.602367	-0.394032	-0.394032	-1.37909	-1.04056	1.96754	-1.17668	-1.31018	-1.39718	-1.59784
993	0	3.19187	-0.394032	-0.394032	-1.41753	-1.06283	2.11266	-1.44966	-1.24413	-1.44197	-1.58911
994	0	-2.80319	-0.394032	-0.394032	-1.45666	-1.07819	2.25777	-1.85316	-1.15199	-1.45865	-1.56549
995	0	-1.60103	-0.394032	-0.394032	-1.49639	-1.08567	2.40288	-1.31104	-1.0411	-1.35622	-1.52484
996	0	2.41381	-0.394032	-0.394032	-1.53776	-1.08423	2.54799	-0.839273	-0.910934	-1.19537	-1.46579
997	0	-3.82294	-0.394032	-0.394032	-1.5805	-1.07289	2.63776	-0.466591	-0.76022	-0.992064	-1.38773
998	0	0.0475698	-0.394032	-0.394032	-1.5737	-1.05054	2.72752	-0.0717428	-0.590663	-0.757397	-1.28859
999	0	-6.98657	-0.394032	-0.394032	-1.51226	-1.01568	2.81729	0.217078	-0.404311	-0.5466	-1.16659
1000	0	6.5701	-0.394032	-0.394032	-1.41978	-0.966712	2.90705	0.513175	-0.209337	-0.324958	-1.02236
1001	0	6.30309	-0.394032	-0.394032	-1.2815	-0.901941	2.99682	0.82607	-0.0159738	-0.0896628	-0.856877
1002	0	-2.52687	-0.394032	-0.394032	-1.12679	-0.819529	3.08659	1.14406	0.171471	0.165733	-0.672015
1003	0	10.7681	-0.394032	-0.394032	-0.956659	-0.717722	3.17635	1.42017	0.347773	0.490944	-0.470055
1004	0	-1.62619	-0.394032	-0.394032	-0.742861	-0.594583	3.26612	1.70089	0.503722	0.852769	-0.250642
1005	0	7.07208	-0.394032	-0.394032	-0.490628	-0.447905	3.35588	1.97596	0.631922	1.20641	-0.0131159
1006	0	-7.04875	-0.394032	-0.394032	-0.236093	-0.275847	3.44565	2.24066	0.721291	1.57089	0.242363
1007	0	2.19329	-0.394032	-0.394032	0.0219231	-0.0771524	3.53541	2.57849	0.764016	1.97833	0.515777
1008	0	-12.0405	-0.394032	-0.394032	0.298126	0.149072	3.62518	2.90042	0.768875	2.38421	0.805174
1009	0	7.71467	-0.394032	-0.394032	0.584317	0.403054	3.71494	3.28411	0.748362	2.81941	1.10766
1010	0	7.41015	-0.394032	-0.394032	0.910343	0.684854	3.80471	3.73288	0.716199	3.23206	1.42228
1011	0	-6.47024	-0.394032	-0.394032	1.27878	0.994879	3.89447	3.7105	0.687276	3.47409	1.74788
1012	0	1.57024	-0.394032	-0.394032	1.66862	1.33293	3.98424	3.72428	0.664793	3.64527	2.08175
1013	0	3.90567	-0.394032	-0.394032	2.08717	1.69818	4.074	3.78009	0.650377	3.76804	2.42173
1014	0	0.0628898	-0.394032	-0.394032	2.49925	2.08988	4.16377	3.81816	0.651437	3.86387	2.76439
1015	0	2.68851	-0.394032	-0.394032	2.89963	2.50724	4.25353	3.95794	0.675254	4.03184	3.1065
1016	0	4.99532	-0.394032	-0.394032	3.31062	2.94951	4.3433	4.08326	0.734747	4.20816	3.44946
1017	0	-2.54011	-0.394032	-0.394032	3.72198	3.41641	4.43306	4.2429	0.845273	4.38795	3.79578
1018	-0.226669	-1.7633	-0.394032	-0.394032	4.14989	3.90704	4.52283	4.44488	1.01305	4.55858	4.14759
1019	0.703617	-8.80963	-0.394032	-0.394032	4.59619	4.41922	4.6126	4.34284	1.24538	4.62444	4.50762
1020	1.62813	-6.43683	-0.394032	-0.394032	5.04382	4.95067	4.70236	4.25546	1.55835	4.64728	4.87651
1021	2.54542	-0.714158	-0.394032	-0.394032	5.49616	5.49877	4.79213	4.2529	1.96572	4.72027	5.25413
1022	3.45406	-6.3031	-0.394032	-0.394032	5.98741	6.06091	4.88189	4.29176	2.48469	4.80015	5.64219
1023	4.35262	3.9856	-0.394032	-0.394032	6.51831	6.63555	4.97166	4.01022	3.12772	4.80625	6.04219
1024	5.23971	8.66884	13.0009	13.0009	7.07467	7.22109	5.06142	3.8053	3.88207	4.83878	6.45458
1025	6.11398	5.22912	13.0009	13.0009	7.66519	7.81579	5.15119	3.28253	4.72853	4.84198	6.88011
1026	6.97408	3.58233	13.0009	13.0009	8.26567	8.41831	5.24095	2.43006	5.64917	4.91708	7.31785
1027	7.8187	2.05268	13.0009	13.0009	8.87465	9.02715	5.33072	3.96623	6.62343	5.37406	7.76661
1028	8.64657	8.30764	13.0009	13.0009	9.51152	9.6413	5.42048	5.32431	7.64213	6.01056	8.2282
1029	9.45644	12.9308	13.0009	13.0009	10.171	10.2607	6.19913	6.43464	8.69834	6.73362	8.70445
1030	10.2471	10.8389	13.0009	13.0009	10.7951	10.8845	6.97778	7.60328	9.77588	7.53649	9.19691
1031	11.0174	8.75374	13.0009	13.0009	11.3801	11.5103	7.75642	8.48718	10.8595	8.31017	9.70707
1032	11.7662	21.0955	13.0009	13.0009	11.9497	12.1354	8.53507	9.39322	11.935	9.10066	10.2328
1033	12.4924	16.1292	13.0009	13.0009	12.4877	12.7556	9.31372	10.3269	12.9871	9.93819	10.7703
1034	13.1949	8.93549	13.0009	13.0009	13.0323	13.367	10.0924	11.2578	14.0087	10.7971	11.3179
1035	13.8727	16.1294	13.0009	13.0009	13.5848	13.9673	10.871	12.1957	14.9921	11.6665	11.8732
1036	14.5249	15.3115	13.0009	13.0009	14.1114	14.5533	11.6497	13.1394	15.9167	12.5474	12.4328
1037	15.1506	18.7231	13.0009	13.0009	14.6195	15.1212	12.4283	14.0403	16.763	13.3949	12.9936
1038	15.7489	8.27974	13.0009	13.0009	15.1439	15.6678	13.2069	14.9023	17.5107	14.2354	13.5513
1039	16.3189	21.3244	13.0009	13.0009	15.683	16.1902	13.9856	16.0482	18.1436	15.1446	14.101
1040	16.8599	17.4563	19.893	19.893	16.2242	16.6862	14.7642	17.13	18.6692	16.0407	14.6426
1041	17.3712	20.641	19.893	19.893	16.7753	17.1556	15.5429	18.468	19.1016	16.9473	15.1769
1042	17.852	21.5471	19.893	19.893	17.3058	17.5974	16.3215	20.0743	19.4512	17.8013	15.7037
1043	18.3018	14.9461	19.893	19.893	17.8135	18.0097	17.1002	19.7383	19.7313	18.3973	16.2232
1044	18.7201	26.3142	19.893	19.893	18.3196	18.3909	17.8788	19.5449	19.9487	18.8621	16.7343
1045	19.1062	23.8142	19.893	19.893	18.8167	18.7399	18.0907	19.5675	20.1084	19.2733	17.2347
1046	19.4598	25.2751	19.893	19.893	19.2453	19.0556	18.3026	19.556	20.224	19.6164	17.7243
1047	19.7804	17.9795	19.893	19.893	19.6009	19.3384	18.5145	19.6787	20.308	19.9174	18.2025
1048	20.0676	24.3142	19.893	19.893	19.9056	19.5882	18.7264	19.8051	20.3654	20.1812	18.6665
1049	20.3213	14.2679	19.893	19.893	20.142	19.8046	18.9383	19.8232	20.4011	20.3781	19.113
1050	20.5411	24.7131	19.893	19.893	20.3484	19.9881	19.1501	19.7532	20.4151	20.5432	19.5377
1051	20.7269	25.4165	19.893	19.893	20.5249	20.1404	19.362	20.3306	20.4077	20.7691	19.9357
1052	20.8785	28.889	19.893	19.893	20.6361	20.2636	19.5739	20.8694	20.3907	20.999	20.306
1053	20.9958	18.6907	19.893	19.893	20.6883	20.3612	19.7858	21.2767	20.3764	21.1909	20.648
1054	21.0789	15.243	19.893	19.893	20.7158	20.4359	19.9977	21.6415	20.3753	21.3567	20.9603
1055	21.1278	27.2896	19.893	19.893	20.7159	20.4881	20.2096	22.3558	20.3957	21.498	21.2417
1056	21.1426	24.7991	16.4469	16.4469	20.6747	20.5179	20.4215	22.9821	20.4325	21.5997	21.4883
1057	21.1234	16.799	16.4469	16.4469	20.5993	20.5246	20.6334	23.9855	20.4759	21.682	21.6951
1058	21.0704	15.6298	16.4469	16.4469	20.4575	20.507	20.8452	25.3772	20.5205	21.7175	21.8598
1059	20.9839	20.4936	16.4469	16.4469	20.246	20.4649	21.0571	23.9545	20.5587	21.6275	21.9802
1060	20.8642	21.9295	16.4469	16.4469	19.9853	20.3971	21.269	22.7406	20.5844	21.4633	22.0517
1061	20.7116	28.1459	16.4469	16.4469	19.6668	20.3002	20.7459	21.8254	20.5928	21.2524	22.0708
1062	20.5265	22.3734	16.4469	16.4469	19.4095	20.1722	20.2227	20.8476	20.5739	20.9938	22.0325
1063	20.3095	27.3761	16.4469	16.4469	19.2266	20.0128	19.6996	20.1604	20.5187	20.7078	21.9323
1064	20.0609	18.0412	16.4469	16.4469	19.0548	19.8225	19.1764	19.4571	20.4262	20.3897	21.7722
1065	19.7815	20.264	16.4469	16.4469	18.9282	19.6042	18.6532	18.6823	20.296	20.0308	21.5563
1066	19.4717	23.3128	16.4469	16.4469	18.7813	19.3601	18.1301	17.8699	20.1298	19.6417	21.2878
1067	19.1322	14.4775	16.4469	16.4469	18.6096	19.0891	17.6069	17.3452	19.9291	19.2419	20.9708
1068	18.7638	17.787	16.4469	16.4469	18.4759	18.7909	17.0838	16.7981	19.689	18.8215	20.6079
1069	18.3671	19.0692	16.4469	16.4469	18.3673	18.4662	16.5606	16.2274	19.4036	18.3798	20.2006
1070	17.9429	12.5163	16.4469	16.4469	18.1884	18.1147	16.0375	15.6701	19.0698	17.9158	19.7532
1071	17.4921	19.0949	16.4469	16.4469	17.9392	17.7379	15.5143	15.0326	18.6846	17.4191	19.27
1072	17.0154	18.8156	16.4469	16.4469	17.6577	17.3363	14.9912	14.4091	18.2509	16.8996	18.7526
1073	16.5139	16.3507	16.4469	16.4469	17.3206	16.9085	14.468	13.7415	17.773	16.3588	18.2027
1074	15.9884	16.4649	16.4469	16.4469	17.001	16.4543	13.9448	13.0248	17.253	15.8013	17.621
1075	15.4398	11.9588	16.4469	16.4469	16.7035	15.9752	13.4217	12.6627	16.694	15.2429	17.0081
1076	14.8693	16.2271	16.4469	16.4469	16.3729	15.4731	12.8985	12.2739	16.1004	14.6758	16.3675
1077	14.2777	20.1043	16.4469	16.4469	16.0256	14.9507	12.3754	11.8496	15.4762	14.0923	15.7032
1078	13.6662	14.5009	16.4469	16.4469	15.5893	14.4103	11.8522	11.4351	14.8276	13.4969	15.0186
1079	13.0359	11.0613	16.4469	16.4469	15.0508	13.8515	11.3291	10.9703	14.1603	12.8952	14.3169
1080	12.3877	16.7616	16.4469	16.4469	14.4556	13.2739	10.8059	10.5104	13.4746	12.282	13.5997
1081	11.723	13.5383	16.4469	16.4469	13.7813	12.6768	10.2828	10.0483	12.7698	11.6621	12.8675
1082	11.0427	24.1316	16.4469	16.4469	13.0562	12.0592	9.75961	9.5791	12.0459	11.0301	12.1221
1083	10.3482	2.11792	16.4469	16.4469	12.2827	11.4209	9.23646	9.15979	11.3024	10.3656	11.3655
1084	9.64049	6.53546	16.4469	16.4469	11.4257	10.761	8.7133	8.73863	10.5416	9.68296	10.598
1085	8.92088	8.22844	16.4469	16.4469	10.49	10.0768	8.19015	8.29981	9.76648	8.99543	9.82043
1086	8.19055	16.6094	16.4469	16.4469	9.54737	9.36696	7.66699	7.85071	8.97815	8.29968	9.03275
1087	7.45074	14.1868	16.4469	16.4469	8.5982	8.63178	7.14384	7.47957	8.17803	7.59283	8.23477
1088	6.70266	19.0128	0.761856	0.761856	7.6097	7.87236	6.62068	7.09011	7.36809	6.88356	7.42948
1089	5.94758	5.87619	0.761856	0.761856	6.59909	7.09199	6.09753	6.77582	6.55008	6.1648	6.62069
1090	5.18672	0.714627	0.761856	0.761856	5.51374	6.29378	5.57437	6.53972	5.72686	5.44907	5.81116
1091	4.42134	1.38964	0.761856	0.761856	4.34887	5.47869	5.05122	5.73727	4.90116	4.76919	5.00392
1092	3.65269	7.27924	0.761856	0.761856	3.14416	4.649	4.52806	4.9766	4.07361	4.10421	4.20163
1093	2.88202	2.90175	0.761856	0.761856	1.88699	3.80819	3.8958	4.2776	3.24476	3.45098	3.40624
1094	2.11057	0.547878	0.761856	0.761856	0.784125	2.95911	3.26354	3.56745	2.41526	2.80481	2.62092
1095	1.33958	-2.21398	0.761856	0.761856	-0.139424	2.10517	2.63127	2.90527	1.58595	2.1431	1.84861
1096	0.5703	7.18787	0.761856	0.761856	-0.990024	1.24916	1.99901	2.24219	0.759867	1.48223	1.08975
1097	-0.19606	0.730321	0.761856	0.761856	-1.7069	0.391928	1.36675	1.55537	-0.0593063	0.822963	0.344179
1098	-0.958281	-3.07301	0.761856	0.761856	-2.40022	-0.464349	0.734484	0.851137	-0.869108	0.170446	-0.388425
1099	-1.71516	-2.90059	0.761856	0.761856	-3.07537	-1.31509	0.102221	0.275963	-1.66684	-0.448635	-1.10878
1100	-2.46552	11.0272	0.761856	0.761856	-3.62183	-2.15588	-0.530042	-0.307368	-2.44951	-1.05061	-1.81625
1101	-3.20817	-3.87635	0.761856	0.761856	-4.05942	-2.98164	-1.16231	-0.913739	-3.21455	-1.65598	-2.50984
1102	-3.94198	-10.985	0.761856	0.761856	-4.55338	-3.78765	-1.79457	-1.52566	-3.95865	-2.25527	-3.18948
1103	-4.6658	5.33296	0.761856	0.761856	-5.10123	-4.57189	-2.42683	-2.08933	-4.67896	-2.83414	-3.85506
1104	-5.37853	-5.65322	-10.5982	-10.5982	-5.63385	-5.33227	-3.05909	-2.66573	-5.37545	-3.41151	-4.50653
1105	-6.07907	-7.36172	-10.5982	-10.5982	-6.19001	-6.06652	-3.69136	-3.18622	-6.04874	-3.97202	-5.14412
1106	-6.76638	-9.35163	-10.5982	-10.5982	-6.63994	-6.77359	-4.32362	-3.64947	-6.69929	-4.5388	-5.76732
1107	-7.4394	-7.35875	-10.5982	-10.5982	-6.97287	-7.45236	-4.95588	-4.52764	-7.32793	-5.17873	-6.37568
1108	-8.09713	-10.1463	-10.5982	-10.5982	-7.28351	-8.10298	-5.58815	-5.37342	-7.93444	-5.84527	-6.96972
1109	-8.7386	-15.5633	-10.5982	-10.5982	-7.5408	-8.72782	-6.22041	-6.18589	-8.51834	-6.52823	-7.54996
1110	-9.36285	-11.9365	-10.5982	-10.5982	-7.87523	-9.32826	-6.85267	-7.01741	-9.08021	-7.21626	-8.1171
1111	-9.96897	-9.74687	-10.5982	-10.5982	-8.30859	-9.90356	-7.48494	-7.73435	-9.62052	-7.86133	-8.67183
1112	-10.5561	-13.8515	-10.5982	-10.5982	-8.75581	-10.4527	-8.1172	-8.46963	-10.1392	-8.4935	-9.21328
1113	-11.1233	-10.3685	-10.5982	-10.5982	-9.25576	-10.973	-8.74946	-9.15241	-10.6363	-9.11378	-9.74018
1114	-11.6699	-16.8873	-10.5982	-10.5982	-9.75317	-11.4627	-9.38172	-9.77455	-11.1114	-9.72815	-10.2515
1115	-12.1951	-17.899	-10.5982	-10.5982	-10.2416	-11.9231	-10.014	-10.8335	-11.5641	-10.3836	-10.746
1116	-12.698	-13.6738	-10.5982	-10.5982	-10.7834	-12.355	-10.6463	-11.8709	-11.9952	-11.0487	-11.2229
1117	-13.1781	-9.45686	-10.5982	-10.5982	-11.3676	-12.7582	-11.2785	-12.7902	-12.4056	-11.6769	-11.6817
1118	-13.6347	-9.92572	-10.5982	-10.5982	-11.8617	-13.1336	-11.9108	-13.6534	-12.7959	-12.2886	-12.1213
1119	-14.0671	-23.86	-10.5982	-10.5982	-12.2628	-13.4806	-12.543	-14.9514	-13.167	-12.9214	-12.5407
1120	-14.4748	-13.4795	-14.8294	-14.8294	-12.628	-13.7993	-13.1753	-16.1451	-13.5182	-13.5263	-12.9394
1121	-14.8573	-9.7613	-14.8294	-14.8294	-12.924	-14.0915	-13.8076	-17.7724	-13.8487	-14.1298	-13.3167
1122	-15.214	-19.8059	-14.8294	-14.8294	-13.2444	-14.3579	-14.4398	-19.8491	-14.1583	-14.6821	-13.6725
1123	-15.5446	-14.1314	-14.8294	-14.8294	-13.5955	-14.5977	-15.0721	-18.6693	-14.4463	-15.0322	-14.0064
1124	-15.8485	-11.6901	-14.8294	-14.8294	-13.9032	-14.8097	-15.7044	-17.7314	-14.7121	-15.2774	-14.3179
1125	-16.1256	-15.5635	-14.8294	-14.8294	-14.1882	-14.9916	-15.625	-17.1376	-14.9555	-15.4614	-14.6064
1126	-16.3754	-15.8467	-14.8294	-14.8294	-14.4581	-15.1419	-15.5455	-16.4702	-15.1756	-15.5872	-14.8713
1127	-16.5976	-22.1854	-14.8294	-14.8294	-14.705	-15.2621	-15.4661	-16.1484	-15.3717	-15.7083	-15.112
1128	-16.7922	-5.738	-14.8294	-14.8294	-14.9398	-15.3538	-15.3867	-15.8059	-15.544	-15.8003	-15.3286
1129	-16.9589	-9.23942	-14.8294	-14.8294	-15.1622	-15.4195	-15.3073	-15.3885	-15.6929	-15.8489	-15.5208
1130	-17.0975	-22.9738	-14.8294	-14.8294	-15.3497	-15.462	-15.2279	-14.9358	-15.8186	-15.8642	-15.689
1131	-17.208	-21.0658	-14.8294	-14.8294	-15.5023	-15.4826	-15.1485	-14.7566	-15.9217	-15.8465	-15.8336
1132	-17.2904	-15.7887	-14.8294	-14.8294	-15.6305	-15.4835	-15.0691	-14.5549	-16.0021	-15.7977	-15.9541
1133	-17.3447	-14.8406	-14.8294	-14.8294	-15.7289	-15.4687	-14.9897	-14.3398	-16.0599	-15.7388	-16.0501
1134	-17.3708	-13.4996	-14.8294	-14.8294	-15.8193	-15.4411	-14.9103	-14.146	-16.0952	-15.6576	-16.1215
1135	-17.369	-11.898	-14.8294	-14.8294	-15.9038	-15.4023	-14.8309	-13.814	-16.1084	-15.5227	-16.1677
1136	-17.3393	-10.6644	-14.8294	-14.8294	-15.9679	-15.3533	-14.7515	-13.5092	-16.0994	-15.369	-16.1895
1137	-17.282	-11.9815	-14.8294	-14.8294	-16.017	-15.2925	-14.6721	-13.1067	-16.0682	-15.182	-16.1878
1138	-17.1972	-15.9765	-14.8294	-14.8294	-16.041	-15.2189	-14.5927	-12.599	-16.0147	-14.9927	-16.1629
1139	-17.0853	-14.8593	-14.8294	-14.8294	-16.038	-15.1339	-14.5133	-12.8519	-15.9391	-14.8957	-16.1151
1140	-16.9466	-24.1574	-14.8294	-14.8294	-16.0175	-15.0379	-14.4339	-13.047	-15.8413	-14.8294	-16.0452
1141	-16.7813	-21.3327	-14.8294	-14.8294	-15.9768	-14.9305	-14.3545	-13.1699	-15.7213	-14.7703	-15.9538
1142	-16.59	-12.7765	-14.8294	-14.8294	-15.8864	-14.8115	-14.2751	-13.3174	-15.5791	-14.7135	-15.8421
1143	-16.373	-16.9023	-14.8294	-14.8294	-15.7444	-14.6795	-14.1957	-13.3302	-15.4147	-14.6178	-15.7111
1144	-16.1309	-12.1076	-14.8294	-14.8294	-15.5623	-14.5336	-14.1163	-13.3598	-15.2286	-14.5053	-15.5603
1145	-15.8641	-20.5947	-14.8294	-14.8294	-15.332	-14.3745	-14.0369	-13.3602	-15.0213	-14.3844	-15.3885
1146	-15.5732	-14.8609	-14.8294	-14.8294	-15.0718	-14.2011	-13.9575	-13.3198	-14.7932	-14.2521	-15.1947
1147	-15.2587	-30.5187	-14.8294	-14.8294	-14.7821	-14.0111	-13.8781	-13.5707	-14.5448	-14.1235	-14.9776
1148	-14.9214	-12.9877	-14.8294	-14.8294	-14.4461	-13.8013	-13.7987	-13.8081	-14.2765	-13.9887	-14.7371
1149	-14.5618	-12.4752	-14.8294	-14.8294	-14.0669	-13.5677	-13.7193	-13.9599	-13.9887	-13.8203	-14.4733
1150	-14.1807	-14.0691	-14.8294	-14.8294	-13.6601	-13.3071	-13.6398	-14.0679	-13.6821	-13.6336	-14.1858
1151	-13.7787	-24.2506	-14.8294	-14.8294	-13.2243	-13.0188	-13.5604	-14.5128	-13.3571	-13.464	-13.8741
1152	-13.3566	-9.96207	-7.18806	-7.18806	-12.7537	-12.7029	-13.481	-14.8775	-13.0137	-13.273	-13.538
1153	-12.9152	-10.2852	-7.18806	-7.18806	-12.2516	-12.3596	-13.4016	-15.5738	-12.6515	-13.0762	-13.177
1154	-12.4553	-13.334	-7.18806	-7.18806	-11.7034	-11.9903	-13.3222	-16.6143	-12.2703	-12.8411	-12.7915
1155	-11.9778	-12.9267	-7.18806	-7.18806	-11.1079	-11.5954	-13.2428	-15.1611	-11.8698	-12.4617	-12.3821
1156	-11.4834	-17.2619	-7.18806	-7.18806	-10.4743	-11.1768	-13.1634	-13.8929	-11.4502	-12.0057	-11.9481
1157	-10.973	-11.3247	-7.18806	-7.18806	-9.79889	-10.7388	-12.4706	-12.8901	-11.0119	-11.5155	-11.4885
1158	-10.4477	2.85394	-7.18806	-7.18806	-9.18527	-10.2843	-11.7778	-11.8326	-10.555	-10.9846	-11.0027
1159	-9.90813	-3.7579	-7.18806	-7.18806	-8.64454	-9.81436	-11.0849	-11.0272	-10.0798	-10.4268	-10.4901
1160	-9.3554	-11.1779	-7.18806	-7.18806	-8.12507	-9.32915	-10.3921	-10.2088	-9.58626	-9.84709	-9.95207
1161	-8.79044	-7.53151	-7.18806	-7.18806	-7.65677	-8.82654	-9.69925	-9.32188	-9.07429	-9.23024	-9.39115
1162	-8.2142	-12.0008	-7.18806	-7.18806	-7.18174	-8.30526	-9.00641	-8.39621	-8.54439	-8.59741	-8.80872
1163	-7.62766	-1.44669	-7.18806	-7.18806	-6.6971	-7.7679	-8.31358	-7.7645	-7.997	-8.00247	-8.20657
1164	-7.03181	-9.88434	-7.18806	-7.18806	-6.25885	-7.21605	-7.62074	-7.11112	-7.4319	-7.41394	-7.58699
1165	-6.42766	-3.91489	-7.18806	-7.18806	-5.85625	-6.65052	-6.92791	-6.42602	-6.849	-6.81193	-6.95201
1166	-5.81622	-14.094	-7.18806	-7.18806	-5.41064	-6.07294	-6.23507	-5.74753	-6.24823	-6.20222	-6.30461
1167	-5.1985	1.43386	-7.18806	-7.18806	-4.92341	-5.48321	-5.54224	-5.0385	-5.62974	-5.58005	-5.64784
1168	-4.57553	-14.6281	-2.12869	-2.12869	-4.42636	-4.88212	-4.8494	-4.33215	-4.99513	-4.94372	-4.98231
1169	-3.94833	-3.6249	-2.12869	-2.12869	-3.90096	-4.27271	-4.15657	-3.6268	-4.34647	-4.30726	-4.30811
1170	-3.31793	0.200744	-2.12869	-2.12869	-3.40963	-3.65649	-3.46373	-2.91948	-3.68532	-3.65726	-3.62588
1171	-2.68535	-8.30605	-2.12869	-2.12869	-2.95721	-3.03312	-2.7709	-2.22525	-3.01354	-2.96013	-2.93602
1172	-2.05163	-2.03699	-2.12869	-2.12869	-2.49815	-2.40212	-2.07806	-1.53099	-2.33317	-2.24216	-2.23975
1173	-1.41777	-6.26921	-2.12869	-2.12869	-2.04719	-1.76151	-1.38523	-0.829053	-1.64617	-1.50235	-1.53884
1174	-0.784808	1.85137	-2.12869	-2.12869	-1.53804	-1.11011	-0.692395	-0.121597	-0.955056	-0.753822	-0.833929
1175	-0.153743	6.35532	-2.12869	-2.12869	-0.959742	-0.449989	0.00043974	0.544838	-0.262178	-0.0385386	-0.125852
1176	0.47442	2.01343	-2.12869	-2.12869	-0.354582	0.216826	0.693275	1.2207	0.431604	0.672108	0.583095
1177	1.09869	-2.11981	-2.12869	-2.12869	0.297272	0.88794	1.38611	1.85846	1.1257	1.37476	1.29051
1178	1.71808	-3.87289	-2.12869	-2.12869	0.96751	1.56031	2.07894	2.45645	1.81921	2.0794	1.99334
1179	2.33162	3.96651	-2.12869	-2.12869	1.65316	2.23252	2.77178	3.34248	2.51136	2.84274	2.68832
1180	2.93837	13.5649	-2.12869	-2.12869	2.38618	2.90209	3.46461	4.21364	3.20077	3.627	3.37415
1181	3.53737	1.58052	-2.12869	-2.12869	3.16114	3.56467	4.15745	5.01105	3.88578	4.38145	4.04983
1182	4.12771	-0.0293553	-2.12869	-2.12869	3.91239	4.21714	4.85028	5.77538	4.5654	5.12719	4.71378
1183	4.70849	7.92114	-2.12869	-2.12869	4.63891	4.85745	5.54312	6.79834	5.23841	5.90189	5.36466
1184	5.27882	4.39692	11.6213	11.6213	5.3691	5.48416	6.23595	7.75887	5.90272	6.65507	5.99981
1185	5.83784	5.56699	11.6213	11.6213	6.08664	6.09799	6.92879	8.9799	6.55616	7.41392	6.61593
1186	6.3847	10.154	11.6213	11.6213	6.83849	6.69904	7.62162	10.4708	7.19613	8.12671	7.21132
1187	6.9186	13.1791	11.6213	11.6213	7.62812	7.28498	8.31446	10.0066	7.82005	8.63634	7.78425
1188	7.43874	6.17488	11.6213	11.6213	8.41872	7.85439	9.00729	9.68762	8.42674	9.04307	8.33161
1189	7.94435	2.29251	11.6213	11.6213	9.22092	8.4064	9.2186	9.5747	9.01513	9.39667	8.85073
1190	8.43471	28.1636	11.6213	11.6213	9.92771	8.93967	9.42991	9.417	9.58385	9.69616	9.33836
1191	8.90909	3.04685	11.6213	11.6213	10.524	9.45394	9.64123	9.47083	10.1315	9.98656	9.79143
1192	9.36681	5.16966	11.6213	11.6213	11.0673	9.94835	9.85254	9.51132	10.6557	10.2514	10.2105
1193	9.80723	12.868	11.6213	11.6213	11.5254	10.4204	10.0638	9.51039	11.1536	10.4733	10.5971
1194	10.2297	9.7561	11.6213	11.6213	11.9509	10.8687	10.2752	9.49191	11.6234	10.6682	10.9523
1195	10.6337	19.2904	11.6213	11.6213	12.3462	11.2931	10.4865	9.61087	12.0633	10.8581	11.2775
1196	11.0186	20.3503	11.6213	11.6213	12.6552	11.6936	10.6978	9.71764	12.4708	11.0312	11.5737
1197	11.3839	15.2504	11.6213	11.6213	12.8869	12.071	10.9091	9.82331	12.8435	11.1934	11.8417
1198	11.7292	8.68943	11.6213	11.6213	13.1319	12.4256	11.1204	9.94479	13.1789	11.3384	12.0835
1199	12.0539	14.5474	11.6213	11.6213	13.3889	12.7564	11.3317	9.95918	13.475	11.4418	12.3011
1200	12.3577	15.3296	11.6213	11.6213	13.6183	13.0623	11.543	9.99575	13.7324	11.5272	12.4947
1201	12.6401	10.1082	11.6213	11.6213	13.8412	13.3427	11.7543	9.94929	13.953	11.5891	12.664
1202	12.9008	14.209	11.6213	11.6213	13.9872	13.5966	11.9656	9.81448	14.138	11.6439	12.8087
1203	13.1396	13.6893	11.6213	11.6213	14.0499	13.8231	12.177	10.3189	14.2891	11.7452	12.9284
1204	13.3561	10.1671	11.6213	11.6213	14.0804	14.0213	12.3883	10.7745	14.4075	11.8589	13.0241
1205	13.5501	16.7365	11.6213	11.6213	14.0616	14.1889	12.5996	11.1715	14.494	11.9701	13.0972
1206	13.7214	10.0875	11.6213	11.6213	14.0548	14.3245	12.8109	11.5912	14.5507	12.078	13.1484
1207	13.8699	16.9085	11.6213	11.6213	14.0706	14.4279	13.0222	11.8833	14.5795	12.164	13.1783
1208	13.9953	16.9419	11.6213	11.6213	14.0667	14.499	13.2335	12.1927	14.581	12.237	13.188
1209	14.0977	18.7434	11.6213	11.6213	14.0612	14.5391	13.4448	12.465	14.5558	12.3022	13.1782
1210	14.177	14.2363	11.6213	11.6213	14.0289	14.5491	13.6561	12.6896	14.5041	12.3566	13.1506
1211	14.2331	19.6928	11.6213	11.6213	13.9661	14.5288	13.8674	13.2555	14.4264	12.4007	13.1065
1212	14.2662	17.2683	11.6213	11.6213	13.9013	14.4783	14.0788	13.8053	14.3242	12.4338	13.0463
1213	14.2762	12.1394	11.6213	11.6213	13.8292	14.3988	14.2901	14.2582	14.1996	12.4492	12.9703
1214	14.2632	13.9599	11.6213	11.6213	13.6834	14.2908	14.5014	14.6632	14.054	12.4511	12.8787
1215	14.2275	20.5601	11.6213	11.6213	13.462	14.1553	14.7127	15.4385	13.8887	12.4493	12.7719
1216	14.1691	18.5961	9.34242	9.34242	13.1929	13.9932	14.924	16.1254	13.7048	12.433	12.6514
1217	14.0882	10.3393	9.34242	9.34242	12.8591	13.8042	15.1353	17.1787	13.5026	12.4079	12.5192
1218	13.9852	9.49523	9.34242	9.34242	12.506	13.5888	15.3466	18.6122	13.2835	12.3634	12.3764
1219	13.8603	3.67275	9.34242	9.34242	12.1363	13.3484	15.5579	17.2913	13.0485	12.2687	12.2238
1220	13.7138	4.84921	9.34242	9.34242	11.7128	13.086	15.7692	16.1748	12.7978	12.1448	12.0636
1221	13.546	23.2264	9.34242	9.34242	11.2451	12.8074	15.2867	15.3503	12.532	11.9969	11.8973
1222	13.3573	7.84404	9.34242	9.34242	10.8516	12.4989	14.8042	14.4643	12.251	11.8293	11.727
1223	13.1482	17.7517	9.34242	9.34242	10.5396	12.1108	14.3217	13.8644	11.9553	11.662	11.5547
1224	12.919	14.424	9.34242	9.34242	10.2602	11.7228	13.8391	13.2484	11.6465	11.4825	11.3799
1225	12.6702	10.3106	9.34242	9.34242	10.0461	11.6465	13.3566	12.5634	11.327	11.2901	11.2014
1226	12.4023	16.6469	9.34242	9.34242	9.81986	11.6481	12.8741	11.8425	10.9981	11.0823	11.0186
1227	12.116	12.4066	9.34242	9.34242	9.57882	10.5159	12.3916	11.3961	10.6615	10.8407	10.8308
1228	11.8116	6.78054	9.34242	9.34242	9.39111	8.7629	11.909	10.9282	10.3189	10.5778	10.6367
1229	11.4897	14.367	9.34242	9.34242	9.24196	9.95458	11.4265	10.4382	9.97173	10.3109	10.4359
1230	11.1511	14.5796	9.34242	9.34242	9.05915	13.0345	10.944	9.96114	9.62184	10.0326	10.2264
1231	10.7963	8.97096	9.34242	9.34242	8.84584	8.95546	10.4615	9.40565	9.27079	9.72948	10.0065
1232	10.4259	-0.732959	9.34242	9.34242	8.62801	1.56712	9.97893	8.86393	8.91849	9.41942	9.77681
1233	10.0406	23.7575	9.34242	9.34242	8.3892	16.6323	9.49641	8.2782	8.56438	9.09143	9.53838
1234	9.64122	-3.4283	9.34242	9.34242	8.19164	4.1057	9.01388	7.64358	8.20807	8.76508	9.29182
1235	9.22832	18.8711	9.34242	9.34242	8.03976	8.21148	8.53135	7.36193	7.84891	8.49775	9.03796
1236	8.80269	4.92844	9.34242	9.34242	7.88994	7.14689	8.04883	7.05399	7.48686	8.25158	8.77683
1237	8.36507	4.36915	9.34242	9.34242	7.75693	6.75225	7.5663	6.70921	7.12203	8.01406	8.50789
1238	7.91622	7.55648	9.34242	9.34242	7.54749	6.36014	7.08378	6.37278	6.75389	7.78039	8.23175
1239	7.45691	-4.73782	9.34242	9.34242	7.24839	5.97078	6.60125	5.99616	6.382	7.52081	7.94884
1240	6.98793	4.62035	9.34242	9.34242	6.91476	5.58432	6.11873	5.6223	6.00645	7.25257	7.65815
1241	6.51009	13.1247	9.34242	9.34242	6.5192	5.20102	5.6362	5.25479	5.62731	6.98018	7.35858
1242	6.0242	4.81317	9.34242	9.34242	6.10607	4.82075	5.15367	4.88918	5.24493	6.70349	7.04841
1243	5.53107	-2.76097	9.34242	9.34242	5.67916	4.44242	4.67115	4.50792	4.8596	6.44031	6.72567
1244	5.03152	1.27391	9.34242	9.34242	5.19183	4.06482	4.18862	4.12822	4.47089	6.17942	6.39043
1245	4.52641	-0.814957	9.34242	9.34242	4.65263	3.68653	3.7061	3.74746	4.07826	5.89565	6.04308
1246	4.01655	16.4723	9.34242	9.34242	4.14523	3.30626	3.22357	3.36378	3.68142	5.60262	5.68336
1247	3.5028	6.36473	9.34242	9.34242	3.6702	2.92367	2.74104	3.00043	3.28007	5.33036	5.31127
1248	2.98599	-6.87097	-2.37951	-2.37951	3.19236	2.53862	2.25852	2.63269	2.87447	5.04599	4.92554
1249	2.46698	9.63903	-2.37951	-2.37951	2.73229	2.15112	1.77599	2.28191	2.46505	4.76243	4.52422
1250	1.9466	-5.53849	-2.37951	-2.37951	2.22834	1.76162	1.29347	1.94901	2.05187	4.45231	4.10709
1251	1.42569	3.06102	-2.37951	-2.37951	1.67605	1.37042	0.810941	1.48664	1.63512	4.02439	3.67393
1252	0.905099	1.57127	-2.37951	-2.37951	1.12288	0.978532	0.328416	1.0337	1.21537	3.53614	3.2228
1253	0.385652	-0.831562	-2.37951	-2.37951	0.554808	0.587956	-0.15411	0.595744	0.793192	3.02884	2.75218
1254	-0.131822	9.53327	-2.37951	-2.37951	0.0250906	0.199979	-0.636636	0.156069	0.369304	2.49276	2.26003
1255	-0.646501	-0.693139	-2.37951	-2.37951	-0.45567	-0.185437	-1.11916	-0.278672	-0.0556324	1.93	1.74445
1256	-1.15758	-1.27409	-2.37951	-2.37951	-0.922516	-0.568841	-1.60169	-0.712272	-0.481856	1.35358	1.20744
1257	-1.66424	-8.76742	-2.37951	-2.37951	-1.3587	-0.952073	-2.08421	-1.15664	-0.909806	0.748117	0.65235
1258	-2.16571	-0.490902	-2.37951	-2.37951	-1.78365	-1.33669	-2.56674	-1.6106	-1.33952	0.137218	0.0812827
1259	-2.66121	-2.76851	-2.37951	-2.37951	-2.19915	-1.72232	-3.04927	-1.99446	-1.77111	-0.411199	-0.503063
1260	-3.14997	-3.28821	-2.37951	-2.37951	-2.57997	-2.10929	-3.53179	-2.38229	-2.20474	-0.937816	-1.0979
1261	-3.63123	-8.97047	-2.37951	-2.37951	-2.92923	-2.49862	-4.01432	-2.78575	-2.64035	-1.47404	-1.70101
1262	-4.10427	-2.61541	-2.37951	-2.37951	-3.30295	-2.89064	-4.49684	-3.19513	-3.07821	-2.0093	-2.3085
1263	-4.56837	-7.68766	-2.37951	-2.37951	-3.70167	-3.28606	-4.97937	-3.55717	-3.51837	-2.54073	-2.91649
1264	-5.02283	0.57164	-2.37951	-2.37951	-4.09955	-3.68491	-5.46189	-3.93089	-3.95979	-3.08081	-3.52424
1265	-5.46696	0.169582	-2.37951	-2.37951	-4.5101	-4.08554	-5.94442	-4.25524	-4.4012	-3.6079	-4.13164
1266	-5.90011	-4.91874	-2.37951	-2.37951	-4.8929	-4.48704	-6.42695	-4.52861	-4.84142	-4.14807	-4.73823
1267	-6.32164	-10.5893	-2.37951	-2.37951	-5.24427	-4.88982	-6.90947	-5.17141	-5.27915	-4.77137	-5.3439
1268	-6.73093	-1.46407	-2.37951	-2.37951	-5.59498	-5.29393	-7.392	-5.7855	-5.71334	-5.42704	-5.94689
1269	-7.12738	-7.04792	-2.37951	-2.37951	-5.93537	-5.69973	-7.87452	-6.36903	-6.14305	-6.10962	-6.54469
1270	-7.51042	-3.04594	-2.37951	-2.37951	-6.28506	-6.10728	-8.35705	-6.96869	-6.56691	-6.80145	-7.13629
1271	-7.87951	-7.41701	-2.37951	-2.37951	-6.64903	-6.51496	-8.83957	-7.47242	-6.98365	-7.43811	-7.72045
1272	-8.23412	-16.1738	-2.37951	-2.37951	-7.01074	-6.92126	-9.3221	-7.99111	-7.39254	-8.06213	-8.29484
1273	-8.57375	-8.99567	-2.37951	-2.37951	-7.37637	-7.32493	-9.80463	-8.46849	-7.79294	-8.672	-8.85734
1274	-8.89794	-11.1178	-2.37951	-2.37951	-7.7411	-7.72393	-10.2872	-8.89756	-8.18423	-9.27951	-9.40458
1275	-9.20625	8.35615	-2.37951	-2.37951	-8.10355	-8.11609	-10.7697	-9.67438	-8.56585	-9.96025	-9.93306
1276	-9.49825	-11.7972	-2.37951	-2.37951	-8.47164	-8.49864	-11.2522	-10.4341	-8.93674	-10.6643	-10.442
1277	-9.77357	-9.73079	-2.37951	-2.37951	-8.84436	-8.86762	-11.7347	-11.0992	-9.29574	-11.3202	-10.9307
1278	-10.0318	-5.36411	-2.37951	-2.37951	-9.19445	-9.21986	-12.2173	-11.7192	-9.64195	-11.9591	-11.3985
1279	-10.2727	-9.38069	-2.37951	-2.37951	-9.52071	-9.5539	-12.6998	-12.689	-9.97446	-12.6393	-11.8446
1280	-10.4959	-12.5697	-11.251	-11.251	-9.83552	-9.86871	-13.1823	-13.575	-10.2925	-13.286	-12.2659
1281	-10.7012	-15.5391	-11.251	-11.251	-10.1318	-10.1645	-13.6648	-14.8094	-10.5952	-13.9381	-12.6581
1282	-10.8883	-19.6658	-11.251	-11.251	-10.4271	-10.4416	-14.1474	-16.4052	-10.8817	-14.5216	-13.0192
1283	-11.057	-5.61293	-11.251	-11.251	-10.7227	-10.699	-14.6299	-15.3831	-11.151	-14.8082	-13.3471
1284	-11.2071	-15.9591	-11.251	-11.251	-11.0037	-10.9369	-15.1124	-14.5555	-11.4027	-14.9438	-13.6382
1285	-11.3385	-19.4422	-11.251	-11.251	-11.2739	-11.1567	-14.7898	-14.0049	-11.6365	-15.0042	-13.8898
1286	-11.4511	-11.4691	-11.251	-11.251	-11.5139	-11.359	-14.4672	-13.3954	-11.8522	-14.9859	-14.0978
1287	-11.5447	-12.1751	-11.251	-11.251	-11.7199	-11.5439	-14.1446	-13.0609	-12.0494	-14.9485	-14.2587
1288	-11.6194	-16.8034	-11.251	-11.251	-11.9032	-11.7109	-13.8219	-12.7103	-12.227	-14.874	-14.3738
1289	-11.675	-6.75255	-11.251	-11.251	-12.0575	-11.8576	-13.4993	-12.2969	-12.3836	-14.7361	-14.4462
1290	-11.7116	-18.0639	-11.251	-11.251	-12.1901	-11.9824	-13.1767	-11.8521	-12.5184	-14.5618	-14.4781
1291	-11.7293	-21.8918	-11.251	-11.251	-12.301	-12.0865	-12.8541	-11.6479	-12.6306	-14.3978	-14.4724
1292	-11.7281	-7.81315	-11.251	-11.251	-12.3807	-12.1701	-12.5315	-11.4244	-12.719	-14.2182	-14.4311
1293	-11.7081	-11.7276	-11.251	-11.251	-12.4298	-12.2337	-12.2088	-11.185	-12.783	-14.0236	-14.3552
1294	-11.6694	-17.3554	-11.251	-11.251	-12.4675	-12.2781	-11.8862	-10.9604	-12.8214	-13.8082	-14.2478
1295	-11.6122	-6.63715	-11.251	-11.251	-12.4935	-12.3024	-11.5636	-10.6429	-12.8335	-13.5398	-14.1121
1296	-11.5366	-10.5659	-11.251	-11.251	-12.4985	-12.3063	-11.241	-10.3429	-12.8197	-13.2472	-13.9491
1297	-11.443	-13.3103	-11.251	-11.251	-12.4868	-12.2907	-10.9184	-9.98266	-12.7812	-12.9294	-13.7599
1298	-11.3314	-9.08481	-11.251	-11.251	-12.4437	-12.2557	-10.5958	-9.55692	-12.7188	-12.6018	-13.5449
1299	-11.2023	-7.85691	-11.251	-11.251	-12.3675	-12.2005	-10.2731	-9.60467	-12.6337	-12.3184	-13.3043
1300	-11.0558	-19.0218	-11.251	-11.251	-12.2686	-12.1241	-9.95052	-9.61673	-12.5265	-12.0471	-13.0406
1301	-10.8923	-19.9315	-11.251	-11.251	-12.1432	-12.0242	-9.6279	-9.58229	-12.3975	-11.767	-12.7567
1302	-10.7121	-14.8743	-11.251	-11.251	-12.0007	-11.8993	-9.30529	-9.56175	-12.248	-11.4839	-12.455
1303	-10.5157	-7.31054	-11.251	-11.251	-11.8427	-11.7502	-8.98267	-9.46763	-12.0788	-11.1947	-12.1378
1304	-10.3034	-7.32273	-11.251	-11.251	-11.6617	-11.5775	-8.66005	-9.38162	-11.8907	-10.8961	-11.8062
1305	-10.0757	-20.0825	-11.251	-11.251	-11.4602	-11.3829	-8.33743	-9.28663	-11.6847	-10.5974	-11.4605
1306	-9.83287	-4.11795	-11.251	-11.251	-11.2345	-11.168	-8.01481	-9.17583	-11.4613	-10.2883	-11.1024
1307	-9.57553	-4.5071	-11.251	-11.251	-10.9834	-10.9331	-7.69219	-9.17691	-11.221	-9.93864	-10.7333
1308	-9.30411	-8.6534	-11.251	-11.251	-10.7111	-10.6797	-7.36958	-9.17323	-10.9654	-9.56823	-10.3533
1309	-9.01913	-9.34152	-11.251	-11.251	-10.4165	-10.4099	-7.04696	-9.13404	-10.6956	-9.1931	-9.96287
1310	-8.72111	-10.857	-11.251	-11.251	-10.0874	-10.1257	-6.72434	-9.0756	-10.4131	-8.80911	-9.56186
1311	-8.41059	-7.1982	-11.251	-11.251	-9.72313	-9.82811	-6.40172	-9.16426	-10.119	-8.41467	-9.14999
1312	-8.08814	-9.87536	-4.05237	-4.05237	-9.32837	-9.51807	-6.0791	-9.21811	-9.81367	-8.01763	-8.72958
1313	-7.75432	-11.4267	-4.05237	-4.05237	-8.89976	-9.19479	-5.75649	-9.41533	-9.4972	-7.6104	-8.30369
1314	-7.40973	-11.4439	-4.05237	-4.05237	-8.44482	-8.85811	-5.43387	-9.76151	-9.16999	-7.20531	-7.87434
1315	-7.05498	-6.68645	-4.05237	-4.05237	-7.96371	-8.50962	-5.11125	-9.02862	-8.83234	-6.836	-7.44378
1316	-6.69069	-10.312	-4.05237	-4.05237	-7.44954	-8.15037	-4.78863	-8.37571	-8.48453	-6.48121	-7.01416
1317	-6.31748	-5.49523	-4.05237	-4.05237	-6.90364	-7.78128	-4.46601	-7.83789	-8.12694	-6.13308	-6.58706
1318	-5.93601	-1.21063	-4.05237	-4.05237	-6.41893	-7.40357	-4.1434	-7.27664	-7.75961	-5.79018	-6.16509
1319	-5.54692	-5.8912	-4.05237	-4.05237	-6.0038	-7.01762	-3.82078	-6.8228	-7.38271	-5.43829	-5.75067
1320	-5.15087	-11.9772	-4.05237	-4.05237	-5.6154	-6.62429	-3.49816	-6.36368	-6.99712	-5.08572	-5.34374
1321	-4.74855	-6.2337	-4.05237	-4.05237	-5.28026	-6.22559	-3.17554	-5.87342	-6.60384	-4.73526	-4.94363
1322	-4.34061	-2.97407	-4.05237	-4.05237	-4.94296	-5.82287	-2.85292	-5.36478	-6.20385	-4.38673	-4.54968
1323	-3.92775	-7.1449	-4.05237	-4.05237	-4.60126	-5.41677	-2.53031	-4.99492	-5.79817	-4.0468	-4.16082
1324	-3.51065	-8.03447	-4.05237	-4.05237	-4.30687	-5.00798	-2.20769	-4.61509	-5.38744	-3.71138	-3.77718
1325	-3.09001	-12.3937	-4.05237	-4.05237	-4.04952	-4.59661	-1.88507	-4.21855	-4.97217	-3.37237	-3.39918
1326	-2.6665	1.70193	-4.05237	-4.05237	-3.76423	-4.18296	-1.56245	-3.82353	-4.55317	-3.03422	-3.02633
1327	-2.24084	0.619534	-4.05237	-4.05237	-3.45288	-3.76837	-1.23983	-3.42577	-4.13118	-2.70558	-2.65819
1328	-1.8137	-4.94006	-4.05237	-4.05237	-3.14094	-3.35391	-0.917215	-3.02665	-3.70684	-2.37652	-2.29461
1329	-1.38579	-1.3276	-4.05237	-4.05237	-2.81339	-2.94046	-0.594597	-2.63851	-3.28079	-2.05345	-1.93528
1330	-0.957793	-10.6136	-4.05237	-4.05237	-2.52357	-2.52916	-0.271979	-2.26043	-2.85349	-1.7259	-1.58049
1331	-0.530394	-0.825908	-4.05237	-4.05237	-2.27563	-2.12081	0.0506393	-1.80887	-2.42542	-1.36255	-1.23062
1332	-0.104277	-7.04328	-4.05237	-4.05237	-2.03145	-1.71639	0.373257	-1.36345	-1.99742	-0.984966	-0.884853
1333	0.319881	1.00432	-4.05237	-4.05237	-1.80375	-1.31742	0.695875	-0.92128	-1.57036	-0.599035	-0.542364
1334	0.74141	-0.280349	-4.05237	-4.05237	-1.5264	-0.924969	1.01849	-0.473304	-1.14506	-0.209088	-0.202327
1335	1.15965	-5.5706	-4.05237	-4.05237	-1.18933	-0.53956	1.34111	-0.0633891	-0.722323	0.164913	0.136087
1336	1.57394	-1.5253	-4.05237	-4.05237	-0.833407	-0.161521	1.66373	0.353755	-0.302456	0.534874	0.472362
1337	1.98363	-7.7	-4.05237	-4.05237	-0.439101	0.209375	1.98635	0.745781	0.114343	0.901742	0.805501
1338	2.38811	2.20815	-4.05237	-4.05237	-0.0364608	0.573386	2.30897	1.11048	0.527649	1.2671	1.13503
1339	2.78673	3.56952	-4.05237	-4.05237	0.371547	0.930251	2.63158	1.67266	0.937094	1.6478	1.46031
1340	3.1789	1.4796	-4.05237	-4.05237	0.817359	1.2801	2.9542	2.22482	1.34237	2.03225	1.7806
1341	3.56401	4.17656	-4.05237	-4.05237	1.29508	1.62346	3.27682	2.72524	1.7431	2.40276	2.09536
1342	3.94148	2.07762	-4.05237	-4.05237	1.742	1.96055	3.59944	3.20188	2.1391	2.76701	2.40356
1343	4.31076	7.70568	-4.05237	-4.05237	2.15728	2.29148	3.92206	3.86385	2.53009	3.13981	2.70415
1344	4.67127	3.57989	5.45285	5.45285	2.5675	2.61608	4.24467	4.4812	2.91517	3.50191	2.99718
1345	5.0225	14.1152	5.45285	5.45285	2.95705	2.93346	4.56729	5.28439	3.29335	3.86349	3.28292
1346	5.36391	0.0631999	5.45285	5.45285	3.37122	3.24294	4.88991	6.28017	3.6636	4.205	3.56149
1347	5.69503	12.8371	5.45285	5.45285	3.81319	3.54447	5.21253	5.88064	4.02485	4.46778	3.83311
1348	6.01536	14.7038	5.45285	5.45285	4.24756	3.83769	5.53515	5.58476	4.37646	4.68959	4.09767
1349	6.32444	1.94145	5.45285	5.45285	4.68449	4.12203	5.45543	5.4362	4.71788	4.88673	4.35487
1350	6.62184	5.79967	5.45285	5.45285	5.07743	4.39721	5.37572	5.25596	5.04836	5.06077	4.60477
1351	6.90713	1.95125	5.45285	5.45285	5.41759	4.66286	5.29601	5.22467	5.36715	5.23344	4.84738
1352	7.17993	8.26214	5.45285	5.45285	5.73394	4.91895	5.2163	5.1843	5.67342	5.39421	5.08228
1353	7.43985	1.22404	5.45285	5.45285	6.01186	5.16617	5.13658	5.1126	5.96624	5.53773	5.30897
1354	7.68654	1.18379	5.45285	5.45285	6.2695	5.4049	5.05687	5.02649	6.24501	5.66718	5.52692
1355	7.91968	6.73489	5.45285	5.45285	6.5081	5.63489	4.97716	5.05203	6.50912	5.78002	5.73555
1356	8.13895	4.21649	5.45285	5.45285	6.70494	5.8561	4.89745	5.06818	6.75765	5.87857	5.93452
1357	8.34408	-0.436661	5.45285	5.45285	6.8628	6.06842	4.81773	5.08007	6.98978	5.97227	6.12361
1358	8.5348	5.19028	5.45285	5.45285	7.02813	6.27164	4.73802	5.1017	7.20462	6.05587	6.3024
1359	8.71088	2.98125	5.45285	5.45285	7.20098	6.46599	4.65831	5.059	7.40145	6.11674	6.47049
1360	8.87212	1.78769	5.45285	5.45285	7.35986	6.65143	4.5786	5.02921	7.58031	6.1692	6.62761
1361	9.01832	15.6709	5.45285	5.45285	7.51577	6.82745	4.49888	4.95237	7.74147	6.20643	6.77345
1362	9.14933	15.1254	5.45285	5.45285	7.63436	6.99378	4.41917	4.82512	7.88515	6.24186	6.90785
1363	9.26502	5.19377	5.45285	5.45285	7.71232	7.15038	4.33946	5.0625	8.01168	6.31613	7.03068
1364	9.36527	4.23948	5.45285	5.45285	7.77522	7.29713	4.25975	5.27214	8.12114	6.4024	7.14152
1365	9.45	8.19655	5.45285	5.45285	7.81469	7.43415	4.18003	5.44762	8.21356	6.49176	7.23996
1366	9.51916	10.4421	5.45285	5.45285	7.85043	7.56134	4.10032	5.63533	8.28927	6.58079	7.32567
1367	9.5727	8.86245	5.45285	5.45285	7.88674	7.67806	4.02061	5.75527	8.34859	6.64855	7.39831
1368	9.61063	1.15288	5.45285	5.45285	7.90779	7.78364	3.9409	5.88395	8.39175	6.70715	7.45777
1369	9.63295	9.42515	5.45285	5.45285	7.91956	7.8773	3.86118	5.99583	8.41899	6.75928	7.50404
1370	9.63972	7.44919	5.45285	5.45285	7.91572	7.95807	3.78147	6.08517	8.43039	6.80522	7.53691
1371	9.63099	7.45572	5.45285	5.45285	7.89479	8.02501	3.70176	6.33571	8.42608	6.8581	7.55617
1372	9.60687	7.64005	5.45285	5.45285	7.86509	8.07694	3.62205	6.57871	8.40657	6.90921	7.56198
1373	9.56746	14.5294	5.45285	5.45285	7.82514	8.11227	3.54233	6.77511	8.37238	6.94241	7.55444
1374	9.5129	8.56357	5.45285	5.45285	7.74941	8.12973	3.46262	6.94803	8.32406	6.96568	7.5338
1375	9.44336	4.59596	5.45285	5.45285	7.6367	8.1287	3.38291	7.30192	8.26207	6.99558	7.50033
1376	9.35902	5.20095	5.45285	5.45285	7.49812	8.10881	3.3032	7.61267	8.18637	7.01258	7.45372
1377	9.26009	5.42939	5.45285	5.45285	7.3269	8.0703	3.22348	8.10199	8.09679	7.02622	7.39351
1378	9.14681	9.85881	5.45285	5.45285	7.13959	8.0135	3.14377	8.77662	7.99327	7.01807	7.3195
1379	9.01943	1.85525	5.45285	5.45285	6.9371	7.93821	3.06406	8.10872	7.87573	6.93066	7.23148
1380	8.87822	3.52305	5.45285	5.45285	6.7053	7.84473	2.98435	7.54047	7.74423	6.80115	7.12925
1381	8.72347	5.63962	5.45285	5.45285	6.44758	7.73394	2.90463	7.11442	7.59888	6.64819	7.01279
1382	8.55551	-0.830476	5.45285	5.45285	6.21964	7.60638	2.82492	6.65831	7.43962	6.47169	6.88179
1383	8.37467	8.866	5.45285	5.45285	6.02522	7.46243	2.74521	6.34249	7.26645	6.28842	6.736
1384	8.18129	17.224	5.45285	5.45285	5.84034	7.30217	2.6655	6.01861	7.07959	6.09272	6.57591
1385	7.97577	11.2786	5.45285	5.45285	5.68047	7.12491	2.58578	5.66187	6.87933	5.87839	6.40213
1386	7.75848	16.2174	5.45285	5.45285	5.50981	6.93035	2.50607	5.28842	6.66607	5.65168	6.21541
1387	7.52983	15.7187	5.45285	5.45285	5.32692	6.71937	2.42636	5.04298	6.44023	5.42137	6.01661
1388	7.29025	9.1651	5.45285	5.45285	5.16351	6.4926	2.34664	4.78745	6.20194	5.18309	5.80608
1389	7.04017	14.3277	5.45285	5.45285	5.01268	6.25072	2.26693	4.52251	5.95135	4.93956	5.5841
1390	6.78005	1.13553	5.45285	5.45285	4.83907	5.99452	2.18722	4.26456	5.6887	4.68845	5.3512
1391	6.51036	9.52612	5.45285	5.45285	4.64395	5.72409	2.10751	3.96341	5.41426	4.4202	5.10791
1392	6.23157	1.37331	5.45285	5.45285	4.44018	5.43974	2.02779	3.67018	5.12866	4.14442	4.85493
1393	5.94418	-2.15305	5.45285	5.45285	4.21955	5.14235	1.94808	3.35049	4.8326	3.85964	4.59313
1394	5.64869	8.7657	5.45285	5.45285	4.01187	4.83232	1.86837	3.00177	4.52672	3.57225	4.323
1395	5.34562	5.53737	5.45285	5.45285	3.81921	4.50978	1.78866	2.86269	4.21167	3.30326	4.04505
1396	5.03549	9.3097	5.45285	5.45285	3.62033	4.17468	1.70894	2.70788	3.88819	3.04005	3.76023
1397	4.71883	8.24706	5.45285	5.45285	3.4222	3.8264	1.62923	2.53194	3.55702	2.77528	3.46947
1398	4.39618	-1.65001	5.45285	5.45285	3.18255	3.46472	1.54952	2.36163	3.21899	2.51044	3.1738
1399	4.06809	0.249535	5.45285	5.45285	2.89513	3.09042	1.46981	2.16249	2.87495	2.24248	2.87428
1400	3.73512	-0.57985	5.45285	5.45285	2.58506	2.7044	1.39009	1.9661	2.52541	1.97169	2.57107
1401	3.39782	12.3135	5.45285	5.45285	2.23983	2.30791	1.31038	1.76905	2.17084	1.70152	2.26405
1402	3.05675	-5.63513	5.45285	5.45285	1.87907	1.90235	1.23067	1.56849	1.81175	1.42868	1.95332
1403	2.71248	0.736797	5.45285	5.45285	1.50441	1.48838	1.15096	1.39224	1.44865	1.14482	1.63887
1404	2.36558	-5.56739	5.45285	5.45285	1.09478	1.06709	1.07124	1.21519	1.08219	0.855704	1.32089
1405	2.01662	0.240689	5.45285	5.45285	0.653865	0.640151	0.991532	1.02888	0.713109	0.563888	0.999739
1406	1.66617	6.79803	5.45285	5.45285	0.219979	0.208876	0.911819	0.836951	0.342012	0.269815	0.675382
1407	1.31479	-7.62884	5.45285	5.45285	-0.206672	-0.225515	0.832107	0.687467	-0.0304715	-0.0227931	0.347822
1408	0.963057	-3.90358	-4.76853	-4.76853	-0.642422	-0.662022	0.752394	0.528049	-0.403666	-0.315388	0.0175349
1409	0.611535	-0.381921	-4.76853	-4.76853	-1.07791	-1.10038	0.672681	0.409268	-0.776915	-0.609548	-0.314971
1410	0.260787	4.1355	-4.76853	-4.76853	-1.54142	-1.53997	0.592969	0.332779	-1.14944	-0.903711	-0.649002
1411	-0.0886292	6.76268	-4.76853	-4.76853	-2.0351	-1.97937	0.513256	-0.0500544	-1.52047	-1.19687	-0.983793
1412	-0.43616	4.4834	-4.76853	-4.76853	-2.53731	-2.41732	0.433544	-0.410305	-1.8895	-1.49001	-1.31917
1413	-0.781257	-6.34641	-4.76853	-4.76853	-3.05455	-2.85258	0.156334	-0.737065	-2.25601	-1.77804	-1.65504
1414	-1.12338	-2.49413	-4.76853	-4.76853	-3.51638	-3.28374	-0.120876	-1.06973	-2.6195	-2.06499	-1.99112
1415	-1.46199	-6.09114	-4.76853	-4.76853	-3.91326	-3.70994	-0.398086	-1.37736	-2.97943	-2.36172	-2.32713
1416	-1.79657	5.5763	-4.76853	-4.76853	-4.28292	-4.13004	-0.675296	-1.68527	-3.33495	-2.6582	-2.66243
1417	-2.1266	-4.19403	-4.76853	-4.76853	-4.60433	-4.54243	-0.952506	-2.00683	-3.68512	-2.95668	-2.99616
1418	-2.45157	-7.33865	-4.76853	-4.76853	-4.9129	-4.94579	-1.22972	-2.33864	-4.02918	-3.25091	-3.32787
1419	-2.77099	-12.9514	-4.76853	-4.76853	-5.21041	-5.33902	-1.50693	-2.59455	-4.36635	-3.5169	-3.65711
1420	-3.08437	-1.79493	-4.76853	-4.76853	-5.45988	-5.72102	-1.78414	-2.85519	-4.69585	-3.76936	-3.9829
1421	-3.39124	-0.542689	-4.76853	-4.76853	-5.66749	-6.09102	-2.06134	-3.12984	-5.01699	-4.02375	-4.30434
1422	-3.69114	-0.438336	-4.76853	-4.76853	-5.89211	-6.44814	-2.33855	-3.40819	-5.32892	-4.2737	-4.62031
1423	-3.98363	-0.1372	-4.76853	-4.76853	-6.13303	-6.7912	-2.61576	-3.655	-5.63091	-4.51147	-4.92969
1424	-4.26827	-14.6478	-4.76853	-4.76853	-6.36492	-7.11914	-2.89297	-3.91002	-5.9227	-4.74881	-5.23239
1425	-4.54464	0.592661	-4.76853	-4.76853	-6.6016	-7.43104	-3.17018	-4.1293	-6.2041	-4.9748	-5.52861
1426	-4.81234	-11.2542	-4.76853	-4.76853	-6.79736	-7.72595	-3.44739	-4.31195	-6.47504	-5.20526	-5.8182
1427	-5.071	-5.19254	-4.76853	-4.76853	-6.94821	-8.00314	-3.7246	-4.76018	-6.73548	-5.48512	-6.10109
1428	-5.32023	-4.6181	-4.76853	-4.76853	-7.08758	-8.26195	-4.00181	-5.18769	-6.98504	-5.78312	-6.37709
1429	-5.55968	-8.82916	-4.76853	-4.76853	-7.20443	-8.50158	-4.27902	-5.59375	-7.22328	-6.09267	-6.64577
1430	-5.78903	-3.58685	-4.76853	-4.76853	-7.33957	-8.72146	-4.55623	-6.01187	-7.44996	-6.40599	-6.90723
1431	-6.00794	-1.92393	-4.76853	-4.76853	-7.50011	-8.92119	-4.83344	-6.3576	-7.66487	-6.69034	-7.16152
1432	-6.21613	-0.957373	-4.76853	-4.76853	-7.65834	-9.10049	-5.11065	-6.71485	-7.86803	-6.96637	-7.40771
1433	-6.41331	-10.7155	-4.76853	-4.76853	-7.82643	-9.25929	-5.38786	-7.03934	-8.05961	-7.23492	-7.64474
1434	-6.59923	-5.47375	-4.76853	-4.76853	-7.98771	-9.39768	-5.66507	-7.32589	-8.23948	-7.50006	-7.8713
1435	-6.77363	-8.97786	-4.76853	-4.76853	-8.13993	-9.51572	-5.94228	-7.88568	-8.4076	-7.79405	-8.08596
1436	-6.9363	-8.80121	-4.76853	-4.76853	-8.3022	-9.6137	-6.21949	-8.43196	-8.56418	-8.09549	-8.28831
1437	-7.08704	-14.3839	-4.76853	-4.76853	-8.47107	-9.69213	-6.4967	-8.90429	-8.70937	-8.37183	-8.4781
1438	-7.22566	-16.0164	-4.76853	-4.76853	-8.60315	-9.75142	-6.77391	-9.34151	-8.84349	-8.63772	-8.65476
1439	-7.352	-8.85791	-4.76853	-4.76853	-8.69729	-9.79188	-7.05112	-10.0512	-8.96672	-8.92128	-8.81784
1440	-7.46592	-19.0522	-7.74061	-7.74061	-8.77211	-9.81374	-7.32833	-10.6956	-9.07854	-9.18718	-8.96628
1441	-7.56729	-7.086	-7.74061	-7.74061	-8.81652	-9.81702	-7.60554	-11.6116	-9.17824	-9.45344	-9.09876
1442	-7.65603	-17.9673	-7.74061	-7.74061	-8.8606	-9.8018	-7.88275	-12.8093	-9.26518	-9.68541	-9.21472
1443	-7.73205	-15.2199	-7.74061	-7.74061	-8.90629	-9.76847	-8.15996	-11.9662	-9.33866	-9.77625	-9.31362
1444	-7.79529	0.321165	-7.74061	-7.74061	-8.92929	-9.71722	-8.43717	-11.2746	-9.39839	-9.79442	-9.39425
1445	-7.84571	-10.3381	-7.74061	-7.74061	-8.93615	-9.64813	-8.28974	-10.7992	-9.44418	-9.77501	-9.45558
1446	-7.8833	-9.07128	-7.74061	-7.74061	-8.94273	-9.56153	-8.1423	-10.278	-9.47558	-9.71685	-9.4963
1447	-7.90806	-9.63324	-7.74061	-7.74061	-8.94765	-9.45805	-7.99487	-9.9701	-9.49218	-9.64898	-9.51516
1448	-7.92001	-8.49253	-7.74061	-7.74061	-8.94792	-9.33858	-7.84743	-9.64996	-9.49364	-9.56212	-9.51277
1449	-7.9192	-13.5189	-7.74061	-7.74061	-8.9472	-9.20457	-7.7	-9.2799	-9.47959	-9.44419	-9.49029
1450	-7.9057	-24.5549	-7.74061	-7.74061	-8.93023	-9.05739	-7.55256	-8.88451	-9.44997	-9.30735	-9.44863
1451	-7.87959	-12.2452	-7.74061	-7.74061	-8.89663	-8.89798	-7.40513	-8.68334	-9.40473	-9.17129	-9.38895
1452	-7.84097	0.386842	-7.74061	-7.74061	-8.85703	-8.72753	-7.25769	-8.46683	-9.34337	-9.02529	-9.31199
1453	-7.78997	-15.6896	-7.74061	-7.74061	-8.80819	-8.54746	-7.11026	-8.23622	-9.26547	-8.87133	-9.21823
1454	-7.72674	-10.4588	-7.74061	-7.74061	-8.74729	-8.35893	-6.96282	-8.01632	-9.17062	-8.70601	-9.10893
1455	-7.65143	-9.47467	-7.74061	-7.74061	-8.67517	-8.16308	-6.81539	-7.7299	-9.05856	-8.51345	-8.98528
1456	-7.56422	-15.665	-7.74061	-7.74061	-8.59086	-7.96077	-6.66795	-7.4557	-8.92987	-8.30852	-8.84782
1457	-7.46532	-7.38503	-7.74061	-7.74061	-8.49379	-7.75219	-6.52052	-7.14047	-8.78541	-8.08976	-8.69705
1458	-7.35494	-13.2592	-7.74061	-7.74061	-8.38841	-7.53769	-6.37308	-6.78028	-8.62583	-7.86602	-8.53319
1459	-7.23332	-6.16799	-7.74061	-7.74061	-8.27462	-7.31802	-6.22565	-6.74488	-8.45191	-7.66732	-8.35639
1460	-7.1007	-0.00428507	-7.74061	-7.74061	-8.14971	-7.09363	-6.07821	-6.68509	-8.26442	-7.47558	-8.16773
1461	-6.95736	-7.77283	-7.74061	-7.74061	-8.01457	-6.86482	-5.93078	-6.59278	-8.06405	-7.27997	-7.96841
1462	-6.80358	-10.3492	-7.74061	-7.74061	-7.85052	-6.63191	-5.78334	-6.50945	-7.85184	-7.08282	-7.75943
1463	-6.63965	-8.14284	-7.74061	-7.74061	-7.65538	-6.39483	-5.63591	-6.37979	-7.62876	-6.88032	-7.54182
1464	-6.4659	-5.34287	-7.74061	-7.74061	-7.43849	-6.1536	-5.48847	-6.25476	-7.39526	-6.67232	-7.316
1465	-6.28264	-0.719891	-7.74061	-7.74061	-7.19436	-5.9085	-5.34104	-6.12728	-7.1517	-6.46355	-7.08207
1466	-6.09022	-10.9275	-7.74061	-7.74061	-6.93289	-5.65942	-5.1936	-5.99284	-6.89848	-6.24921	-6.84067
1467	-5.889	-13.2141	-7.74061	-7.74061	-6.65447	-5.40568	-5.04616	-5.90702	-6.63593	-6.0165	-6.59233
1468	-5.67934	-1.9001	-7.74061	-7.74061	-6.34915	-5.14643	-4.89873	-5.8194	-6.36485	-5.7739	-6.33719
1469	-5.46161	-6.36861	-7.74061	-7.74061	-6.01865	-4.88044	-4.75129	-5.71464	-6.08611	-5.52679	-6.07549
1470	-5.23621	1.23885	-7.74061	-7.74061	-5.67661	-4.60681	-4.60386	-5.59992	-5.80038	-5.2745	-5.80718
1471	-5.00354	6.89443	-7.74061	-7.74061	-5.32266	-4.32562	-4.45642	-5.5607	-5.50836	-5.01904	-5.53219
1472	-4.76401	3.53604	-1.61601	-1.61601	-4.95106	-4.03719	-4.30899	-5.50374	-5.21069	-4.76121	-5.25151
1473	-4.51804	-3.62617	-1.61601	-1.61601	-4.5649	-3.74222	-4.16155	-5.51956	-4.90795	-4.49844	-4.96639
1474	-4.26604	-5.35543	-1.61601	-1.61601	-4.15314	-3.44175	-4.01412	-5.61108	-4.60097	-4.23428	-4.67776
1475	-4.00847	-12.7783	-1.61601	-1.61601	-3.71477	-3.13644	-3.86668	-5.15427	-4.29052	-3.97668	-4.38669
1476	-3.74574	-4.76877	-1.61601	-1.61601	-3.25762	-2.82763	-3.71925	-4.73808	-3.97701	-3.72055	-4.09399
1477	-3.47833	-6.53054	-1.61601	-1.61601	-2.77896	-2.51759	-3.54532	-4.38055	-3.66085	-3.46635	-3.80026
1478	-3.20667	0.342483	-1.61601	-1.61601	-2.35508	-2.20805	-3.37138	-4.01129	-3.34241	-3.2121	-3.50657
1479	-2.93122	-11.5842	-1.61601	-1.61601	-1.99441	-1.89997	-3.19745	-3.69536	-3.02211	-2.95009	-3.2139
1480	-2.65245	-8.04257	-1.61601	-1.61601	-1.65913	-1.59397	-3.02352	-3.37702	-2.70097	-2.68645	-2.92242
1481	-2.37081	-11.8928	-1.61601	-1.61601	-1.37142	-1.2896	-2.84958	-3.04176	-2.38013	-2.42093	-2.63221
1482	-2.08678	0.247645	-1.61601	-1.61601	-1.08912	-0.986821	-2.67565	-2.69599	-2.06048	-2.15616	-2.34311
1483	-1.80082	1.64121	-1.61601	-1.61601	-0.810296	-0.687275	-2.50172	-2.42916	-1.74292	-1.9038	-2.05489
1484	-1.5134	-7.74325	-1.61601	-1.61601	-0.576271	-0.392156	-2.32779	-2.15683	-1.4284	-1.65679	-1.76797
1485	-1.22499	3.83131	-1.61601	-1.61601	-0.37938	-0.102363	-2.15385	-1.87385	-1.11772	-1.40681	-1.48291
1486	-0.936047	-13.2523	-1.61601	-1.61601	-0.161523	0.180936	-1.97992	-1.59067	-0.811916	-1.15761	-1.19996
1487	-0.647048	-2.55968	-1.61601	-1.61601	0.0761403	0.457458	-1.80599	-1.31368	-0.51188	-0.914544	-0.919452
1488	-0.358454	-4.8384	-1.61601	-1.61601	0.309745	0.72662	-1.63205	-1.03417	-0.217729	-0.670402	-0.641307
1489	-0.0707247	3.7231	-1.61601	-1.61601	0.552836	0.986964	-1.45812	-0.767862	0.0705863	-0.431266	-0.365251
1490	0.215682	-13.0069	-1.61601	-1.61601	0.759061	1.23779	-1.28419	-0.514578	0.353172	-0.188148	-0.0914836
1491	0.500314	-0.0217549	-1.61601	-1.61601	0.924619	1.4792	-1.11025	-0.166689	0.630211	0.0850047	0.179829
1492	0.782723	16.3037	-1.61601	-1.61601	1.08305	1.71149	-0.936321	0.173637	0.901432	0.370059	0.448979
1493	1.06247	1.45452	-1.61601	-1.61601	1.22326	1.93578	-0.762388	0.507537	1.1665	0.662667	0.716155
1494	1.33911	0.36428	-1.61601	-1.61601	1.39448	2.15283	-0.588455	0.846855	1.42537	0.958662	0.981799
1495	1.61223	-3.89944	-1.61601	-1.61601	1.60468	2.36196	-0.414522	1.1522	1.678	1.24001	1.24631
1496	1.8814	-3.12621	-1.61601	-1.61601	1.8222	2.56248	-0.240589	1.46349	1.92447	1.51774	1.50899
1497	2.14621	3.30972	-1.61601	-1.61601	2.06163	2.7535	-0.0666561	1.75583	2.16495	1.7925	1.76882
1498	2.40625	5.83024	-1.61601	-1.61601	2.30161	2.93395	0.107277	2.02702	2.3993	2.06609	2.02496
1499	2.66114	5.10501	-1.61601	-1.61601	2.53975	3.10377	0.28121	2.45082	2.62746	2.35504	2.27641
1500	2.91049	-2.71168	-1.61601	-1.61601	2.79972	3.26246	0.455143	2.86695	2.84976	2.6482	2.52259
1501	3.15393	-1.02579	-1.61601	-1.61601	3.07726	3.40876	0.629076	3.24256	3.06653	2.92823	2.76308
1502	3.39109	4.38916	-1.61601	-1.61601	3.3233	3.54203	0.803009	3.59929	3.27814	3.20287	2.99705
1503	3.62164	11.681	-1.61601	-1.61601	3.53689	3.662	0.976942	4.1029	3.48487	3.48726	3.22369
1504	3.84522	9.65208	4.92105	4.92105	3.739	3.76882	1.15087	4.57121	3.68617	3.76231	3.4426
1505	4.06153	10.2072	4.92105	4.92105	3.91728	3.8637	1.32481	5.18645	3.88125	4.03751	3.65332
1506	4.27024	5.51754	4.92105	4.92105	4.10654	3.94758	1.49874	5.95399	4.06951	4.29424	3.85575
1507	4.47106	8.09314	4.92105	4.92105	4.30917	4.02035	1.67267	5.61811	4.25028	4.47528	4.04981
1508	4.66371	4.79403	4.92105	4.92105	4.49758	4.08231	1.84661	5.36417	4.42307	4.61713	4.23483
1509	4.84792	8.46718	4.92105	4.92105	4.67948	4.13394	2.02054	5.22682	4.58756	4.73852	4.41009
1510	5.02344	10.8619	4.92105	4.92105	4.85016	4.1757	2.19447	5.06449	4.74306	4.8387	4.575
1511	5.19002	10.8568	4.92105	4.92105	5.00589	4.20886	2.36841	5.01944	4.88899	4.93302	4.729
1512	5.34745	4.37469	4.92105	4.92105	5.15427	4.23452	2.54234	4.96733	5.02514	5.01649	4.87212
1513	5.49552	10.9198	4.92105	4.92105	5.29299	4.2533	2.71627	4.88999	5.15133	5.0826	5.00473
1514	5.63404	-4.11757	4.92105	4.92105	5.41796	4.26637	2.8902	4.80079	5.26755	5.13775	5.12681
1515	5.76283	0.0628288	4.92105	4.92105	5.52943	4.27543	3.06414	4.80327	5.37382	5.19245	5.23845
1516	5.88174	-7.17013	4.92105	4.92105	5.62702	4.28233	3.23807	4.79815	5.46971	5.24087	5.34002
1517	5.99062	1.651	4.92105	4.92105	5.70958	4.28956	3.412	4.78879	5.55475	5.2837	5.43184
1518	6.08935	10.7812	4.92105	4.92105	5.79051	4.29919	3.58594	4.78674	5.62863	5.31924	5.51451
1519	6.17783	4.75466	4.92105	4.92105	5.87044	4.31204	3.75987	4.73689	5.69113	5.33947	5.58864
1520	6.25596	14.2083	4.92105	4.92105	5.94177	4.32874	3.9338	4.6965	5.74244	5.35178	5.65404
1521	6.32366	6.04824	4.92105	4.92105	6.00778	4.34945	4.10774	4.62197	5.78297	5.35528	5.71028
1522	6.38089	6.87616	4.92105	4.92105	6.06024	4.37397	4.28167	4.51076	5.81283	5.35442	5.75724
1523	6.42759	15.1379	4.92105	4.92105	6.09805	4.40263	4.4556	4.66483	5.83227	5.36412	5.79469
1524	6.46376	9.66774	4.92105	4.92105	6.12787	4.43505	4.62953	4.79876	5.8418	5.37519	5.82261
1525	6.48938	4.32307	4.92105	4.92105	6.14761	4.46984	4.80347	4.90759	5.84189	5.38294	5.84113
1526	6.50447	8.07432	4.92105	4.92105	6.15132	4.50604	4.9774	5.0251	5.8332	5.3878	5.85004
1527	6.50905	-2.66227	4.92105	4.92105	6.13902	4.54315	5.15133	5.09492	5.81634	5.38614	5.84918
1528	6.50317	10.4765	4.92105	4.92105	6.11182	4.5809	5.32527	5.17073	5.79122	5.37934	5.83907
1529	6.48689	6.63275	4.92105	4.92105	6.06809	4.61993	5.4992	5.23576	5.75759	5.36913	5.82034
1530	6.46029	0.203822	4.92105	4.92105	6.01241	4.6603	5.67313	5.28591	5.71547	5.35414	5.79374
1531	6.42346	11.4084	4.92105	4.92105	5.94463	4.70034	5.84707	5.44241	5.66478	5.33182	5.76011
1532	6.37651	8.33842	4.92105	4.92105	5.86091	4.73858	6.021	5.59399	5.60562	5.30375	5.71972
1533	6.31958	-2.03192	4.92105	4.92105	5.76196	4.77355	6.19493	5.71446	5.53823	5.27059	5.67276
1534	6.25279	3.0927	4.92105	4.92105	5.6486	4.80367	6.36887	5.81911	5.46254	5.23243	5.61967
1535	6.17631	1.4545	4.92105	4.92105	5.52024	4.82863	6.5428	6.04558	5.37863	5.19008	5.56086
1536	6.0903	8.18308	1.70069	1.70069	5.37676	4.84795	6.71673	6.24304	5.2872	5.14304	5.49688
1537	5.99496	-4.17586	1.70069	1.70069	5.21808	4.86066	6.89066	6.5605	5.18901	5.09178	5.42842
1538	5.89049	3.52806	1.70069	1.70069	5.04231	4.86652	7.0646	7.0025	5.08496	5.03573	5.35572
1539	5.77708	6.98623	1.70069	1.70069	4.84913	4.86562	7.23853	6.54219	4.97599	4.97373	5.279
1540	5.65498	9.20762	1.70069	1.70069	4.63922	4.85854	7.41246	6.14885	4.86248	4.90705	5.1991
1541	5.52442	8.86982	1.70069	1.70069	4.41192	4.84699	7.19089	5.85111	4.74476	4.83392	5.11681
1542	5.38565	8.20249	1.70069	1.70069	4.21626	4.83203	6.96931	5.53318	4.62339	4.75639	5.03295
1543	5.23894	4.74135	1.70069	1.70069	4.05708	4.81304	6.74773	5.30938	4.49892	4.67981	4.94833
1544	5.08455	3.52322	1.70069	1.70069	3.91079	4.78917	6.52615	5.0802	4.3721	4.59983	4.86276
1545	4.92279	4.77588	1.70069	1.70069	3.79145	4.75864	6.30458	4.82877	4.24383	4.51749	4.77564
1546	4.75394	-6.32552	1.70069	1.70069	3.67079	4.71975	6.083	4.56596	4.11458	4.43039	4.68686
1547	4.5783	10.5195	1.70069	1.70069	3.54753	4.67251	5.86142	4.39035	3.98486	4.32819	4.59616
1548	4.3962	10.7984	1.70069	1.70069	3.44851	4.61626	5.63984	4.20789	3.85564	4.21756	4.50303
1549	4.20796	9.42911	1.70069	1.70069	3.36847	4.54948	5.41827	4.01882	3.72783	4.10589	4.40708
1550	4.01391	9.29336	1.70069	1.70069	3.27159	4.47139	5.19669	3.83429	3.60236	3.9903	4.3075
1551	3.8144	7.97311	1.70069	1.70069	3.15867	4.38113	4.97511	3.62181	3.48002	3.86679	4.20345
1552	3.60976	1.88354	1.70069	1.70069	3.04397	4.27841	4.75353	3.41439	3.3605	3.7415	4.09529
1553	3.40035	7.89955	1.70069	1.70069	2.91912	4.16448	4.53196	3.19025	3.24318	3.60976	3.98362
1554	3.18654	4.24792	1.70069	1.70069	2.81296	4.03998	4.31038	2.94772	3.12776	3.47912	3.86876
1555	2.96868	-3.28968	1.70069	1.70069	2.72772	3.90419	4.0888	2.83804	3.01374	3.37114	3.75117
1556	2.74715	-2.47123	1.70069	1.70069	2.64253	3.75675	3.86723	2.71842	2.90061	3.2714	3.63094
1557	2.52232	0.929655	1.70069	1.70069	2.56421	3.59722	3.64565	2.58526	2.78797	3.17574	3.5079
1558	2.29456	8.23005	1.70069	1.70069	2.45996	3.42524	3.42407	2.45554	2.67498	3.08177	3.38246
1559	2.06427	8.59693	1.70069	1.70069	2.32452	3.24192	3.20249	2.30852	2.56093	2.97688	3.25492
1560	1.83181	1.44792	1.70069	1.70069	2.17852	3.04819	2.98092	2.16302	2.44595	2.86869	3.1248
1561	1.59757	8.04208	1.70069	1.70069	2.01219	2.84455	2.75934	2.01797	2.33031	2.75861	2.99152
1562	1.36194	1.23729	1.70069	1.70069	1.83996	2.63226	2.53776	1.87161	2.2142	2.64719	2.85423
1563	1.12531	2.80677	1.70069	1.70069	1.66328	2.41279	2.31618	1.73407	2.09784	2.54383	2.71194
1564	0.888047	4.57676	1.70069	1.70069	1.4662	2.18808	2.09461	1.59636	1.981	2.44259	2.56467
1565	0.650546	-10.7613	1.70069	1.70069	1.25151	1.96104	1.87303	1.45447	1.86331	2.33175	2.41261
1566	0.413187	-4.39212	1.70069	1.70069	1.05106	1.73402	1.65145	1.30978	1.74477	2.21739	2.2556
1567	0.17635	11.0146	1.70069	1.70069	0.865292	1.50798	1.42987	1.18605	1.62524	2.11238	2.0936
1568	-0.059588	-0.0318655	-3.84568	-3.84568	0.680546	1.28368	1.2083	1.05746	1.50429	2.00226	1.92599
1569	-0.294253	1.32135	-3.84568	-3.84568	0.504742	1.06104	0.986719	0.94865	1.38147	1.89303	1.7518
1570	-0.527276	-9.34485	-3.84568	-3.84568	0.31498	0.839877	0.765142	0.860448	1.25607	1.77225	1.57091
1571	-0.75829	5.19475	-3.84568	-3.84568	0.109606	0.621073	0.543565	0.62296	1.12739	1.59896	1.38318
1572	-0.986935	-0.840796	-3.84568	-3.84568	-0.0934802	0.404724	0.321987	0.39644	0.99543	1.399	1.18768
1573	-1.21286	-0.699981	-3.84568	-3.84568	-0.299444	0.18992	0.10041	0.186481	0.860253	1.19031	0.983646
1574	-1.43571	3.09042	-3.84568	-3.84568	-0.491523	-0.0235528	-0.121167	-0.0261369	0.721784	0.968974	0.770078
1575	-1.65514	1.93684	-3.84568	-3.84568	-0.665988	-0.235469	-0.342745	-0.228158	0.579937	0.737155	0.546025
1576	-1.87083	-2.08831	-3.84568	-3.84568	-0.834361	-0.445093	-0.564322	-0.42996	0.433976	0.499582	0.312421
1577	-2.08244	1.60107	-3.84568	-3.84568	-0.991231	-0.650258	-0.785899	-0.639823	0.282974	0.249595	0.0708203
1578	-2.28965	-1.11378	-3.84568	-3.84568	-1.14195	-0.849404	-1.00748	-0.856171	0.126571	-0.00290303	-0.177744
1579	-2.49216	-9.53862	-3.84568	-3.84568	-1.28703	-1.04277	-1.22905	-1.02478	-0.035673	-0.230154	-0.431962
1580	-2.68966	3.48797	-3.84568	-3.84568	-1.41874	-1.23013	-1.45063	-1.19626	-0.204589	-0.448747	-0.690607
1581	-2.88186	0.670349	-3.84568	-3.84568	-1.53784	-1.41118	-1.67221	-1.37729	-0.380831	-0.670985	-0.952726
1582	-3.06848	-6.96381	-3.84568	-3.84568	-1.66304	-1.58588	-1.89379	-1.56135	-0.565267	-0.892871	-1.21657
1583	-3.24925	0.111189	-3.84568	-3.84568	-1.79454	-1.7532	-2.11536	-1.72051	-0.758499	-1.11408	-1.4804
1584	-3.42391	-4.10113	-3.84568	-3.84568	-1.92349	-1.9126	-2.33694	-1.88597	-0.959653	-1.33882	-1.74382
1585	-3.59221	2.84041	-3.84568	-3.84568	-2.05436	-2.06458	-2.55852	-2.02441	-1.16745	-1.55857	-2.00667
1586	-3.7539	-4.75088	-3.84568	-3.84568	-2.17377	-2.20895	-2.7801	-2.13503	-1.38087	-1.78324	-2.26874
1587	-3.90877	3.52417	-3.84568	-3.84568	-2.28042	-2.34494	-3.00167	-2.44721	-1.59867	-2.03902	-2.52999
1588	-4.0566	-3.34225	-3.84568	-3.84568	-2.38449	-2.47168	-3.22325	-2.7437	-1.81985	-2.30675	-2.78951
1589	-4.19718	-2.75366	-3.84568	-3.84568	-2.48273	-2.58766	-3.44483	-3.02369	-2.04357	-2.58492	-3.04608
1590	-4.33033	-3.84209	-3.84568	-3.84568	-2.58068	-2.69178	-3.66641	-3.31263	-2.2684	-2.86635	-3.2991
1591	-4.45588	-5.5861	-3.84568	-3.84568	-2.67987	-2.78445	-3.88798	-3.54811	-2.49302	-3.1255	-3.54787
1592	-4.57365	-15.1517	-3.84568	-3.84568	-2.77518	-2.86613	-4.10956	-3.792	-2.7169	-3.37942	-3.79149
1593	-4.6835	0.605689	-3.84568	-3.84568	-2.86837	-2.93757	-4.33114	-4.01235	-2.9396	-3.62722	-4.02923
1594	-4.78529	-7.80442	-3.84568	-3.84568	-2.9583	-2.99986	-4.55271	-4.20529	-3.16076	-3.87396	-4.25974
1595	-4.8789	-8.11268	-3.84568	-3.84568	-3.04448	-3.05345	-4.77429	-4.59558	-3.38004	-4.15079	-4.48164
1596	-4.96421	7.97887	-3.84568	-3.84568	-3.12901	-3.09936	-4.99587	-4.97614	-3.59642	-4.43715	-4.6947
1597	-5.04114	-5.36409	-3.84568	-3.84568	-3.21158	-3.13953	-5.21745	-5.30313	-3.80873	-4.7042	-4.89874
1598	-5.10961	-16.6024	-3.84568	-3.84568	-3.2837	-3.17532	-5.43902	-5.60464	-4.01616	-4.96443	-5.09358
1599	-5.16954	-3.05878	-3.84568	-3.84568	-3.3449	-3.20752	-5.6606	-6.10392	-4.21784	-5.24069	-5.27912
1600	-5.22087	-0.0878395	-1.07249	-1.07249	-3.399	-3.23657	-5.88218	-6.55577	-4.4131	-5.50334	-5.45396
1601	-5.26358	-3.1376	-1.07249	-1.07249	-3.44373	-3.26188	-6.10376	-7.20471	-4.60135	-5.76813	-5.61621
1602	-5.29764	-7.36915	-1.07249	-1.07249	-3.4844	-3.2831	-6.32533	-8.058	-4.78165	-6.00521	-5.76493
1603	-5.32303	-5.35589	-1.07249	-1.07249	-3.52131	-3.30112	-6.54691	-7.43077	-4.95312	-6.12319	-5.89906
1604	-5.33976	-2.34477	-1.07249	-1.07249	-3.54983	-3.31626	-6.76849	-6.91338	-5.11555	-6.18061	-6.01717
1605	-5.34784	-6.41765	-1.07249	-1.07249	-3.57104	-3.32851	-6.6187	-6.5531	-5.26874	-6.20714	-6.11818
1606	-5.3473	-6.68682	-1.07249	-1.07249	-3.60154	-3.33822	-6.46891	-6.15991	-5.41253	-6.20198	-6.2004
1607	-5.3382	-7.36803	-1.07249	-1.07249	-3.64235	-3.34551	-6.31912	-5.9196	-5.54674	-6.19045	-6.26228
1608	-5.32058	-14.1342	-1.07249	-1.07249	-3.68638	-3.35095	-6.16932	-5.67081	-5.67017	-6.16409	-6.30444
1609	-5.29451	0.562718	-1.07249	-1.07249	-3.73818	-3.35618	-6.01953	-5.38421	-5.78142	-6.11264	-6.32806
1610	-5.26008	-7.69805	-1.07249	-1.07249	-3.78695	-3.36232	-5.86974	-5.07753	-5.8796	-6.04615	-6.33422
1611	-5.21739	-8.88362	-1.07249	-1.07249	-3.83225	-3.36955	-5.71995	-4.92398	-5.96375	-5.98019	-6.32433
1612	-5.16655	3.29768	-1.07249	-1.07249	-3.88352	-3.37824	-5.57016	-4.75866	-6.03284	-5.90633	-6.29897
1613	-5.10767	-7.10816	-1.07249	-1.07249	-3.93865	-3.38855	-5.42037	-4.58	-6.08603	-5.82701	-6.25842
1614	-5.0409	3.36194	-1.07249	-1.07249	-3.98726	-3.40059	-5.27058	-4.40775	-6.12216	-5.73898	-6.20382
1615	-4.96638	-7.97287	-1.07249	-1.07249	-4.02972	-3.41518	-5.12079	-4.19802	-6.14034	-5.62816	-6.13626
1616	-4.88426	-1.56469	-1.07249	-1.07249	-4.0697	-3.43279	-4.971	-3.99455	-6.14111	-5.50789	-6.05642
1617	-4.79472	-4.87488	-1.07249	-1.07249	-4.10479	-3.45331	-4.82121	-3.77219	-6.12536	-5.37632	-5.9651
1618	-4.69794	2.81805	-1.07249	-1.07249	-4.14374	-3.47696	-4.67142	-3.52849	-6.09395	-5.2418	-5.86256
1619	-4.59411	2.85529	-1.07249	-1.07249	-4.18711	-3.50406	-4.52163	-3.43874	-6.04795	-5.13231	-5.74903
1620	-4.48343	-6.82157	-1.07249	-1.07249	-4.22864	-3.53492	-4.37183	-3.33763	-5.98779	-5.03075	-5.62582
1621	-4.36611	0.424731	-1.07249	-1.07249	-4.27035	-3.57021	-4.22204	-3.21979	-5.9138	-4.92739	-5.49429
1622	-4.24238	-7.93091	-1.07249	-1.07249	-4.29971	-3.61027	-4.07225	-3.10499	-5.82684	-4.82385	-5.35576
1623	-4.11246	-6.00787	-1.07249	-1.07249	-4.31485	-3.65465	-3.92246	-2.97709	-5.72777	-4.71532	-5.21156
1624	-3.97659	-11.4757	-1.07249	-1.07249	-4.32316	-3.70279	-3.77267	-2.8494	-5.61726	-4.60257	-5.06182
1625	-3.83503	-4.73154	-1.07249	-1.07249	-4.32091	-3.75388	-3.62288	-2.72842	-5.4961	-4.48967	-4.90626
1626	-3.68802	-7.75018	-1.07249	-1.07249	-4.31389	-3.80683	-3.47309	-2.61243	-5.3647	-4.37261	-4.7451
1627	-3.53583	1.21293	-1.07249	-1.07249	-4.30254	-3.86079	-3.3233	-2.45959	-5.22353	-4.24168	-4.57842
1628	-3.37873	-14.3567	-1.07249	-1.07249	-4.28061	-3.9145	-3.17351	-2.30899	-5.07378	-4.10323	-4.40617
1629	-3.21699	1.75034	-1.07249	-1.07249	-4.24916	-3.96614	-3.02372	-2.16564	-4.91666	-3.9604	-4.22849
1630	-3.05091	0.358551	-1.07249	-1.07249	-4.21945	-4.01426	-2.87393	-2.02449	-4.75333	-3.81324	-4.045
1631	-2.88076	-5.23915	-1.07249	-1.07249	-4.19152	-4.0579	-2.72414	-1.86505	-4.58486	-3.6649	-3.85536
1632	-2.70684	-6.84696	-1.07249	-1.07249	-4.16053	-4.09639	-2.57434	-1.71024	-4.41134	-3.51428	-3.66031
1633	-2.52944	1.55431	-1.07249	-1.07249	-4.12921	-4.12976	-2.42455	-1.53551	-4.23256	-3.35994	-3.46086
1634	-2.34888	-12.2342	-1.07249	-1.07249	-4.08917	-4.15796	-2.27476	-1.34025	-4.04867	-3.2033	-3.25785
1635	-2.16545	-8.12918	-1.07249	-1.07249	-4.03975	-4.18021	-2.12497	-1.29367	-3.85967	-3.04619	-3.05229
1636	-1.97946	-4.74175	-1.07249	-1.07249	-3.98732	-4.19617	-1.97518	-1.23604	-3.66557	-2.88733	-2.84463
1637	-1.79123	-0.590235	-1.07249	-1.07249	-3.92992	-4.20601	-1.82539	-1.16271	-3.4665	-2.72902	-2.63513
1638	-1.60106	-5.85835	-1.07249	-1.07249	-3.85974	-4.20942	-1.6756	-1.09275	-3.26223	-2.56921	-2.42447
1639	-1.40927	-7.49615	-1.07249	-1.07249	-3.77663	-4.206	-1.52581	-1.00696	-3.05262	-2.40193	-2.21327
1640	-1.21618	9.07029	-1.07249	-1.07249	-3.68278	-4.19488	-1.37602	-0.922123	-2.83829	-2.23256	-2.00181
1641	-1.02211	-5.78115	-1.07249	-1.07249	-3.57604	-4.17426	-1.22623	-0.840631	-2.61998	-2.06014	-1.79042
1642	-0.827363	1.06181	-1.07249	-1.07249	-3.46227	-4.14271	-1.07644	-0.760682	-2.39841	-1.88779	-1.57908
1643	-0.632262	-5.65518	-1.07249	-1.07249	-3.34147	-4.09987	-0.926646	-0.668792	-2.17436	-1.72785	-1.36771
1644	-0.437121	-7.65891	-1.07249	-1.07249	-3.20871	-4.04504	-0.776855	-0.577913	-1.94815	-1.57282	-1.15691
1645	-0.242252	5.5747	-1.07249	-1.07249	-3.06504	-3.97752	-0.627064	-0.487451	-1.71999	-1.41464	-0.947319
1646	-0.0479675	-0.203191	-1.07249	-1.07249	-2.91353	-3.89684	-0.477273	-0.395914	-1.49036	-1.25673	-0.739494
1647	0.145425	-5.2618	-1.07249	-1.07249	-2.75371	-3.80209	-0.327482	-0.311506	-1.25972	-1.1034	-0.534031
1648	0.337618	-9.0132	-1.07249	-1.07249	-2.58462	-3.69276	-0.177692	-0.225663	-1.02847	-0.948347	-0.330818
1649	0.528312	3.01976	-1.07249	-1.07249	-2.40681	-3.56918	-0.0279008	-0.145069	-0.797043	-0.797326	-0.129473
1650	0.717206	0.96021	-1.07249	-1.07249	-2.21688	-3.43136	0.12189	-0.0700971	-0.565643	-0.64202	0.0699314
1651	0.904008	-2.95184	-1.07249	-1.07249	-2.01448	-3.2789	0.271681	0.045532	-0.334497	-0.458635	0.267401
1652	1.08843	-0.230049	-1.07249	-1.07249	-1.80161	-3.11158	0.421472	0.158053	-0.104268	-0.263752	0.463119
1653	1.27018	4.49264	-1.07249	-1.07249	-1.57736	-2.92897	0.571263	0.266863	0.124379	-0.0610665	0.657097
1654	1.44899	-0.619161	-1.07249	-1.07249	-1.34921	-2.73093	0.721053	0.377123	0.350786	0.145409	0.849745
1655	1.62459	3.65464	-1.07249	-1.07249	-1.11795	-2.51823	0.870844	0.479185	0.574349	0.338645	1.04141
1656	1.7967	8.49274	-1.07249	-1.07249	-0.879259	-2.29168	1.02064	0.582363	0.795063	0.52923	1.23138
1657	1.96507	-6.69239	-1.07249	-1.07249	-0.635206	-2.05222	1.17043	0.683103	1.01308	0.717676	1.41872
1658	2.12946	-3.88232	-1.07249	-1.07249	-0.381718	-1.80117	1.32022	0.780736	1.22828	0.905907	1.60245
1659	2.2896	-1.84259	-1.07249	-1.07249	-0.118375	-1.53995	1.47001	0.900642	1.44058	1.11022	1.78145
1660	2.44528	-0.284564	-1.07249	-1.07249	0.151021	-1.27036	1.6198	1.01949	1.64998	1.31972	1.95528
1661	2.59626	-5.69747	-1.07249	-1.07249	0.427368	-0.994947	1.76959	1.13204	1.85636	1.51764	2.12372
1662	2.74232	12.0216	-1.07249	-1.07249	0.717022	-0.715811	1.91938	1.24149	2.05986	1.71151	2.28612
1663	2.88325	-3.63504	-1.07249	-1.07249	1.0201	-0.434258	2.06917	1.37492	2.26049	1.91599	2.44194
1664	3.01886	2.70954	2.95163	2.95163	1.3342	-0.151332	2.21896	1.50262	2.4575	2.11268	2.59051
1665	3.14895	2.16131	2.95163	2.95163	1.66097	0.132631	2.36875	1.65406	2.64998	2.31077	2.73099
1666	3.27334	9.63906	2.95163	2.95163	1.9958	0.417314	2.51854	1.83014	2.837	2.49237	2.86309
1667	3.39186	-0.205053	2.95163	2.95163	2.3385	0.701549	2.66833	1.82776	3.01756	2.60227	2.98652
1668	3.50435	2.40285	2.95163	2.95163	2.69277	0.984779	2.81813	1.83869	3.19123	2.67573	3.10042
1669	3.61066	-0.305062	2.95163	2.95163	3.05767	1.26713	2.78469	1.86807	3.35764	2.73113	3.20398
1670	3.71065	1.89045	2.95163	2.95163	3.36804	1.54815	2.75126	1.89303	3.51618	2.76756	3.29629
1671	3.80419	9.16062	2.95163	2.95163	3.61765	1.82699	2.71783	1.93971	3.66628	2.79932	3.37648
1672	3.89116	0.400024	2.95163	2.95163	3.83638	2.10227	2.6844	1.98464	3.80719	2.82216	3.44488
1673	3.97145	6.91501	2.95163	2.95163	4.00539	2.37142	2.65097	2.0279	3.93809	2.82964	3.50222
1674	4.04498	7.15389	2.95163	2.95163	4.16301	2.63226	2.61754	2.07178	4.05855	2.82837	3.54897
1675	4.11166	1.37753	2.95163	2.95163	4.31054	2.88409	2.58411	2.11213	4.16814	2.82989	3.5858
1676	4.17141	1.33507	2.95163	2.95163	4.41167	3.12573	2.55068	2.15221	4.26598	2.82773	3.61315
1677	4.22417	-5.41126	2.95163	2.95163	4.47329	3.35589	2.51724	2.19625	4.35128	2.82189	3.63131
1678	4.26989	-3.40696	2.95163	2.95163	4.541	3.57358	2.48381	2.24353	4.4232	2.81097	3.64108
1679	4.30854	5.88501	2.95163	2.95163	4.61327	3.77726	2.45038	2.26695	4.48108	2.78725	3.64323
1680	4.34009	6.45207	2.95163	2.95163	4.67182	3.96588	2.41695	2.29581	4.52529	2.7576	3.63797
1681	4.36451	1.12557	2.95163	2.95163	4.72701	4.1395	2.38352	2.30286	4.55652	2.72182	3.62546
1682	4.38182	3.9453	2.95163	2.95163	4.74108	4.29772	2.35009	2.2871	4.57527	2.68348	3.60572
1683	4.39202	7.49925	2.95163	2.95163	4.71085	4.43948	2.31666	2.43646	4.58222	2.65516	3.57872
1684	4.39512	14.2586	2.95163	2.95163	4.66295	4.56394	2.28323	2.57309	4.57781	2.62942	3.54502
1685	4.39115	8.91017	2.95163	2.95163	4.58817	4.66995	2.24979	2.69538	4.56242	2.60122	3.50531
1686	4.38017	-1.30538	2.95163	2.95163	4.53273	4.75667	2.21636	2.82424	4.53683	2.57202	3.46008
1687	4.36221	12.8191	2.95163	2.95163	4.50347	4.82451	2.18293	2.91484	4.50175	2.54147	3.40985
1688	4.33735	2.51822	2.95163	2.95163	4.47144	4.87389	2.1495	3.01109	4.45752	2.5085	3.35484
1689	4.30566	3.8	2.95163	2.95163	4.45012	4.90532	2.11607	3.09298	4.40441	2.4753	3.29507
1690	4.26722	11.873	2.95163	2.95163	4.41818	4.91981	2.08264	3.15758	4.3426	2.43933	3.23094
1691	4.22214	-0.721696	2.95163	2.95163	4.3733	4.91839	2.04921	3.34647	4.27227	2.39279	3.16278
1692	4.1705	6.87945	2.95163	2.95163	4.33802	4.9026	2.01578	3.52931	4.1941	2.34074	3.09058
1693	4.11244	3.04796	2.95163	2.95163	4.30797	4.87487	1.98234	3.67787	4.10887	2.28748	3.01441
1694	4.04806	9.22277	2.95163	2.95163	4.23881	4.83712	1.94891	3.80986	4.01719	2.2318	2.93415
1695	3.97752	9.6013	2.95163	2.95163	4.12971	4.7902	1.91548	4.07016	3.91966	2.17301	2.84967
1696	3.90096	0.518555	2.95163	2.95163	3.99914	4.73467	1.88205	4.29975	3.81649	2.11339	2.76158
1697	3.81852	-4.23892	2.95163	2.95163	3.83587	4.67018	1.84862	4.65686	3.70775	2.05083	2.67068
1698	3.73036	15.4341	2.95163	2.95163	3.6715	4.59634	1.81519	5.14623	3.59379	1.98876	2.57753
1699	3.63667	3.42279	2.95163	2.95163	3.50805	4.51387	1.78176	4.67739	3.47487	1.93659	2.48274
1700	3.53761	-2.21184	2.95163	2.95163	3.32036	4.42274	1.74833	4.2796	3.35105	1.88832	2.38682
1701	3.43337	8.71605	2.95163	2.95163	3.11537	4.32207	1.71489	3.9838	3.22246	1.84168	2.29012
1702	3.32415	-0.723689	2.95163	2.95163	2.94057	4.21169	1.68146	3.66701	3.08906	1.79625	2.19334
1703	3.21014	4.47566	2.95163	2.95163	2.79784	4.09182	1.64803	3.44698	2.95089	1.74796	2.0971
1704	3.09155	-1.64186	2.95163	2.95163	2.66969	3.96329	1.6146	3.22195	2.80858	1.69913	2.00139
1705	2.96859	5.939	2.95163	2.95163	2.56904	3.82841	1.58117	2.97052	2.66285	1.65051	1.90608
1706	2.84149	-6.47802	2.95163	2.95163	2.46237	3.68893	1.54774	2.70408	2.51434	1.60202	1.81092
1707	2.71047	19.4963	2.95163	2.95163	2.34879	3.54489	1.51431	2.55137	2.36368	1.55548	1.71557
1708	2.57575	0.403716	2.95163	2.95163	2.25658	3.39682	1.48088	2.39029	2.21136	1.50972	1.6202
1709	2.43758	3.79343	2.95163	2.95163	2.17932	3.24538	1.44744	2.21686	2.05775	1.46238	1.52512
1710	2.29618	0.750726	2.95163	2.95163	2.09175	3.09096	1.41401	2.04592	1.90348	1.4147	1.43035
1711	2.15181	-7.51995	2.95163	2.95163	1.99551	2.93481	1.38058	1.86368	1.74906	1.36924	1.336
1712	2.00471	14.6322	2.95163	2.95163	1.89888	2.7777	1.34715	1.68235	1.59465	1.32305	1.24187
1713	1.85513	5.99116	2.95163	2.95163	1.79628	2.61924	1.31372	1.50189	1.44035	1.27789	1.14765
1714	1.70332	-0.81402	2.95163	2.95163	1.71082	2.45971	1.28029	1.32115	1.28614	1.23073	1.05336
1715	1.54953	6.59601	2.95163	2.95163	1.6441	2.30008	1.24686	1.14192	1.13198	1.17247	0.959054
1716	1.39403	-3.81252	2.95163	2.95163	1.58041	2.14128	1.21343	0.962943	0.978225	1.10927	0.86435
1717	1.23707	-1.80519	2.95163	2.95163	1.52525	1.98483	1.17999	0.781372	0.825292	1.04309	0.768959
1718	1.07891	8.26222	2.95163	2.95163	1.43718	1.83183	1.14656	0.597589	0.67345	0.974885	0.672409
1719	0.919803	6.94871	2.95163	2.95163	1.31074	1.68195	1.11313	0.430038	0.522952	0.909808	0.574252
1720	0.760019	-1.99839	2.95163	2.95163	1.1697	1.53485	1.0797	0.258821	0.373711	0.844909	0.474954
1721	0.599813	-6.96448	2.95163	2.95163	1.00201	1.38999	1.04627	0.102248	0.225524	0.779699	0.37524
1722	0.439445	1.43487	2.95163	2.95163	0.828216	1.24641	1.01284	-0.038993	0.0784761	0.714044	0.275662
1723	0.279172	6.7343	2.95163	2.95163	0.649991	1.10354	0.979408	-0.291262	-0.0674068	0.644396	0.176894
1724	0.119252	-2.93968	2.95163	2.95163	0.446304	0.960264	0.945976	-0.537805	-0.212323	0.573185	0.0793463
1725	-0.0400621	6.80545	2.95163	2.95163	0.221156	0.814487	0.912545	-0.755864	-0.356397	0.50473	-0.0167253
1726	-0.198517	0.616852	2.95163	2.95163	0.0102556	0.664816	0.879114	-0.961115	-0.499916	0.437001	-0.110688
1727	-0.355862	-2.35821	2.95163	2.95163	-0.186266	0.510833	0.845683	-1.26647	-0.643037	0.365773	-0.201945
1728	-0.511852	-6.08901	-2.64274	-2.64274	-0.38318	0.352573	0.812251	-1.54767	-0.785143	0.296167	-0.290305
1729	-0.666242	-0.0517267	-2.64274	-2.64274	-0.571722	0.191253	0.77882	-1.92965	-0.925443	0.225823	-0.375596
1730	-0.818794	2.41503	-2.64274	-2.64274	-0.778504	0.0280312	0.745389	-2.41603	-1.06321	0.159528	-0.457852
1731	-0.969271	-1.99886	-2.64274	-2.64274	-1.00541	-0.137157	0.711958	-2.14599	-1.19764	0.112202	-0.537173
1732	-1.11744	-5.23444	-2.64274	-2.64274	-1.23205	-0.303558	0.678527	-1.93206	-1.32831	0.0743567	-0.613111
1733	-1.26308	-14.1013	-2.64274	-2.64274	-1.46448	-0.469634	0.645095	-1.79844	-1.45487	0.040887	-0.685159
1734	-1.40597	-4.70061	-2.64274	-2.64274	-1.6667	-0.634396	0.611664	-1.64804	-1.57668	0.0121766	-0.752988
1735	-1.54589	11.1351	-2.64274	-2.64274	-1.83282	-0.79689	0.578233	-1.57547	-1.69316	-0.0152941	-0.816251
1736	-1.68264	-9.74231	-2.64274	-2.64274	-1.98403	-0.956688	0.544802	-1.49863	-1.80389	-0.0406591	-0.875026
1737	-1.816	0.104645	-2.64274	-2.64274	-2.10934	-1.11475	0.51137	-1.40223	-1.90841	-0.0620972	-0.929623
1738	-1.94579	-3.74505	-2.64274	-2.64274	-2.22459	-1.27131	0.477939	-1.29532	-2.00654	-0.0815561	-0.979981
1739	-2.0718	-5.95985	-2.64274	-2.64274	-2.3308	-1.42497	0.444508	-1.26847	-2.09811	-0.10285	-1.0261
1740	-2.19387	3.33508	-2.64274	-2.64274	-2.4099	-1.57463	0.411077	-1.2355	-2.18247	-0.123781	-1.0684
1741	-2.31181	-13.0854	-2.64274	-2.64274	-2.46457	-1.71907	0.377645	-1.19529	-2.25899	-0.143851	-1.10726
1742	-2.42545	0.418061	-2.64274	-2.64274	-2.52819	-1.857	0.344214	-1.15818	-2.32715	-0.162871	-1.14324
1743	-2.53464	-7.84924	-2.64274	-2.64274	-2.60071	-1.98847	0.310783	-1.10331	-2.38649	-0.17901	-1.17694
1744	-2.63921	-1.75501	-2.64274	-2.64274	-2.66722	-2.1132	0.277352	-1.0513	-2.43727	-0.193718	-1.2081
1745	-2.73904	-14.0472	-2.64274	-2.64274	-2.73563	-2.23024	0.243921	-0.991081	-2.47999	-0.20725	-1.23622
1746	-2.83397	-5.74002	-2.64274	-2.64274	-2.7809	-2.33941	0.210489	-0.921444	-2.51488	-0.220065	-1.26116
1747	-2.92388	-0.832446	-2.64274	-2.64274	-2.80079	-2.44083	0.177058	-0.919686	-2.54231	-0.234148	-1.28271
1748	-3.00866	10.9998	-2.64274	-2.64274	-2.81392	-2.53504	0.143627	-0.912947	-2.56276	-0.248431	-1.30068
1749	-3.08819	-0.284743	-2.64274	-2.64274	-2.81428	-2.62354	0.110196	-0.89862	-2.5767	-0.261828	-1.31508
1750	-3.16237	0.706504	-2.64274	-2.64274	-2.81892	-2.70732	0.0767644	-0.885435	-2.58484	-0.274881	-1.32553
1751	-3.23111	-1.9329	-2.64274	-2.64274	-2.8313	-2.78593	0.0433332	-0.867917	-2.58783	-0.288311	-1.33169
1752	-3.29432	-1.9924	-2.64274	-2.64274	-2.83875	-2.85881	0.00990194	-0.850166	-2.58564	-0.301333	-1.33416
1753	-3.35194	-0.499254	-2.64274	-2.64274	-2.84646	-2.92483	-0.0235293	-0.836673	-2.5781	-0.314442	-1.33371
1754	-3.40389	-5.2584	-2.64274	-2.64274	-2.84842	-2.98281	-0.0569605	-0.826726	-2.5652	-0.326918	-1.33117
1755	-3.45012	1.95803	-2.64274	-2.64274	-2.84358	-3.03284	-0.0903917	-0.790732	-2.54689	-0.336062	-1.3275
1756	-3.49059	-4.77234	-2.64274	-2.64274	-2.83951	-3.07446	-0.123823	-0.756224	-2.52337	-0.343613	-1.32303
1757	-3.52527	-7.99087	-2.64274	-2.64274	-2.83493	-3.10647	-0.157254	-0.72744	-2.49498	-0.351481	-1.31791
1758	-3.55411	-0.491633	-2.64274	-2.64274	-2.80964	-3.12826	-0.190685	-0.700768	-2.46178	-0.358944	-1.3127
1759	-3.57711	10.3813	-2.64274	-2.64274	-2.76292	-3.13941	-0.224117	-0.657117	-2.42394	-0.364955	-1.3079
1760	-3.59426	6.36945	-2.64274	-2.64274	-2.70362	-3.13992	-0.257548	-0.617662	-2.38202	-0.37108	-1.30399
1761	-3.60557	-9.08057	-2.64274	-2.64274	-2.6265	-3.13103	-0.290979	-0.56045	-2.33663	-0.376364	-1.30159
1762	-3.61103	-9.36399	-2.64274	-2.64274	-2.54516	-3.11357	-0.32441	-0.484906	-2.28854	-0.382528	-1.30084
1763	-3.61067	1.76276	-2.64274	-2.64274	-2.46044	-3.08722	-0.357842	-0.542209	-2.23853	-0.394781	-1.30179
1764	-3.60453	1.86986	-2.64274	-2.64274	-2.36114	-3.05204	-0.391273	-0.589665	-2.18686	-0.40982	-1.3053
1765	-3.59264	6.66764	-2.64274	-2.64274	-2.25018	-3.00816	-0.424704	-0.622958	-2.13378	-0.425827	-1.31217
1766	-3.57504	-2.97848	-2.64274	-2.64274	-2.16413	-2.95566	-0.458135	-0.659143	-2.07966	-0.442968	-1.32319
1767	-3.5518	-10.6163	-2.64274	-2.64274	-2.10531	-2.89554	-0.491566	-0.682051	-2.0249	-0.460091	-1.33911
1768	-3.52298	-1.39886	-2.64274	-2.64274	-2.05852	-2.82855	-0.524998	-0.705625	-1.97019	-0.477434	-1.35958
1769	-3.48866	4.87422	-2.64274	-2.64274	-2.03393	-2.75492	-0.558429	-0.732964	-1.91634	-0.49565	-1.38378
1770	-3.44891	-17.9878	-2.64274	-2.64274	-2.0077	-2.6754	-0.59186	-0.762497	-1.8638	-0.51402	-1.41149
1771	-3.40383	-2.38272	-2.64274	-2.64274	-1.979	-2.59117	-0.625291	-0.775444	-1.81303	-0.531048	-1.44229
1772	-3.35351	0.266663	-2.64274	-2.64274	-1.96887	-2.50359	-0.658723	-0.789598	-1.7649	-0.547608	-1.47538
1773	-3.29807	-6.19722	-2.64274	-2.64274	-1.97278	-2.4146	-0.692154	-0.805645	-1.72013	-0.563985	-1.51008
1774	-3.23762	-4.65825	-2.64274	-2.64274	-1.9684	-2.32583	-0.725585	-0.821416	-1.67958	-0.580202	-1.54525
1775	-3.17227	-8.64524	-2.64274	-2.64274	-1.95674	-2.23782	-0.759016	-0.838207	-1.64389	-0.596845	-1.57971
1776	-3.10217	-5.52626	-2.64274	-2.64274	-1.94585	-2.15103	-0.792448	-0.855006	-1.61274	-0.613496	-1.61369
1777	-3.02744	-4.98209	-2.64274	-2.64274	-1.93065	-2.06554	-0.825879	-0.871111	-1.5855	-0.629993	-1.64781
1778	-2.94823	-1.33523	-2.64274	-2.64274	-1.93039	-1.98122	-0.85931	-0.88666	-1.5618	-0.64629	-1.68225
1779	-2.86468	-9.84726	-2.64274	-2.64274	-1.94646	-1.89848	-0.892741	-0.906301	-1.54111	-0.662014	-1.71731
1780	-2.77696	-2.94625	-2.64274	-2.64274	-1.96538	-1.81715	-0.926172	-0.925579	-1.52289	-0.677324	-1.75301
1781	-2.68522	-7.67635	-2.64274	-2.64274	-1.99174	-1.73632	-0.959604	-0.944812	-1.50672	-0.692544	-1.789
1782	-2.58964	-0.89953	-2.64274	-2.64274	-1.99719	-1.65547	-0.993035	-0.964494	-1.49176	-0.707442	-1.82565
1783	-2.49038	-5.96439	-2.64274	-2.64274	-1.97769	-1.57448	-1.02647	-0.981141	-1.47728	-0.721559	-1.8632
1784	-2.38762	0.084182	-2.64274	-2.64274	-1.95009	-1.49345	-1.0599	-0.998396	-1.46331	-0.7353	-1.90076
1785	-2.28154	-7.96757	-2.64274	-2.64274	-1.90607	-1.4133	-1.09333	-1.01343	-1.45002	-0.748507	-1.93727
1786	-2.17234	6.75439	-2.64274	-2.64274	-1.85909	-1.33453	-1.12676	-1.02609	-1.43747	-0.761451	-1.97141
1787	-2.06019	-1.19712	-2.64274	-2.64274	-1.81035	-1.25637	-1.16019	-1.05597	-1.42577	-0.775258	-2.00168
1788	-1.94531	-6.05913	-2.64274	-2.64274	-1.74568	-1.17828	-1.19362	-1.08497	-1.41463	-0.789203	-2.02775
1789	-1.82787	-2.69137	-2.64274	-2.64274	-1.6677	-1.0998	-1.22705	-1.10948	-1.40363	-0.80242	-2.04952
1790	-1.70809	-7.88728	-2.64274	-2.64274	-1.60197	-1.02034	-1.26048	-1.13194	-1.39267	-0.81526	-2.06638
1791	-1.58617	-12.9826	-2.64274	-2.64274	-1.54868	-0.940163	-1.29392	-1.1704	-1.38156	-0.828287	-2.07788
1792	-1.46232	10.615	0.389531	0.389531	-1.49712	-0.85937	-1.32735	-1.20501	-1.36975	-0.840722	-2.08308
1793	-1.33673	-6.02493	0.389531	0.389531	-1.45358	-0.777559	-1.36078	-1.25568	-1.3567	-0.853007	-2.08069
1794	-1.20963	-2.13001	0.389531	0.389531	-1.39929	-0.694877	-1.39421	-1.32299	-1.34166	-0.864329	-2.0704
1795	-1.08123	2.69852	0.389531	0.389531	-1.33291	-0.611827	-1.42764	-1.26973	-1.32386	-0.872189	-2.05191
1796	-0.951728	-4.27148	0.389531	0.389531	-1.26895	-0.529181	-1.46107	-1.22541	-1.30317	-0.878177	-2.02383
1797	-0.821349	-6.23361	0.389531	0.389531	-1.20314	-0.448446	-1.44681	-1.1939	-1.27949	-0.883188	-1.98493
1798	-0.690304	-1.87093	0.389531	0.389531	-1.13493	-0.370734	-1.43254	-1.1597	-1.2526	-0.88713	-1.93383
1799	-0.558806	-4.06629	0.389531	0.389531	-1.06583	-0.296059	-1.41828	-1.13793	-1.22228	-0.890516	-1.8692
1800	-0.427068	8.70375	0.389531	0.389531	-0.99306	-0.224337	-1.40402	-1.11547	-1.18779	-0.893275	-1.79183
1801	-0.295302	-1.37073	0.389531	0.389531	-0.916834	-0.15505	-1.38975	-1.08992	-1.14826	-0.895086	-1.70335
1802	-0.16372	0.627644	0.389531	0.389531	-0.840886	-0.0876636	-1.37549	-1.0627	-1.1033	-0.896325	-1.60456
1803	-0.0325323	-4.28405	0.389531	0.389531	-0.765013	-0.0226516	-1.36123	-1.04813	-1.05247	-0.897809	-1.49662
1804	0.098053	3.28341	0.389531	0.389531	-0.687624	0.0399184	-1.34696	-1.03259	-0.99491	-0.899064	-1.38088
1805	0.227829	-6.56882	0.389531	0.389531	-0.609499	0.100548	-1.3327	-1.01592	-0.929904	-0.89989	-1.25841
1806	0.356593	-2.89471	0.389531	0.389531	-0.525628	0.159336	-1.31844	-0.999757	-0.856602	-0.900305	-1.13119
1807	0.484142	5.27831	0.389531	0.389531	-0.435486	0.21643	-1.30417	-0.980672	-0.774379	-0.900068	-1.00122
1808	0.610278	2.50003	0.389531	0.389531	-0.342038	0.271721	-1.28991	-0.962065	-0.683926	-0.89933	-0.86855
1809	0.734806	-5.96617	0.389531	0.389531	-0.24392	0.324268	-1.27564	-0.942055	-0.58631	-0.898216	-0.732813
1810	0.857535	12.3594	0.389531	0.389531	-0.143551	0.373543	-1.26138	-0.920445	-0.482283	-0.896687	-0.593985
1811	0.978276	-0.343523	0.389531	0.389531	-0.0412092	0.419885	-1.24712	-0.910368	-0.372815	-0.894736	-0.451827
1812	1.09685	5.37174	0.389531	0.389531	0.0654739	0.463478	-1.23285	-0.899442	-0.25883	-0.892419	-0.306947
1813	1.21306	-2.87166	0.389531	0.389531	0.175967	0.504671	-1.21859	-0.887244	-0.141133	-0.889619	-0.160394
1814	1.32676	-1.9718	0.389531	0.389531	0.284727	0.543776	-1.20433	-0.875256	-0.0210474	-0.886477	-0.0123125
1815	1.43776	-5.08015	0.389531	0.389531	0.391533	0.580288	-1.19006	-0.862415	0.100226	-0.883336	0.13701
1816	1.5459	4.97344	0.389531	0.389531	0.498649	0.61384	-1.1758	-0.849561	0.22247	-0.879934	0.286337
1817	1.65102	3.51391	0.389531	0.389531	0.604603	0.644339	-1.16154	-0.837325	0.345618	-0.876341	0.434435
1818	1.75296	7.66807	0.389531	0.389531	0.713163	0.671364	-1.14727	-0.825583	0.4695	-0.872422	0.579454
1819	1.85159	0.217379	0.389531	0.389531	0.824503	0.694531	-1.13301	-0.810208	0.594002	-0.86754	0.719402
1820	1.94676	4.44784	0.389531	0.389531	0.935457	0.713281	-1.11874	-0.795045	0.718465	-0.862113	0.853893
1821	2.03833	0.149414	0.389531	0.389531	1.04679	0.726549	-1.10448	-0.78065	0.842052	-0.856675	0.98274
1822	2.12618	3.60408	0.389531	0.389531	1.16143	0.733609	-1.09022	-0.766522	0.964352	-0.851007	1.10539
1823	2.21017	1.37511	0.389531	0.389531	1.27923	0.734371	-1.07595	-0.750228	1.08483	-0.844724	1.22145
1824	2.29021	-1.82157	0.389531	0.389531	1.39929	0.728877	-1.06169	-0.734473	1.20261	-0.83834	1.32929
1825	2.36617	-2.27179	0.389531	0.389531	1.52228	0.717607	-1.04743	-0.716425	1.31682	-0.831588	1.42672
1826	2.43796	-4.18634	0.389531	0.389531	1.64562	0.701083	-1.03316	-0.696012	1.42626	-0.824983	1.51286
1827	2.50548	-4.56766	0.389531	0.389531	1.76919	0.679283	-1.0189	-0.69274	1.52976	-0.820123	1.58679
1828	2.56864	5.57422	0.389531	0.389531	1.8948	0.652547	-1.00464	-0.688197	1.62701	-0.816	1.64652
1829	2.62737	9.69265	0.389531	0.389531	2.02188	0.621641	-0.990372	-0.681833	1.71774	-0.81203	1.6904
1830	2.6816	0.362297	0.389531	0.389531	2.12167	0.587108	-0.976108	-0.675849	1.80155	-0.808288	1.71628
1831	2.73125	-3.34678	0.389531	0.389531	2.19141	0.54951	-0.961844	-0.668104	1.87804	-0.804485	1.72212
1832	2.77628	-0.489641	0.389531	0.389531	2.24408	0.509256	-0.947581	-0.660456	1.94599	-0.800637	1.70889
1833	2.81662	1.58974	0.389531	0.389531	2.27134	0.466227	-0.933317	-0.65325	2.00396	-0.796964	1.67855
1834	2.85226	2.52036	0.389531	0.389531	2.29007	0.420636	-0.919053	-0.646283	2.05118	-0.793209	1.63236
1835	2.88314	0.457175	0.389531	0.389531	2.30075	0.373405	-0.90479	-0.637501	2.08684	-0.788779	1.57204
1836	2.90924	1.60517	0.389531	0.389531	2.28729	0.325374	-0.890526	-0.628857	2.10962	-0.78403	1.49897
1837	2.93054	10.1079	0.389531	0.389531	2.25268	0.277489	-0.876262	-0.620374	2.11845	-0.779131	1.4141
1838	2.94704	-2.43351	0.389531	0.389531	2.2169	0.230661	-0.861999	-0.611819	2.112	-0.774064	1.31963
1839	2.95874	-3.66674	0.389531	0.389531	2.17921	0.185137	-0.847735	-0.603687	2.08926	-0.768983	1.21774
1840	2.96562	16.4918	0.389531	0.389531	2.13151	0.14121	-0.833471	-0.595485	2.05108	-0.763814	1.10883
1841	2.96772	3.41928	0.389531	0.389531	2.07827	0.0993203	-0.819208	-0.587487	1.99878	-0.758448	0.993051
1842	2.96505	9.08125	0.389531	0.389531	2.0028	0.0595732	-0.804944	-0.579722	1.9334	-0.752957	0.87048
1843	2.95764	4.9328	0.389531	0.389531	1.90363	0.0220196	-0.79068	-0.570281	1.85624	-0.747454	0.741004
1844	2.94552	2.65682	0.389531	0.389531	1.79241	-0.0135628	-0.776417	-0.560965	1.76833	-0.741829	0.605842
1845	2.92874	6.37555	0.389531	0.389531	1.66502	-0.0479503	-0.762153	-0.551827	1.67053	-0.736185	0.466597
1846	2.90735	5.48836	0.389531	0.389531	1.54222	-0.0816613	-0.74789	-0.542652	1.56442	-0.730383	0.324126
1847	2.8814	-7.99309	0.389531	0.389531	1.42701	-0.114636	-0.733626	-0.533647	1.45145	-0.724047	0.179407
1848	2.85096	4.5783	0.389531	0.389531	1.30633	-0.146751	-0.719362	-0.524633	1.33208	-0.717472	0.0334216
1849	2.8161	-0.311779	0.389531	0.389531	1.1862	-0.177525	-0.705099	-0.51557	1.20667	-0.710595	-0.113125
1850	2.77689	-4.37117	0.389531	0.389531	1.05688	-0.206603	-0.690835	-0.506477	1.07553	-0.703567	-0.258714
1851	2.73343	-0.657251	0.389531	0.389531	0.917256	-0.234437	-0.676571	-0.497606	0.938927	-0.69707	-0.401804
1852	2.68581	16.7982	0.389531	0.389531	0.777457	-0.261278	-0.662308	-0.488721	0.79796	-0.690664	-0.542217
1853	2.63411	2.90753	0.389531	0.389531	0.635437	-0.287145	-0.648044	-0.479802	0.653904	-0.683826	-0.679817
1854	2.57845	0.341757	0.389531	0.389531	0.471253	-0.312236	-0.63378	-0.470878	0.507621	-0.676769	-0.81449
1855	2.51893	-10.2728	0.389531	0.389531	0.284476	-0.336443	-0.619517	-0.461999	0.360038	-0.669825	-0.946243
1856	2.45567	5.53696	0.389531	0.389531	0.0833126	-0.359779	-0.605253	-0.453107	0.211971	-0.662525	-1.07341
1857	2.38878	2.54195	0.389531	0.389531	-0.137331	-0.382684	-0.590989	-0.444276	0.0640996	-0.655176	-1.19371
1858	2.3184	3.54533	0.389531	0.389531	-0.363321	-0.405265	-0.576726	-0.435508	-0.0824305	-0.647251	-1.306
1859	2.24465	-4.82002	0.389531	0.389531	-0.593823	-0.427211	-0.562462	-0.42629	-0.226571	-0.637188	-1.40903
1860	2.16767	-2.19841	0.389531	0.389531	-0.840177	-0.448141	-0.548198	-0.417106	-0.368045	-0.62601	-1.50101
1861	2.0876	-9.74982	0.389531	0.389531	-1.09934	-0.467331	-0.533935	-0.407963	-0.506585	-0.614134	-1.58059
1862	2.00458	-5.9068	0.389531	0.389531	-1.30881	-0.484239	-0.519671	-0.398804	-0.641966	-0.601634	-1.64572
1863	1.91876	5.81186	0.389531	0.389531	-1.46356	-0.499034	-0.505407	-0.389738	-0.773893	-0.589156	-1.69448
1864	1.83029	0.89836	0.389531	0.389531	-1.59077	-0.511908	-0.491144	-0.380658	-0.900977	-0.576376	-1.72757
1865	1.73933	1.23223	0.389531	0.389531	-1.67269	-0.523174	-0.47688	-0.371609	-1.02156	-0.563169	-1.74645
1866	1.64603	-0.831338	0.389531	0.389531	-1.74802	-0.533245	-0.462616	-0.362598	-1.13462	-0.549601	-1.75225
1867	1.55056	10.3105	0.389531	0.389531	-1.81801	-0.542077	-0.448353	-0.353317	-1.23905	-0.535492	-1.7465
1868	1.45308	-5.27014	0.389531	0.389531	-1.84723	-0.549857	-0.434089	-0.344049	-1.33352	-0.520986	-1.73001
1869	1.35375	-3.58216	0.389531	0.389531	-1.84277	-0.557167	-0.419826	-0.334858	-1.41695	-0.506436	-1.70321
1870	1.25275	-5.87602	0.389531	0.389531	-1.84561	-0.564323	-0.405562	-0.325704	-1.48789	-0.491666	-1.66759
1871	1.15025	-8.24229	0.389531	0.389531	-1.85413	-0.571493	-0.391298	-0.316257	-1.54524	-0.476274	-1.6246
1872	1.04641	-2.89657	0.389531	0.389531	-1.85255	-0.578697	-0.377035	-0.306881	-1.58957	-0.46074	-1.57474
1873	0.941409	-6.36844	0.389531	0.389531	-1.85015	-0.585462	-0.362771	-0.297215	-1.62192	-0.444839	-1.51848
1874	0.835424	-2.94933	0.389531	0.389531	-1.81226	-0.591496	-0.348507	-0.287248	-1.64317	-0.429027	-1.45593
1875	0.728629	-6.50174	0.389531	0.389531	-1.73609	-0.597049	-0.334244	-0.279458	-1.65444	-0.414685	-1.3871
1876	0.621198	2.11339	0.389531	0.389531	-1.64592	-0.60221	-0.31998	-0.2715	-1.65633	-0.400917	-1.3132
1877	0.513307	1.73257	0.389531	0.389531	-1.53336	-0.60703	-0.305716	-0.263358	-1.64931	-0.387382	-1.23561
1878	0.405131	-1.77329	0.389531	0.389531	-1.44531	-0.611596	-0.291453	-0.255308	-1.6345	-0.374011	-1.15542
1879	0.296846	-2.42276	0.389531	0.389531	-1.38852	-0.615603	-0.277189	-0.246714	-1.61294	-0.360198	-1.07373
1880	0.188624	-4.22316	0.389531	0.389531	-1.33436	-0.618842	-0.262925	-0.238205	-1.58508	-0.346271	-0.990935
1881	0.0806404	-8.0835	0.389531	0.389531	-1.29651	-0.621353	-0.248662	-0.229471	-1.55138	-0.332361	-0.907018
1882	-0.0269339	-4.98666	0.389531	0.389531	-1.25286	-0.622935	-0.234398	-0.220473	-1.51208	-0.318419	-0.822623
1883	-0.133928	4.14202	0.389531	0.389531	-1.20121	-0.623216	-0.220134	-0.213375	-1.46742	-0.304662	-0.738303
1884	-0.240174	8.80594	0.389531	0.389531	-1.16473	-0.621751	-0.205871	-0.206184	-1.41845	-0.290957	-0.653973
1885	-0.345504	0.126999	0.389531	0.389531	-1.13897	-0.617818	-0.191607	-0.198474	-1.3663	-0.276873	-0.569638
1886	-0.449755	7.80913	0.389531	0.389531	-1.08033	-0.610871	-0.177343	-0.190515	-1.31189	-0.262665	-0.485001
1887	-0.552764	1.82018	0.389531	0.389531	-0.988181	-0.600847	-0.16308	-0.184483	-1.25612	-0.248928	-0.399718
1888	-0.654373	-0.804661	0.389531	0.389531	-0.880682	-0.587744	-0.148816	-0.17799	-1.19929	-0.23504	-0.31478
1889	-0.754425	-2.71562	0.389531	0.389531	-0.746897	-0.571746	-0.134552	-0.173413	-1.14149	-0.221221	-0.231578
1890	-0.852768	-4.55913	0.389531	0.389531	-0.618329	-0.553137	-0.120289	-0.170826	-1.08322	-0.206981	-0.150936
1891	-0.949253	-1.68381	0.389531	0.389531	-0.497053	-0.531938	-0.106025	-0.153831	-1.02487	-0.190646	-0.0737972
1892	-1.04373	-3.0956	0.389531	0.389531	-0.358312	-0.50842	-0.0917615	-0.137898	-0.966419	-0.173267	-0.00106472
1893	-1.13607	-8.27063	0.389531	0.389531	-0.209082	-0.48321	-0.0774979	-0.123543	-0.907905	-0.155649	0.0666654
1894	-1.22612	7.29133	0.389531	0.389531	-0.089898	-0.456744	-0.0632342	-0.108912	-0.849145	-0.137578	0.128266
1895	-1.31376	1.05067	0.389531	0.389531	-0.00205578	-0.429296	-0.0489706	-0.095441	-0.790052	-0.119005	0.182705
1896	-1.39886	4.3118	0.389531	0.389531	0.0685247	-0.401028	-0.0347069	-0.0819604	-0.7315	-0.100252	0.230273
1897	-1.48128	9.51312	0.389531	0.389531	0.110853	-0.371719	-0.0204433	-0.0678236	-0.674573	-0.0810185	0.271593
1898	-1.56092	2.36736	0.389531	0.389531	0.154211	-0.341339	-0.00617963	-0.0531888	-0.619991	-0.0617899	0.307267
1899	-1.63766	-2.69239	0.389531	0.389531	0.199238	-0.310431	0.00808402	-0.0422355	-0.568557	-0.0440163	0.338107
1900	-1.71139	2.45269	0.389531	0.389531	0.221451	-0.279425	0.0223477	-0.0310537	-0.520975	-0.0268273	0.364337
1901	-1.78201	0.1512	0.389531	0.389531	0.226411	-0.248724	0.0366113	-0.0191866	-0.477755	-0.00951455	0.385996
1902	-1.84941	2.32086	0.389531	0.389531	0.234323	-0.218777	0.050875	-0.0071352	-0.439748	0.00767212	0.403632
1903	-1.91352	1.04679	0.389531	0.389531	0.243596	-0.18964	0.0651386	0.00335007	-0.407601	0.0246094	0.417768
1904	-1.97424	3.69792	0.389531	0.389531	0.247804	-0.161448	0.0794023	0.0142413	-0.381002	0.0416294	0.428724
1905	-2.03148	4.85015	0.389531	0.389531	0.251307	-0.13456	0.0936659	0.0233663	-0.359423	0.0582431	0.436899
1906	-2.08519	11.8277	0.389531	0.389531	0.234954	-0.109078	0.10793	0.0306796	-0.342315	0.0750632	0.442374
1907	-2.13528	1.13161	0.389531	0.389531	0.197381	-0.0849358	0.122193	0.0511261	-0.329013	0.0937607	0.4452
1908	-2.1817	-8.96201	0.389531	0.389531	0.151311	-0.0619396	0.136457	0.0705491	-0.319311	0.113137	0.446051
1909	-2.22439	-7.54992	0.389531	0.389531	0.0921006	-0.0395561	0.150721	0.0889053	-0.313086	0.133023	0.445635
1910	-2.26329	-0.169153	0.389531	0.389531	0.0563807	-0.0174113	0.164984	0.107852	-0.309845	0.153037	0.444626
1911	-2.29838	5.95182	0.389531	0.389531	0.0487827	0.00439721	0.179248	0.123259	-0.309128	0.171744	0.443702
1912	-2.3296	8.33931	0.389531	0.389531	0.0484224	0.0257528	0.193511	0.139227	-0.310578	0.190077	0.442861
1913	-2.35693	-3.96688	0.389531	0.389531	0.0658615	0.0463745	0.207775	0.153609	-0.31378	0.208022	0.441838
1914	-2.38035	-5.45932	0.389531	0.389531	0.0825637	0.0659897	0.222039	0.166152	-0.31856	0.225815	0.440675
1915	-2.39983	-1.93172	0.389531	0.389531	0.0969949	0.0847825	0.236302	0.191943	-0.324713	0.245056	0.439329
1916	-2.41537	-5.83742	0.389531	0.389531	0.127794	0.102783	0.250566	0.217079	-0.331561	0.264686	0.437639
1917	-2.42695	-0.523209	0.389531	0.389531	0.171287	0.119795	0.26483	0.238625	-0.338417	0.283149	0.43554
1918	-2.43459	-7.89172	0.389531	0.389531	0.196236	0.135785	0.279093	0.258466	-0.344636	0.301133	0.432704
1919	-2.43828	-0.105387	0.389531	0.389531	0.202492	0.150669	0.293357	0.291547	-0.349638	0.31994	0.428796
1920	-2.43804	-7.12083	0.0520227	0.0520227	0.202798	0.164459	0.307621	0.321453	-0.353434	0.337918	0.424119
1921	-2.4339	-0.594075	0.0520227	0.0520227	0.18944	0.177494	0.321884	0.364557	-0.356216	0.355905	0.419131
1922	-2.42587	6.89032	0.0520227	0.0520227	0.185669	0.189934	0.336148	0.421347	-0.357946	0.37228	0.414151
1923	-2.414	-8.66781	0.0520227	0.0520227	0.193047	0.201595	0.350412	0.378988	-0.358678	0.382033	0.40956
1924	-2.39831	-7.92005	0.0520227	0.0520227	0.193678	0.212327	0.364675	0.343985	-0.358538	0.38836	0.405554
1925	-2.37885	7.24859	0.0520227	0.0520227	0.192784	0.221872	0.356026	0.319504	-0.357594	0.392968	0.402198
1926	-2.35568	-2.16183	0.0520227	0.0520227	0.194722	0.230022	0.347377	0.292821	-0.356132	0.395743	0.399786
1927	-2.32884	0.99118	0.0520227	0.0520227	0.197967	0.236957	0.338727	0.276368	-0.354377	0.397898	0.398578
1928	-2.29841	-4.13715	0.0520227	0.0520227	0.204215	0.242826	0.330078	0.259349	-0.352013	0.399123	0.398493
1929	-2.26444	-8.3455	0.0520227	0.0520227	0.214234	0.247726	0.321429	0.239792	-0.348626	0.398816	0.399388
1930	-2.22701	6.1093	0.0520227	0.0520227	0.221257	0.251875	0.31278	0.218884	-0.343904	0.397623	0.401059
1931	-2.18619	-2.22921	0.0520227	0.0520227	0.225431	0.255383	0.30413	0.208277	-0.337497	0.396774	0.40325
1932	-2.14207	-4.74851	0.0520227	0.0520227	0.230747	0.258466	0.295481	0.19688	-0.329259	0.395569	0.405942
1933	-2.09474	6.02846	0.0520227	0.0520227	0.235838	0.261568	0.286832	0.184578	-0.319141	0.393885	0.409168
1934	-2.04428	3.34455	0.0520227	0.0520227	0.244079	0.264988	0.278183	0.172699	-0.3069	0.391646	0.412835
1935	-1.9908	-3.16752	0.0520227	0.0520227	0.256165	0.268822	0.269533	0.158351	-0.292369	0.388216	0.416859
1936	-1.93439	-3.07006	0.0520227	0.0520227	0.269543	0.273107	0.260884	0.144413	-0.275656	0.384122	0.421105
1937	-1.87516	1.40525	0.0520227	0.0520227	0.285233	0.277661	0.252235	0.12925	-0.256912	0.379429	0.425384
1938	-1.81322	-4.96313	0.0520227	0.0520227	0.302475	0.282333	0.243585	0.112701	-0.236373	0.374333	0.42964
1939	-1.74868	2.38782	0.0520227	0.0520227	0.321086	0.287248	0.234936	0.106155	-0.214298	0.369624	0.43381
1940	-1.68166	6.79045	0.0520227	0.0520227	0.342355	0.2924	0.226287	0.0988711	-0.190695	0.364867	0.437668
1941	-1.61227	-2.00197	0.0520227	0.0520227	0.366143	0.29767	0.217638	0.0904932	-0.165542	0.359674	0.441002
1942	-1.54065	-0.198603	0.0520227	0.0520227	0.382618	0.303005	0.208988	0.0823058	-0.138928	0.354223	0.443565
1943	-1.46691	2.23372	0.0520227	0.0520227	0.391042	0.308259	0.200339	0.073317	-0.110945	0.348705	0.445118
1944	-1.39119	-5.22718	0.0520227	0.0520227	0.396001	0.313343	0.19169	0.0643306	-0.0818226	0.34289	0.445693
1945	-1.31362	1.91408	0.0520227	0.0520227	0.394779	0.318366	0.183041	0.0558254	-0.0518536	0.336958	0.445415
1946	-1.23432	0.651976	0.0520227	0.0520227	0.393382	0.323294	0.174391	0.04769	-0.0211815	0.330667	0.444327
1947	-1.15345	4.32492	0.0520227	0.0520227	0.392132	0.327875	0.165742	0.0368239	0.0100204	0.323134	0.442508
1948	-1.07112	4.47876	0.0520227	0.0520227	0.385632	0.331862	0.157093	0.0261199	0.0414303	0.314935	0.440024
1949	-0.987494	0.0821228	0.0520227	0.0520227	0.375073	0.334911	0.148443	0.0159738	0.0727529	0.306669	0.436901
1950	-0.902698	-1.01445	0.0520227	0.0520227	0.366843	0.33673	0.139794	0.00600976	0.103638	0.298125	0.433266
1951	-0.816877	-7.69734	0.0520227	0.0520227	0.360776	0.337304	0.131145	-0.00544766	0.13379	0.289022	0.429249
1952	-0.730174	1.56736	0.0520227	0.0520227	0.354547	0.336617	0.122496	-0.0165301	0.163284	0.27982	0.424802
1953	-0.642733	-2.9595	0.0520227	0.0520227	0.349671	0.334659	0.113846	-0.0292149	0.192287	0.270222	0.419839
1954	-0.554698	-0.435663	0.0520227	0.0520227	0.340918	0.331519	0.105197	-0.0435503	0.220903	0.260761	0.414293
1955	-0.466212	-5.11139	0.0520227	0.0520227	0.327954	0.327235	0.0965478	-0.0459225	0.249276	0.253014	0.408076
1956	-0.377421	-7.54936	0.0520227	0.0520227	0.314593	0.321964	0.0878985	-0.0491821	0.27746	0.24598	0.401185
1957	-0.288467	-4.29314	0.0520227	0.0520227	0.299638	0.316079	0.0792492	-0.0537128	0.305468	0.23916	0.39365
1958	-0.199494	-5.79239	0.0520227	0.0520227	0.287758	0.309838	0.0705999	-0.057979	0.333451	0.23257	0.385445
1959	-0.110646	0.346648	0.0520227	0.0520227	0.279807	0.303309	0.0619507	-0.0634703	0.361532	0.225779	0.376551
1960	-0.0220634	8.56236	0.0520227	0.0520227	0.27271	0.296514	0.0533014	-0.068895	0.389675	0.218941	0.366992
1961	0.0661124	-5.3865	0.0520227	0.0520227	0.267895	0.289283	0.0446521	-0.0740073	0.417829	0.21224	0.356795
1962	0.153742	9.36091	0.0520227	0.0520227	0.263558	0.281516	0.0360028	-0.0789498	0.445901	0.205511	0.34601
1963	0.240688	-8.83201	0.0520227	0.0520227	0.259504	0.273434	0.0273536	-0.0851843	0.473788	0.198503	0.334695
1964	0.326814	-4.98511	0.0520227	0.0520227	0.257928	0.265173	0.0187043	-0.0913205	0.501557	0.191361	0.32286
1965	0.411987	1.72459	0.0520227	0.0520227	0.258505	0.25679	0.010055	-0.0973384	0.529295	0.184043	0.310507
1966	0.496073	-3.40398	0.0520227	0.0520227	0.256516	0.248409	0.00140574	-0.103405	0.557028	0.176614	0.297655
1967	0.578945	0.0600867	0.0520227	0.0520227	0.251895	0.240009	-0.00724354	-0.109194	0.58478	0.169331	0.284321
1968	0.660475	4.19582	0.0520227	0.0520227	0.24675	0.231626	-0.0158928	-0.115028	0.612461	0.161962	0.270549
1969	0.740538	-6.25497	0.0520227	0.0520227	0.23992	0.223477	-0.0245421	-0.120737	0.639941	0.15455	0.256395
1970	0.819015	2.57706	0.0520227	0.0520227	0.234782	0.215639	-0.0331914	-0.126304	0.667165	0.14695	0.241893
1971	0.895786	3.8191	0.0520227	0.0520227	0.231609	0.20803	-0.0418406	-0.1329	0.694057	0.138663	0.227077
1972	0.970738	-2.7966	0.0520227	0.0520227	0.227786	0.200542	-0.0504899	-0.139419	0.720472	0.130005	0.212006
1973	1.04376	-3.59594	0.0520227	0.0520227	0.224094	0.192929	-0.0591392	-0.145828	0.746279	0.121162	0.196734
1974	1.11474	-2.00534	0.0520227	0.0520227	0.219201	0.185006	-0.0677885	-0.152256	0.771299	0.11211	0.181325
1975	1.18358	0.229219	0.0520227	0.0520227	0.212691	0.176854	-0.0764377	-0.158595	0.795377	0.102938	0.16584
1976	1.25018	-2.41126	0.0520227	0.0520227	0.205765	0.168545	-0.085087	-0.164936	0.818527	0.0936443	0.150295
1977	1.31445	0.803239	0.0520227	0.0520227	0.19797	0.16018	-0.0937363	-0.171321	0.840804	0.0841592	0.13469
1978	1.37628	3.69556	0.0520227	0.0520227	0.189483	0.151896	-0.102386	-0.177737	0.862216	0.0745671	0.119041
1979	1.4356	1.52327	0.0520227	0.0520227	0.180382	0.143668	-0.111035	-0.183918	0.882785	0.0650656	0.103359
1980	1.49232	8.62052	0.0520227	0.0520227	0.170163	0.135545	-0.119684	-0.190113	0.902492	0.0555365	0.087649
1981	1.54636	6.52225	0.0520227	0.0520227	0.158846	0.127723	-0.128333	-0.196355	0.921288	0.0459268	0.0719239
1982	1.59766	-2.87405	0.0520227	0.0520227	0.148431	0.120297	-0.136983	-0.202611	0.939196	0.0362413	0.056179
1983	1.64613	3.80306	0.0520227	0.0520227	0.138997	0.113312	-0.145632	-0.208749	0.95621	0.0264203	0.0404088
1984	1.69173	8.60462	0.0520227	0.0520227	0.129579	0.106765	-0.154281	-0.214917	0.972213	0.0164955	0.0246467
1985	1.73438	-0.0360101	0.0520227	0.0520227	0.120685	0.100491	-0.16293	-0.220956	0.98707	0.00650752	0.00893601
1986	1.77404	1.01657	0.0520227	0.0520227	0.11101	0.0943829	-0.17158	-0.226864	1.00062	-0.00356846	-0.00669181
1987	1.81066	7.06817	0.0520227	0.0520227	0.100442	0.0885248	-0.180229	-0.233729	1.01269	-0.0137614	-0.022202
1988	1.84419	6.48645	0.0520227	0.0520227	0.0900506	0.0829487	-0.188878	-0.240522	1.02323	-0.0240347	-0.0375669
1989	1.8746	8.7407	0.0520227	0.0520227	0.0795378	0.0776782	-0.197528	-0.247219	1.03222	-0.0344499	-0.0527676
1990	1.90185	4.61423	0.0520227	0.0520227	0.0693644	0.0727496	-0.206177	-0.253943	1.03957	-0.0449391	-0.0677714
1991	1.92591	8.56949	0.0520227	0.0520227	0.0597035	0.0680634	-0.214826	-0.260529	1.04522	-0.0553246	-0.0825481
1992	1.94676	0.921732	0.0520227	0.0520227	0.0501308	0.0635525	-0.223475	-0.267128	1.04902	-0.0657515	-0.0970984
1993	1.96439	-11.2831	0.0520227	0.0520227	0.0408166	0.0592341	-0.232125	-0.273717	1.05081	-0.0761829	-0.111431
1994	1.97878	-3.01481	0.0520227	0.0520227	0.0317484	0.0550492	-0.240774	-0.280281	1.05051	-0.0867001	-0.125554
1995	1.98993	-11.8678	0.0520227	0.0520227	0.0229109	0.0508966	-0.249423	-0.287016	1.04801	-0.0976491	-0.139481
1996	1.99783	-1.85009	0.0520227	0.0520227	0.0144772	0.0466536	-0.258073	-0.293744	1.04316	-0.108807	-0.153214
1997	2.00248	-0.723231	0.0520227	0.0520227	0.00646086	0.0421084	-0.266722	-0.300412	1.03583	-0.119925	-0.166749
1998	2.0039	-2.99178	0.0520227	0.0520227	-0.00189869	0.0370992	-0.275371	-0.307046	1.02586	-0.1311	-0.180097
1999	2.0021	-7.98341	0.0520227	0.0520227	-0.0106241	0.0315996	-0.28402	-0.313943	1.01312	-0.142464	-0.193268
[truncated: 1,200 more rows]

## Sheet: Sheet2
序号	原始数据	噪声数据	haar	db1	db4	db8	bior2.4	coif1	coif4	sym4	sym8
