# Supplementary material for: Investigation of microseismic signal denoising using an improved wavelet adaptive thresholding method
Source: Sci Rep. 2022 Dec 23;12:22186. doi: 10.1038/s41598-022-26576-2 (PMC9789042; doi:10.1038/s41598-022-26576-2)
Supplement: Supplementary file 1 — Supplementary Information. [file 41598_2022_26576_MOESM1_ESM.zip › Supplementary material_20220811v2/Microseismic analog signal.xlsx]

## Sheet: Sheet1
4.72919
-5.09689
1.10732
-1.09284
0.404922
3.62767
-1.61154
5.94663
3.70407
-0.404358
7.9034
9.60632
-2.52898
6.94478
0.0180652
3.71983
1.13636
6.02314
-0.58894
1.11895
2.15458
-4.93446
2.00267
-0.50961
3.82608
-0.0852743
-4.09622
-2.83985
-12.8929
16.3199
2.89791
-0.865898
-10.3488
6.11724
0.831031
-5.52492
-4.28851
5.943
-5.23448
-7.89165
-11.214
4.05363
3.81713
5.32993
4.48439
3.60865
5.65672
-5.04318
1.8756
-2.56758
-5.24567
-5.78368
-5.13254
3.56056
3.32259
0.0656454
-5.47597
-0.0981207
-12.6059
-2.90258
-4.93765
5.88324
-2.2594
6.06458
2.76526
-9.84885
5.29467
4.51963
10.6192
-2.78808
7.58113
-8.31922
0.0904118
-11.6707
-2.74497
1.166
-2.50727
-6.98839
2.3168
-9.61135
-3.97613
-2.67453
-3.74374
-7.08307
-0.626389
-6.63466
-9.29521
13.1842
-5.67349
1.4627
5.35711
3.11031
11.4309
0.135193
-5.24064
4.35613
11.5128
5.22174
-5.41873
5.87459
-9.4938
1.24122
4.43017
-5.51127
-4.18978
7.32368
-8.39127
-7.23242
-0.998074
4.81368
1.36359
-3.32041
-3.03195
4.32603
7.56706
6.46995
-0.808677
-1.32033
3.76076
10.7224
2.34133
-9.67755
-2.73354
-3.17026
-1.45638
-0.0324733
-1.8099
-1.2437
-0.825491
-7.03593
2.31034
8.57759
-1.0402
-2.12844
3.48958
-4.01657
-10.2447
2.39055
1.68754
4.99757
2.68634
0.997882
-5.96197
-10.0058
-2.98213
-1.41399
-5.58303
-5.48358
-8.89154
1.36113
14.0005
-2.0958
-4.83437
1.68283
13.8738
-5.04742
2.11157
1.39926
-1.29754
-7.10603
6.09224
4.58881
1.54246
5.61083
1.68247
-5.08053
2.24085
-8.00554
4.88748
-0.445834
-0.395504
0.69385
2.97797
1.68249
3.99534
-1.02608
-5.81586
-1.77338
2.5059
4.8399
2.59912
2.0618
-1.34961
-9.14308
3.56064
-4.86652
-8.98967
2.78632
-6.72896
-2.98385
-4.4401
-2.43231
-1.29406
-7.56511
-3.92286
3.80089
0.578864
-4.08478
2.66152
-3.8669
8.43982
3.04984
-1.95135
-1.7596
8.83374
-0.735534
-2.59978
0.463441
3.91933
-2.5883
-1.7292
14.1789
-3.51681
-10.522
-1.12709
-0.0315815
-7.82949
6.84259
2.35926
7.82355
5.00079
-1.03489
-7.189
1.82795
2.19323
1.70237
-3.1153
13.7365
-2.72309
-1.33874
0.832544
6.44116
7.0163
-6.19097
-1.66463
0.108857
1.22011
0.702785
4.71479
5.99805
-8.65854
-1.40346
1.66818
-6.33503
5.13959
-2.24232
3.72014
-7.49865
1.64568
1.99374
-13.6737
-2.18021
2.21631
-8.30275
-0.425408
-5.45919
10.3601
4.32971
3.50852
-4.41891
-6.7321
-1.76748
3.32355
-9.8434
-3.49292
-5.37595
-1.04444
-9.01749
0.131905
-5.89422
-10.4157
-1.37248
1.2799
6.20868
5.76464
6.66115
4.01295
-6.87895
8.09165
1.71888
10.6912
-0.656501
-4.10388
-5.97867
1.69999
0.228555
-10.2337
-3.85491
0.887985
2.66717
4.57833
-9.05233
6.80823
-4.74235
4.2827
-0.163704
2.2099
-5.53398
-4.12541
-19.2315
-0.216393
1.96056
4.08114
-2.0703
-4.05341
-8.63745
-1.89423
2.17569
0.902888
-2.44022
4.59067
2.03443
-1.42639
5.48566
5.31991
-0.320989
-2.8839
2.99911
5.80013
2.28078
-4.54755
-6.18493
4.91553
-5.59478
3.2645
2.83598
-4.69715
4.53139
6.2957
-1.19591
-6.46495
0.0436527
6.7687
-2.47122
5.40091
2.01467
-4.00918
-2.03946
0.676285
-12.1157
-7.52461
4.20765
0.379457
0.345653
8.68864
1.67567
-2.61688
6.86647
15.8688
5.44299
-1.83037
-6.46477
-15.4302
4.32247
8.64853
2.81546
-6.40623
-6.10648
-2.97344
-3.7092
-4.69055
-2.01077
-5.08894
11.5575
6.14153
-3.86336
7.56905
8.17529
6.93947
3.19263
-8.45338
2.71886
4.95226
4.64126
-0.301958
-2.59973
-4.65061
7.9529
6.45025
12.8886
-8.25964
1.68683
-8.30657
-0.789117
0.946228
-7.6469
3.49483
-0.802177
-5.32995
-6.02548
-0.281589
-0.694156
-2.71036
1.84869
-1.21996
3.08847
1.90879
2.5347
4.5943
-5.02512
-2.79428
-4.62334
7.91792
-1.16205
-5.48427
-7.12055
3.47027
-9.47965
-6.60381
2.91538
5.10399
6.53673
7.74318
-2.93153
-2.86503
-9.00611
5.7102
-0.675015
5.2828
1.21056
-4.47537
0.770782
-5.55539
-4.78469
1.21641
-1.94388
7.58789
-1.20098
5.1783
-1.54064
-2.3324
3.22625
-7.22033
2.95861
3.22401
-11.7872
0.224993
3.74812
-1.50149
14.4712
-5.41593
-1.34015
-6.40244
-9.91572
0.365299
-6.22713
3.6701
0.892414
3.11474
1.08224
-4.41526
-3.26461
11.7235
4.9704
2.12295
5.7303
-1.04368
-0.633756
1.18054
-1.56483
5.559
-8.79907
-0.122856
-1.74552
-0.154418
-1.33195
2.17223
-0.999778
-4.07833
5.91101
-5.63107
2.26734
6.0026
2.75149
5.36962
-5.38604
1.16447
2.8811
8.95213
5.28417
-9.39198
-0.493753
2.65665
2.78339
-10.1635
3.64139
2.67778
-0.335631
7.18894
-6.79745
-0.776709
1.63684
6.51875
-2.22012
-14.8581
11.3372
-0.449188
2.1897
1.71097
-7.20168
7.45162
1.29934
0.214651
0.290131
-2.7413
13.8769
-1.16594
-1.68962
4.66522
6.23113
3.47154
-0.535104
7.52053
2.26658
3.99387
1.78438
-13.7286
-0.0605921
-1.97844
-10.3526
1.40815
1.2737
-4.22046
-7.34552
-3.65718
4.43758
-3.32658
-8.94948
-2.70982
6.33805
-18.8104
4.16085
-10.6262
9.75345
0.910367
7.58637
-15.4567
1.37358
-6.52715
-1.0169
3.40636
9.33527
1.59456
0.400485
-9.21686
1.76521
2.08516
-4.29597
-9.79696
-3.85092
-7.63454
7.69647
-6.87084
1.8295
-2.30141
-1.75364
5.07478
-1.06126
8.43797
8.98978
3.42224
7.7988
2.44906
-2.38202
0.628176
1.97043
-8.66892
-1.24208
-11.3987
2.36129
-11.6305
-3.46286
11.7361
-15.6201
3.72219
-1.91027
6.97749
-0.849759
-6.61201
4.19721
-9.15087
7.73094
-3.9985
-10.6727
-5.3105
-4.73365
-6.35028
-2.57607
7.27012
-0.444207
2.34218
1.33881
-2.38682
-9.70514
7.65402
9.85653
4.34083
0.442515
-2.51863
-1.87629
3.92682
11.2664
2.01451
-5.19515
6.82131
0.593308
-9.40048
0.342653
-3.22069
-2.86883
0.981228
-2.5949
2.74683
4.20896
-3.40235
-5.9291
-9.15019
4.79737
10.0284
1.78472
-4.05558
3.31229
10.9537
1.69079
5.49223
3.89532
-6.55861
1.48115
-1.6679
-3.72435
4.34394
-1.13467
-1.08151
-2.15928
-16.7777
-8.01149
-0.955348
2.34231
5.75451
4.90503
1.94211
1.16742
-6.86395
8.85485
-11.4001
1.84996
7.82849
3.57921
-4.58365
-0.393876
-3.30179
-7.45165
3.34436
-4.47719
6.61669
0.626737
2.83834
-8.09138
-0.492696
3.72095
6.58711
-4.21117
1.87722
-1.70579
-4.30394
-0.575354
7.25729
-2.30292
2.37253
-4.40231
2.99562
16.8523
-0.913232
-10.0261
9.63807
-1.59648
5.78759
6.21618
0.326148
3.39115
9.96267
-1.59277
1.59268
-6.32289
-1.75713
0.97169
3.30595
-6.9208
-5.29965
0.727061
-6.83879
-0.101466
1.16833
1.68626
-2.14427
-4.64285
4.18103
-1.03361
1.29447
-5.50112
-4.55054
1.43229
1.14437
-2.43111
-8.03584
10.7904
2.77655
-9.85524
-4.3017
-4.87657
2.83719
-2.56782
-0.107102
-1.35724
5.07471
0.343589
5.60861
3.87736
-5.84663
1.32226
-0.951293
13.5175
-1.78585
-2.03889
12.8789
5.77716
-5.26616
0.365223
-0.987028
-0.476886
-1.29113
2.98372
-6.74123
-1.15359
1.70329
-6.09296
9.55456
-4.36716
1.54983
-0.0764509
7.49262
1.44355
3.49483
6.08751
-0.93988
-1.6533
3.95784
-5.68013
-1.41129
4.34778
-4.25654
-0.334488
9.28346
-4.81318
6.06733
1.72254
4.27254
-2.17638
-0.0385181
9.08593
-0.805566
-7.0365
6.20524
6.73085
-9.83443
-1.17857
1.88134
1.17382
0.979425
-1.32833
-3.43501
-2.36679
2.17971
5.79957
-10.7211
-1.27948
3.53053
-1.35124
6.4839
1.95923
-5.84611
-6.13595
6.81296
-1.86307
1.42856
-1.03088
-4.4301
-0.827603
6.06753
-5.72121
-0.660004
5.62625
16.2537
-4.29478
-6.55991
0.0537086
-3.69642
0.911857
5.99448
5.53174
0.346141
2.1408
2.49167
-1.09817
-2.42864
3.0252
-14.6552
1.248
-10.2764
2.91468
5.86373
-0.722594
3.79551
9.47804
-7.24144
10.1806
4.06785
-1.12948
8.39324
-2.8819
5.89043
1.66646
8.73228
-0.330116
10.5473
0.877266
-0.729578
-0.0951538
0.761146
-12.6576
7.43721
-5.72862
-0.0351315
-2.49469
2.07486
1.50501
-5.01983
-2.61098
-12.5053
-5.24273
-3.56021
-0.474311
-3.70097
7.34343
14.2093
-2.37848
6.6235
14.063
-12.3034
-0.28816
0.665064
-5.78402
7.78735
-4.85787
-6.61658
-3.37598
-0.133268
-1.04246
8.13628
-7.84615
-4.9663
0.911965
-0.72717
-8.78689
-5.48694
-4.67874
8.04039
-0.394313
0.298091
8.7335
5.99824
3.69361
2.1927
1.4291
4.48284
-0.437788
-0.0168923
6.62904
1.00115
-5.71648
2.23338
-0.455205
-1.93793
7.44301
4.9044
-0.8649
-9.83164
3.87988
0.593561
-4.40909
0.583665
-1.07842
-4.65607
-2.19427
-3.44189
4.13942
-4.31594
11.7856
5.92205
1.71759
5.35504
7.13317
1.17034
-5.61347
-1.96228
1.28089
-9.29358
-0.0805379
-4.73074
-3.26668
0.0207812
1.04108
2.69154
6.57106
-1.11689
2.83812
3.6042
-4.10317
3.66058
4.24513
-6.20184
-0.905887
3.70669
-3.0894
0.666553
0.0709312
1.96048
-4.84246
-5.19503
4.49905
-1.04613
6.25098
-8.25847
-1.28505
1.8471
-9.63619
-3.40495
4.13234
-4.59206
-2.64143
6.69891
-0.643346
-6.2134
-1.27606
0.408208
-2.95992
-7.61526
1.10634
3.0413
-1.69618
5.24696
2.73476
-6.56171
-3.06506
-7.28991
-5.73602
-8.67019
0.675194
12.9879
-1.0843
4.59023
-1.83087
2.53659
8.49052
-8.89682
-4.5158
-0.282718
8.29288
-10.736
-7.97939
-3.09143
5.98928
13.4511
1.604
6.93685
-7.07385
-1.83417
-1.35747
-8.96001
10.081
-7.88906
-5.2086
2.49727
1.64759
-4.12239
0.0550136
-8.89222
-4.06849
9.91028
-7.72285
5.43404
-14.1699
0.602367
3.19187
-2.80319
-1.60103
2.41381
-3.82294
0.0475698
-6.98657
6.5701
6.30309
-2.52687
10.7681
-1.62619
7.07208
-7.04875
2.19329
-12.0405
7.71467
7.41015
-6.47024
1.57024
3.90567
0.0628898
2.68851
4.99532
-2.54011
-1.7633
-8.80963
-6.43683
-0.714158
-6.3031
3.9856
8.66884
5.22912
3.58233
2.05268
8.30764
12.9308
10.8389
8.75374
21.0955
16.1292
8.93549
16.1294
15.3115
18.7231
8.27974
21.3244
17.4563
20.641
21.5471
14.9461
26.3142
23.8142
25.2751
17.9795
24.3142
14.2679
24.7131
25.4165
28.889
18.6907
15.243
27.2896
24.7991
16.799
15.6298
20.4936
21.9295
28.1459
22.3734
27.3761
18.0412
20.264
23.3128
14.4775
17.787
19.0692
12.5163
19.0949
18.8156
16.3507
16.4649
11.9588
16.2271
20.1043
14.5009
11.0613
16.7616
13.5383
24.1316
2.11792
6.53546
8.22844
16.6094
14.1868
19.0128
5.87619
0.714627
1.38964
7.27924
2.90175
0.547878
-2.21398
7.18787
0.730321
-3.07301
-2.90059
11.0272
-3.87635
-10.985
5.33296
-5.65322
-7.36172
-9.35163
-7.35875
-10.1463
-15.5633
-11.9365
-9.74687
-13.8515
-10.3685
-16.8873
-17.899
-13.6738
-9.45686
-9.92572
-23.86
-13.4795
-9.7613
-19.8059
-14.1314
-11.6901
-15.5635
-15.8467
-22.1854
-5.738
-9.23942
-22.9738
-21.0658
-15.7887
-14.8406
-13.4996
-11.898
-10.6644
-11.9815
-15.9765
-14.8593
-24.1574
-21.3327
-12.7765
-16.9023
-12.1076
-20.5947
-14.8609
-30.5187
-12.9877
-12.4752
-14.0691
-24.2506
-9.96207
-10.2852
-13.334
-12.9267
-17.2619
-11.3247
2.85394
-3.7579
-11.1779
-7.53151
-12.0008
-1.44669
-9.88434
-3.91489
-14.094
1.43386
-14.6281
-3.6249
0.200744
-8.30605
-2.03699
-6.26921
1.85137
6.35532
2.01343
-2.11981
-3.87289
3.96651
13.5649
1.58052
-0.0293553
7.92114
4.39692
5.56699
10.154
13.1791
6.17488
2.29251
28.1636
3.04685
5.16966
12.868
9.7561
19.2904
20.3503
15.2504
8.68943
14.5474
15.3296
10.1082
14.209
13.6893
10.1671
16.7365
10.0875
16.9085
16.9419
18.7434
14.2363
19.6928
17.2683
12.1394
13.9599
20.5601
18.5961
10.3393
9.49523
3.67275
4.84921
23.2264
7.84404
17.7517
14.424
10.3106
16.6469
12.4066
6.78054
14.367
14.5796
8.97096
-0.732959
23.7575
-3.4283
18.8711
4.92844
4.36915
7.55648
-4.73782
4.62035
13.1247
4.81317
-2.76097
1.27391
-0.814957
16.4723
6.36473
-6.87097
9.63903
-5.53849
3.06102
1.57127
-0.831562
9.53327
-0.693139
-1.27409
-8.76742
-0.490902
-2.76851
-3.28821
-8.97047
-2.61541
-7.68766
0.57164
0.169582
-4.91874
-10.5893
-1.46407
-7.04792
-3.04594
-7.41701
-16.1738
-8.99567
-11.1178
8.35615
-11.7972
-9.73079
-5.36411
-9.38069
-12.5697
-15.5391
-19.6658
-5.61293
-15.9591
-19.4422
-11.4691
-12.1751
-16.8034
-6.75255
-18.0639
-21.8918
-7.81315
-11.7276
-17.3554
-6.63715
-10.5659
-13.3103
-9.08481
-7.85691
-19.0218
-19.9315
-14.8743
-7.31054
-7.32273
-20.0825
-4.11795
-4.5071
-8.6534
-9.34152
-10.857
-7.1982
-9.87536
-11.4267
-11.4439
-6.68645
-10.312
-5.49523
-1.21063
-5.8912
-11.9772
-6.2337
-2.97407
-7.1449
-8.03447
-12.3937
1.70193
0.619534
-4.94006
-1.3276
-10.6136
-0.825908
-7.04328
1.00432
-0.280349
-5.5706
-1.5253
-7.7
2.20815
3.56952
1.4796
4.17656
2.07762
7.70568
3.57989
14.1152
0.0631999
12.8371
14.7038
1.94145
5.79967
1.95125
8.26214
1.22404
1.18379
6.73489
4.21649
-0.436661
5.19028
2.98125
1.78769
15.6709
15.1254
5.19377
4.23948
8.19655
10.4421
8.86245
1.15288
9.42515
7.44919
7.45572
7.64005
14.5294
8.56357
4.59596
5.20095
5.42939
9.85881
1.85525
3.52305
5.63962
-0.830476
8.866
17.224
11.2786
16.2174
15.7187
9.1651
14.3277
1.13553
9.52612
1.37331
-2.15305
8.7657
5.53737
9.3097
8.24706
-1.65001
0.249535
-0.57985
12.3135
-5.63513
0.736797
-5.56739
0.240689
6.79803
-7.62884
-3.90358
-0.381921
4.1355
6.76268
4.4834
-6.34641
-2.49413
-6.09114
5.5763
-4.19403
-7.33865
-12.9514
-1.79493
-0.542689
-0.438336
-0.1372
-14.6478
0.592661
-11.2542
-5.19254
-4.6181
-8.82916
-3.58685
-1.92393
-0.957373
-10.7155
-5.47375
-8.97786
-8.80121
-14.3839
-16.0164
-8.85791
-19.0522
-7.086
-17.9673
-15.2199
0.321165
-10.3381
-9.07128
-9.63324
-8.49253
-13.5189
-24.5549
-12.2452
0.386842
-15.6896
-10.4588
-9.47467
-15.665
-7.38503
-13.2592
-6.16799
-0.00428507
-7.77283
-10.3492
-8.14284
-5.34287
-0.719891
-10.9275
-13.2141
-1.9001
-6.36861
1.23885
6.89443
3.53604
-3.62617
-5.35543
-12.7783
-4.76877
-6.53054
0.342483
-11.5842
-8.04257
-11.8928
0.247645
1.64121
-7.74325
3.83131
-13.2523
-2.55968
-4.8384
3.7231
-13.0069
-0.0217549
16.3037
1.45452
0.36428
-3.89944
-3.12621
3.30972
5.83024
5.10501
-2.71168
-1.02579
4.38916
11.681
9.65208
10.2072
5.51754
8.09314
4.79403
8.46718
10.8619
10.8568
4.37469
10.9198
-4.11757
0.0628288
-7.17013
1.651
10.7812
4.75466
14.2083
6.04824
6.87616
15.1379
9.66774
4.32307
8.07432
-2.66227
10.4765
6.63275
0.203822
11.4084
8.33842
-2.03192
3.0927
1.4545
8.18308
-4.17586
3.52806
6.98623
9.20762
8.86982
8.20249
4.74135
3.52322
4.77588
-6.32552
10.5195
10.7984
9.42911
9.29336
7.97311
1.88354
7.89955
4.24792
-3.28968
-2.47123
0.929655
8.23005
8.59693
1.44792
8.04208
1.23729
2.80677
4.57676
-10.7613
-4.39212
11.0146
-0.0318655
1.32135
-9.34485
5.19475
-0.840796
-0.699981
3.09042
1.93684
-2.08831
1.60107
-1.11378
-9.53862
3.48797
0.670349
-6.96381
0.111189
-4.10113
2.84041
-4.75088
3.52417
-3.34225
-2.75366
-3.84209
-5.5861
-15.1517
0.605689
-7.80442
-8.11268
7.97887
-5.36409
-16.6024
-3.05878
-0.0878395
-3.1376
-7.36915
-5.35589
-2.34477
-6.41765
-6.68682
-7.36803
-14.1342
0.562718
-7.69805
-8.88362
3.29768
-7.10816
3.36194
-7.97287
-1.56469
-4.87488
2.81805
2.85529
-6.82157
0.424731
-7.93091
-6.00787
-11.4757
-4.73154
-7.75018
1.21293
-14.3567
1.75034
0.358551
-5.23915
-6.84696
1.55431
-12.2342
-8.12918
-4.74175
-0.590235
-5.85835
-7.49615
9.07029
-5.78115
1.06181
-5.65518
-7.65891
5.5747
-0.203191
-5.2618
-9.0132
3.01976
0.96021
-2.95184
-0.230049
4.49264
-0.619161
3.65464
8.49274
-6.69239
-3.88232
-1.84259
-0.284564
-5.69747
12.0216
-3.63504
2.70954
2.16131
9.63906
-0.205053
2.40285
-0.305062
1.89045
9.16062
0.400024
6.91501
7.15389
1.37753
1.33507
-5.41126
-3.40696
5.88501
6.45207
1.12557
3.9453
7.49925
14.2586
8.91017
-1.30538
12.8191
2.51822
3.8
11.873
-0.721696
6.87945
3.04796
9.22277
9.6013
0.518555
-4.23892
15.4341
3.42279
-2.21184
8.71605
-0.723689
4.47566
-1.64186
5.939
-6.47802
19.4963
0.403716
3.79343
0.750726
-7.51995
14.6322
5.99116
-0.81402
6.59601
-3.81252
-1.80519
8.26222
6.94871
-1.99839
-6.96448
1.43487
6.7343
-2.93968
6.80545
0.616852
-2.35821
-6.08901
-0.0517267
2.41503
-1.99886
-5.23444
-14.1013
-4.70061
11.1351
-9.74231
0.104645
-3.74505
-5.95985
3.33508
-13.0854
0.418061
-7.84924
-1.75501
-14.0472
-5.74002
-0.832446
10.9998
-0.284743
0.706504
-1.9329
-1.9924
-0.499254
-5.2584
1.95803
-4.77234
-7.99087
-0.491633
10.3813
6.36945
-9.08057
-9.36399
1.76276
1.86986
6.66764
-2.97848
-10.6163
-1.39886
4.87422
-17.9878
-2.38272
0.266663
-6.19722
-4.65825
-8.64524
-5.52626
-4.98209
-1.33523
-9.84726
-2.94625
-7.67635
-0.89953
-5.96439
0.084182
-7.96757
6.75439
-1.19712
-6.05913
-2.69137
-7.88728
-12.9826
10.615
-6.02493
-2.13001
2.69852
-4.27148
-6.23361
-1.87093
-4.06629
8.70375
-1.37073
0.627644
-4.28405
3.28341
-6.56882
-2.89471
5.27831
2.50003
-5.96617
12.3594
-0.343523
5.37174
-2.87166
-1.9718
-5.08015
4.97344
3.51391
7.66807
0.217379
4.44784
0.149414
3.60408
1.37511
-1.82157
-2.27179
-4.18634
-4.56766
5.57422
9.69265
0.362297
-3.34678
-0.489641
1.58974
2.52036
0.457175
1.60517
10.1079
-2.43351
-3.66674
16.4918
3.41928
9.08125
4.9328
2.65682
6.37555
5.48836
-7.99309
4.5783
-0.311779
-4.37117
-0.657251
16.7982
2.90753
0.341757
-10.2728
5.53696
2.54195
3.54533
-4.82002
-2.19841
-9.74982
-5.9068
5.81186
0.89836
1.23223
-0.831338
10.3105
-5.27014
-3.58216
-5.87602
-8.24229
-2.89657
-6.36844
-2.94933
-6.50174
2.11339
1.73257
-1.77329
-2.42276
-4.22316
-8.0835
-4.98666
4.14202
8.80594
0.126999
7.80913
1.82018
-0.804661
-2.71562
-4.55913
-1.68381
-3.0956
-8.27063
7.29133
1.05067
4.3118
9.51312
2.36736
-2.69239
2.45269
0.1512
2.32086
1.04679
3.69792
4.85015
11.8277
1.13161
-8.96201
-7.54992
-0.169153
5.95182
8.33931
-3.96688
-5.45932
-1.93172
-5.83742
-0.523209
-7.89172
-0.105387
-7.12083
-0.594075
6.89032
-8.66781
-7.92005
7.24859
-2.16183
0.99118
-4.13715
-8.3455
6.1093
-2.22921
-4.74851
6.02846
3.34455
-3.16752
-3.07006
1.40525
-4.96313
2.38782
6.79045
-2.00197
-0.198603
2.23372
-5.22718
1.91408
0.651976
4.32492
4.47876
0.0821228
-1.01445
-7.69734
1.56736
-2.9595
-0.435663
-5.11139
-7.54936
-4.29314
-5.79239
0.346648
8.56236
-5.3865
9.36091
-8.83201
-4.98511
1.72459
-3.40398
0.0600867
4.19582
-6.25497
2.57706
3.8191
-2.7966
-3.59594
-2.00534
0.229219
-2.41126
0.803239
3.69556
1.52327
8.62052
6.52225
-2.87405
3.80306
8.60462
-0.0360101
1.01657
7.06817
6.48645
8.7407
4.61423
8.56949
0.921732
-11.2831
-3.01481
-11.8678
-1.85009
-0.723231
-2.99178
-7.98341
[truncated: 2,000 more rows]
