# Supplementary material for: Investigation of microseismic signal denoising using an improved wavelet adaptive thresholding method
Source: Sci Rep. 2022 Dec 23;12:22186. doi: 10.1038/s41598-022-26576-2 (PMC9789042; doi:10.1038/s41598-022-26576-2)
Supplement: Supplementary file 1 — Supplementary Information. [file 41598_2022_26576_MOESM1_ESM.zip › Supplementary material_20220811v2/Microseismic simulation raw signal.xlsx]

## Sheet: Sheet1
0
0
0
0
0
0
0
0
0
0
0
0
0
0
0
0
0
0
0
0
0
0
0
0
0
0
0
0
0
0
0
0
0
0
0
0
0
0
0
0
0
0
0
0
0
0
0
0
0
0
0
0
0
0
0
0
0
0
0
0
0
0
0
0
0
0
0
0
0
0
0
0
0
0
0
0
0
0
0
0
0
0
0
0
0
0
0
0
0
0
0
0
0
0
0
0
0
0
0
0
0
0
0
0
0
0
0
0
0
0
0
0
0
0
0
0
0
0
0
0
0
0
0
0
0
0
0
0
0
0
0
0
0
0
0
0
0
0
0
0
0
0
0
0
0
0
0
0
0
0
0
0
0
0
0
0
0
0
0
0
0
0
0
0
0
0
0
0
0
0
0
0
0
0
0
0
0
0
0
0
0
0
0
0
0
0
0
0
0
0
0
0
0
0
0
0
0
0
0
0
0
0
0
0
0
0
0
0
0
0
0
0
0
0
0
0
0
0
0
0
0
0
0
0
0
0
0
0
0
0
0
0
0
0
0
0
0
0
0
0
0
0
0
0
0
0
0
0
0
0
0
0
0
0
0
0
0
0
0
0
0
0
0
0
0
0
0
0
0
0
0
0
0
0
0
0
0
0
0
0
0
0
0
0
0
0
0
0
0
0
0
0
0
0
0
0
0
0
0
0
0
0
0
0
0
0
0
0
0
0
0
0
0
0
0
0
0
0
0
0
0
0
0
0
0
0
0
0
0
0
0
0
0
0
0
0
0
0
0
0
0
0
0
0
0
0
0
0
0
0
0
0
0
0
0
0
0
0
0
0
0
0
0
0
0
0
0
0
0
0
0
0
0
0
0
0
0
0
0
0
0
0
0
0
0
0
0
0
0
0
0
0
0
0
0
0
0
0
0
0
0
0
0
0
0
0
0
0
0
0
0
0
0
0
0
0
0
0
0
0
0
0
0
0
0
0
0
0
0
0
0
0
0
0
0
0
0
0
0
0
0
0
0
0
0
0
0
0
0
0
0
0
0
0
0
0
0
0
0
0
0
0
0
0
0
0
0
0
0
0
0
0
0
0
0
0
0
0
0
0
0
0
0
0
0
0
0
0
0
0
0
0
0
0
0
0
0
0
0
0
0
0
0
0
0
0
0
0
0
0
0
0
0
0
0
0
0
0
0
0
0
0
0
0
0
0
0
0
0
0
0
0
0
0
0
0
0
0
0
0
0
0
0
0
0
0
0
0
0
0
0
0
0
0
0
0
0
0
0
0
0
0
0
0
0
0
0
0
0
0
0
0
0
0
0
0
0
0
0
0
0
0
0
0
0
0
0
0
0
0
0
0
0
0
0
0
0
0
0
0
0
0
0
0
0
0
0
0
0
0
0
0
0
0
0
0
0
0
0
0
0
0
0
0
0
0
0
0
0
0
0
0
0
0
0
0
0
0
0
0
0
0
0
0
0
0
0
0
0
0
0
0
0
0
0
0
0
0
0
0
0
0
0
0
0
0
0
0
0
0
0
0
0
0
0
0
0
0
0
0
0
0
0
0
0
0
0
0
0
0
0
0
0
0
0
0
0
0
0
0
0
0
0
0
0
0
0
0
0
0
0
0
0
0
0
0
0
0
0
0
0
0
0
0
0
0
0
0
0
0
0
0
0
0
0
0
0
0
0
0
0
0
0
0
0
0
0
0
0
0
0
0
0
0
0
0
0
0
0
0
0
0
0
0
0
0
0
0
0
0
0
0
0
0
0
0
0
0
0
0
0
0
0
0
0
0
0
0
0
0
0
0
0
0
0
0
0
0
0
0
0
0
0
0
0
0
0
0
0
0
0
0
0
0
0
0
0
0
0
0
0
0
0
0
0
0
0
0
0
0
0
0
0
0
0
0
0
0
0
0
0
0
0
0
0
0
0
0
0
0
0
0
0
0
0
0
0
0
0
0
0
0
0
0
0
0
0
0
0
0
0
0
0
0
0
0
0
0
0
0
0
0
0
0
0
0
0
0
0
0
0
0
0
0
0
0
0
0
0
0
0
0
0
0
0
0
0
0
0
0
0
0
0
0
0
0
0
0
0
0
0
0
0
0
0
0
0
0
0
0
0
0
0
0
0
0
0
0
0
0
0
0
0
0
0
0
0
0
0
0
0
0
0
0
0
0
0
0
0
0
0
0
0
0
0
0
0
0
0
0
0
0
0
0
0
0
0
0
0
0
0
0
0
0
0
0
0
0
0
0
0
0
0
0
0
0
0
0
0
0
0
0
0
0
0
0
0
0
0
0
0
0
0
0
0
0
0
0
-0.226669
0.703617
1.62813
2.54542
3.45406
4.35262
5.23971
6.11398
6.97408
7.8187
8.64657
9.45644
10.2471
11.0174
11.7662
12.4924
13.1949
13.8727
14.5249
15.1506
15.7489
16.3189
16.8599
17.3712
17.852
18.3018
18.7201
19.1062
19.4598
19.7804
20.0676
20.3213
20.5411
20.7269
20.8785
20.9958
21.0789
21.1278
21.1426
21.1234
21.0704
20.9839
20.8642
20.7116
20.5265
20.3095
20.0609
19.7815
19.4717
19.1322
18.7638
18.3671
17.9429
17.4921
17.0154
16.5139
15.9884
15.4398
14.8693
14.2777
13.6662
13.0359
12.3877
11.723
11.0427
10.3482
9.64049
8.92088
8.19055
7.45074
6.70266
5.94758
5.18672
4.42134
3.65269
2.88202
2.11057
1.33958
0.5703
-0.19606
-0.958281
-1.71516
-2.46552
-3.20817
-3.94198
-4.6658
-5.37853
-6.07907
-6.76638
-7.4394
-8.09713
-8.7386
-9.36285
-9.96897
-10.5561
-11.1233
-11.6699
-12.1951
-12.698
-13.1781
-13.6347
-14.0671
-14.4748
-14.8573
-15.214
-15.5446
-15.8485
-16.1256
-16.3754
-16.5976
-16.7922
-16.9589
-17.0975
-17.208
-17.2904
-17.3447
-17.3708
-17.369
-17.3393
-17.282
-17.1972
-17.0853
-16.9466
-16.7813
-16.59
-16.373
-16.1309
-15.8641
-15.5732
-15.2587
-14.9214
-14.5618
-14.1807
-13.7787
-13.3566
-12.9152
-12.4553
-11.9778
-11.4834
-10.973
-10.4477
-9.90813
-9.3554
-8.79044
-8.2142
-7.62766
-7.03181
-6.42766
-5.81622
-5.1985
-4.57553
-3.94833
-3.31793
-2.68535
-2.05163
-1.41777
-0.784808
-0.153743
0.47442
1.09869
1.71808
2.33162
2.93837
3.53737
4.12771
4.70849
5.27882
5.83784
6.3847
6.9186
7.43874
7.94435
8.43471
8.90909
9.36681
9.80723
10.2297
10.6337
11.0186
11.3839
11.7292
12.0539
12.3577
12.6401
12.9008
13.1396
13.3561
13.5501
13.7214
13.8699
13.9953
14.0977
14.177
14.2331
14.2662
14.2762
14.2632
14.2275
14.1691
14.0882
13.9852
13.8603
13.7138
13.546
13.3573
13.1482
12.919
12.6702
12.4023
12.116
11.8116
11.4897
11.1511
10.7963
10.4259
10.0406
9.64122
9.22832
8.80269
8.36507
7.91622
7.45691
6.98793
6.51009
6.0242
5.53107
5.03152
4.52641
4.01655
3.5028
2.98599
2.46698
1.9466
1.42569
0.905099
0.385652
-0.131822
-0.646501
-1.15758
-1.66424
-2.16571
-2.66121
-3.14997
-3.63123
-4.10427
-4.56837
-5.02283
-5.46696
-5.90011
-6.32164
-6.73093
-7.12738
-7.51042
-7.87951
-8.23412
-8.57375
-8.89794
-9.20625
-9.49825
-9.77357
-10.0318
-10.2727
-10.4959
-10.7012
-10.8883
-11.057
-11.2071
-11.3385
-11.4511
-11.5447
-11.6194
-11.675
-11.7116
-11.7293
-11.7281
-11.7081
-11.6694
-11.6122
-11.5366
-11.443
-11.3314
-11.2023
-11.0558
-10.8923
-10.7121
-10.5157
-10.3034
-10.0757
-9.83287
-9.57553
-9.30411
-9.01913
-8.72111
-8.41059
-8.08814
-7.75432
-7.40973
-7.05498
-6.69069
-6.31748
-5.93601
-5.54692
-5.15087
-4.74855
-4.34061
-3.92775
-3.51065
-3.09001
-2.6665
-2.24084
-1.8137
-1.38579
-0.957793
-0.530394
-0.104277
0.319881
0.74141
1.15965
1.57394
1.98363
2.38811
2.78673
3.1789
3.56401
3.94148
4.31076
4.67127
5.0225
5.36391
5.69503
6.01536
6.32444
6.62184
6.90713
7.17993
7.43985
7.68654
7.91968
8.13895
8.34408
8.5348
8.71088
8.87212
9.01832
9.14933
9.26502
9.36527
9.45
9.51916
9.5727
9.61063
9.63295
9.63972
9.63099
9.60687
9.56746
9.5129
9.44336
9.35902
9.26009
9.14681
9.01943
8.87822
8.72347
8.55551
8.37467
8.18129
7.97577
7.75848
7.52983
7.29025
7.04017
6.78005
6.51036
6.23157
5.94418
5.64869
5.34562
5.03549
4.71883
4.39618
4.06809
3.73512
3.39782
3.05675
2.71248
2.36558
2.01662
1.66617
1.31479
0.963057
0.611535
0.260787
-0.0886292
-0.43616
-0.781257
-1.12338
-1.46199
-1.79657
-2.1266
-2.45157
-2.77099
-3.08437
-3.39124
-3.69114
-3.98363
-4.26827
-4.54464
-4.81234
-5.071
-5.32023
-5.55968
-5.78903
-6.00794
-6.21613
-6.41331
-6.59923
-6.77363
-6.9363
-7.08704
-7.22566
-7.352
-7.46592
-7.56729
-7.65603
-7.73205
-7.79529
-7.84571
-7.8833
-7.90806
-7.92001
-7.9192
-7.9057
-7.87959
-7.84097
-7.78997
-7.72674
-7.65143
-7.56422
-7.46532
-7.35494
-7.23332
-7.1007
-6.95736
-6.80358
-6.63965
-6.4659
-6.28264
-6.09022
-5.889
-5.67934
-5.46161
-5.23621
-5.00354
-4.76401
-4.51804
-4.26604
-4.00847
-3.74574
-3.47833
-3.20667
-2.93122
-2.65245
-2.37081
-2.08678
-1.80082
-1.5134
-1.22499
-0.936047
-0.647048
-0.358454
-0.0707247
0.215682
0.500314
0.782723
1.06247
1.33911
1.61223
1.8814
2.14621
2.40625
2.66114
2.91049
3.15393
3.39109
3.62164
3.84522
4.06153
4.27024
4.47106
4.66371
4.84792
5.02344
5.19002
5.34745
5.49552
5.63404
5.76283
5.88174
5.99062
6.08935
6.17783
6.25596
6.32366
6.38089
6.42759
6.46376
6.48938
6.50447
6.50905
6.50317
6.48689
6.46029
6.42346
6.37651
6.31958
6.25279
6.17631
6.0903
5.99496
5.89049
5.77708
5.65498
5.52442
5.38565
5.23894
5.08455
4.92279
4.75394
4.5783
4.3962
4.20796
4.01391
3.8144
3.60976
3.40035
3.18654
2.96868
2.74715
2.52232
2.29456
2.06427
1.83181
1.59757
1.36194
1.12531
0.888047
0.650546
0.413187
0.17635
-0.059588
-0.294253
-0.527276
-0.75829
-0.986935
-1.21286
-1.43571
-1.65514
-1.87083
-2.08244
-2.28965
-2.49216
-2.68966
-2.88186
-3.06848
-3.24925
-3.42391
-3.59221
-3.7539
-3.90877
-4.0566
-4.19718
-4.33033
-4.45588
-4.57365
-4.6835
-4.78529
-4.8789
-4.96421
-5.04114
-5.10961
-5.16954
-5.22087
-5.26358
-5.29764
-5.32303
-5.33976
-5.34784
-5.3473
-5.3382
-5.32058
-5.29451
-5.26008
-5.21739
-5.16655
-5.10767
-5.0409
-4.96638
-4.88426
-4.79472
-4.69794
-4.59411
-4.48343
-4.36611
-4.24238
-4.11246
-3.97659
-3.83503
-3.68802
-3.53583
-3.37873
-3.21699
-3.05091
-2.88076
-2.70684
-2.52944
-2.34888
-2.16545
-1.97946
-1.79123
-1.60106
-1.40927
-1.21618
-1.02211
-0.827363
-0.632262
-0.437121
-0.242252
-0.0479675
0.145425
0.337618
0.528312
0.717206
0.904008
1.08843
1.27018
1.44899
1.62459
1.7967
1.96507
2.12946
2.2896
2.44528
2.59626
2.74232
2.88325
3.01886
3.14895
3.27334
3.39186
3.50435
3.61066
3.71065
3.80419
3.89116
3.97145
4.04498
4.11166
4.17141
4.22417
4.26989
4.30854
4.34009
4.36451
4.38182
4.39202
4.39512
4.39115
4.38017
4.36221
4.33735
4.30566
4.26722
4.22214
4.1705
4.11244
4.04806
3.97752
3.90096
3.81852
3.73036
3.63667
3.53761
3.43337
3.32415
3.21014
3.09155
2.96859
2.84149
2.71047
2.57575
2.43758
2.29618
2.15181
2.00471
1.85513
1.70332
1.54953
1.39403
1.23707
1.07891
0.919803
0.760019
0.599813
0.439445
0.279172
0.119252
-0.0400621
-0.198517
-0.355862
-0.511852
-0.666242
-0.818794
-0.969271
-1.11744
-1.26308
-1.40597
-1.54589
-1.68264
-1.816
-1.94579
-2.0718
-2.19387
-2.31181
-2.42545
-2.53464
-2.63921
-2.73904
-2.83397
-2.92388
-3.00866
-3.08819
-3.16237
-3.23111
-3.29432
-3.35194
-3.40389
-3.45012
-3.49059
-3.52527
-3.55411
-3.57711
-3.59426
-3.60557
-3.61103
-3.61067
-3.60453
-3.59264
-3.57504
-3.5518
-3.52298
-3.48866
-3.44891
-3.40383
-3.35351
-3.29807
-3.23762
-3.17227
-3.10217
-3.02744
-2.94823
-2.86468
-2.77696
-2.68522
-2.58964
-2.49038
-2.38762
-2.28154
-2.17234
-2.06019
-1.94531
-1.82787
-1.70809
-1.58617
-1.46232
-1.33673
-1.20963
-1.08123
-0.951728
-0.821349
-0.690304
-0.558806
-0.427068
-0.295302
-0.16372
-0.0325323
0.098053
0.227829
0.356593
0.484142
0.610278
0.734806
0.857535
0.978276
1.09685
1.21306
1.32676
1.43776
1.5459
1.65102
1.75296
1.85159
1.94676
2.03833
2.12618
2.21017
2.29021
2.36617
2.43796
2.50548
2.56864
2.62737
2.6816
2.73125
2.77628
2.81662
2.85226
2.88314
2.90924
2.93054
2.94704
2.95874
2.96562
2.96772
2.96505
2.95764
2.94552
2.92874
2.90735
2.8814
2.85096
2.8161
2.77689
2.73343
2.68581
2.63411
2.57845
2.51893
2.45567
2.38878
2.3184
2.24465
2.16767
2.0876
2.00458
1.91876
1.83029
1.73933
1.64603
1.55056
1.45308
1.35375
1.25275
1.15025
1.04641
0.941409
0.835424
0.728629
0.621198
0.513307
0.405131
0.296846
0.188624
0.0806404
-0.0269339
-0.133928
-0.240174
-0.345504
-0.449755
-0.552764
-0.654373
-0.754425
-0.852768
-0.949253
-1.04373
-1.13607
-1.22612
-1.31376
-1.39886
-1.48128
-1.56092
-1.63766
-1.71139
-1.78201
-1.84941
-1.91352
-1.97424
-2.03148
-2.08519
-2.13528
-2.1817
-2.22439
-2.26329
-2.29838
-2.3296
-2.35693
-2.38035
-2.39983
-2.41537
-2.42695
-2.43459
-2.43828
-2.43804
-2.4339
-2.42587
-2.414
-2.39831
-2.37885
-2.35568
-2.32884
-2.29841
-2.26444
-2.22701
-2.18619
-2.14207
-2.09474
-2.04428
-1.9908
-1.93439
-1.87516
-1.81322
-1.74868
-1.68166
-1.61227
-1.54065
-1.46691
-1.39119
-1.31362
-1.23432
-1.15345
-1.07112
-0.987494
-0.902698
-0.816877
-0.730174
-0.642733
-0.554698
-0.466212
-0.377421
-0.288467
-0.199494
-0.110646
-0.0220634
0.0661124
0.153742
0.240688
0.326814
0.411987
0.496073
0.578945
0.660475
0.740538
0.819015
0.895786
0.970738
1.04376
1.11474
1.18358
1.25018
1.31445
1.37628
1.4356
1.49232
1.54636
1.59766
1.64613
1.69173
1.73438
1.77404
1.81066
1.84419
1.8746
1.90185
1.92591
1.94676
1.96439
1.97878
1.98993
1.99783
2.00248
2.0039
2.0021
[truncated: 2,000 more rows]
