# Supplementary material for: Investigation of microseismic signal denoising using an improved wavelet adaptive thresholding method
Source: Sci Rep. 2022 Dec 23;12:22186. doi: 10.1038/s41598-022-26576-2 (PMC9789042; doi:10.1038/s41598-022-26576-2)
Supplement: Supplementary file 1 — Supplementary Information. [file 41598_2022_26576_MOESM1_ESM.zip › Supplementary material_20220811v2/Raw data of analog signal.xlsx]

## Sheet: Sheet1
0
0
0
0
0
0
0
0
0
0
0
0
0
0
0
0
0
0
0
0
0
0
0
0
0
0
0
0
0
0
0
0
0
0
0
0
0
0
0
0
0
0
0
0
0
0
0
0
0
0
0
0
0
0
0
0
0
0
0
0
0
0
0
0
0
0
0
0
0
0
0
0
0
0
0
0
0
0
0
0
0
0
0
0
0
0
0
0
0
0
0
0
0
0
0
0
0
0
0
0
0
0
0
0
0
0
0
0
0
0
0
0
0
0
0
0
0
0
0
0
0
0
0
0
0
0
0
0
0
0
0
0
0
0
0
0
0
0
0
0
0
0
0
0
0
0
0
0
0
0
0
0
0
0
0
0
0
0
0
0
0
0
0
0
0
0
0
0
0
0
0
0
0
0
0
0
0
0
0
0
0
0
0
0
0
0
0
0
0
0
0
0
0
0
0
0
0
0
0
0
0
0
0
0
0
0
0
0
0
0
0
0
0
0
0
0
0
0
0
0
0
0
0
0
0
0
0
0
0
0
0
0
0
0
0
0
0
0
0
0
0
0
0
0
0
0
0
0
0
0
0
0
0
0
0
0
0
0
0
0
0
0
0
0
0
0
0
0
0
0
0
0
0
0
0
0
0
0
0
0
0
0
0
0
0
0
0
0
0
0
0
0
0
0
0
0
0
0
0
0
0
0
0
0
0
0
0
0
0
0
0
0
0
0
0
0
0
0
0
0
0
0
0
0
0
0
0
0
0
0
0
0
0
0
0
0
0
0
0
0
0
0
0
0
0
0
0
0
0
0
0
0
0
0
0
0
0
0
0
0
0
0
0
0
0
0
0
0
0
0
0
0
0
0
0
0
0
0
0
0
0
0
0
0
0
0
0
0
0
0
0
0
0
0
0
0
0
0
0
0
0
0
0
0
0
0
0
0
0
0
0
0
0
0
0
0
0
0
0
0
0
0
0
0
0
0
0
0
0.782395
2.01904
3.25012
4.47479
5.69219
6.90148
8.10182
9.29239
10.4724
11.641
12.7973
13.9408
15.0704
16.1856
17.2855
18.3694
19.4366
20.4864
21.5181
22.531
23.5245
24.4979
25.4506
26.3819
27.2914
28.1783
29.0422
29.8825
30.6987
31.4903
32.2569
32.9978
33.7128
34.4013
35.063
35.6975
36.3044
36.8835
37.4343
37.9565
38.45
38.9144
39.3495
39.7551
40.1309
40.477
40.793
41.0788
41.3344
41.5597
41.7546
41.9191
42.0531
42.1567
42.2299
42.2727
42.2852
42.2676
42.2198
42.1421
42.0347
41.8976
41.731
41.5353
41.3106
41.0572
40.7753
40.4653
40.1275
39.7622
39.3698
38.9506
38.505
38.0334
37.5363
37.014
36.4671
35.896
35.3013
34.6833
34.0426
33.3798
32.6954
31.99
31.2641
30.5183
29.7533
28.9696
28.1678
27.3486
26.5126
25.6605
24.793
23.9106
23.0141
22.1043
21.1816
20.247
19.301
18.3444
17.3779
16.4022
15.4181
14.4262
13.4274
12.4223
11.4117
10.3963
9.37694
8.35424
7.32899
6.30193
5.27379
4.24531
3.21723
2.19028
1.16519
0.142672
0
0
0
0
0
0
0
0
0
0
0
0
0
0
0
0
0
0
0
0
0
0
0
0
0
0
0
0
0
0
0
0
0
0
0
0
0
0
0
0
0
0
0
0
0
0
0
0
0
0
0
0
0
0
0
0
0
0
0
0
0
0
0
0
0
0
0
0
0
0
0
0
0
0
0
0
0
0
0
0
0
0
0
0
0
0
0
0
0
0
0
0
0
0
0
0
0
0
0
0
0
0
0
0
0
0
0
0
0
0
0
0
0
0
0
0
0
0
0
0
0
0
0
0
0
0
0
0
0
0
0
0
0
0
0
0
0
0
0
0
0
0
0
0
0
0
0
0
0
0
0
0
0
0
0
0
0
0
0
0
0
0
0
0
0
0
0
0
0
0
0
0
0
0
0
0
0
0
0
0
0
0
0
0
0.310492
0.874514
1.43603
1.99466
2.55001
3.10169
3.64932
4.19252
4.73093
5.26417
5.79188
6.3137
6.82929
7.33828
7.84035
8.33516
8.82238
9.30168
9.77275
10.2353
10.689
11.1336
11.5687
11.9941
12.4096
12.8149
13.2096
13.5936
13.9667
14.3285
14.679
15.0178
15.3447
15.6596
15.9623
16.2527
16.5304
16.7955
17.0476
17.2868
17.5129
17.7257
17.9252
18.1112
18.2837
18.4426
18.5878
18.7193
18.8369
18.9408
19.0308
19.1069
19.1691
19.2175
19.252
19.2727
19.2795
19.2726
19.2519
19.2176
19.1697
19.1083
19.0335
18.9453
18.8439
18.7295
18.602
18.4617
18.3087
18.1432
17.9653
17.7751
17.5729
17.3589
17.1332
16.896
16.6476
16.3881
16.1178
15.8369
15.5456
15.2442
14.933
14.6121
14.2819
13.9426
13.5945
13.2379
12.873
12.5001
12.1196
11.7317
11.3367
10.9349
10.5267
10.1123
9.69214
9.26643
8.83552
8.39976
7.95945
7.51493
7.06653
6.61459
6.15943
5.70139
5.24082
4.77804
4.31339
3.84722
3.37985
2.91163
2.44289
1.97396
1.5052
1.03692
0.569453
0.103142
0
0
0
0
0
0
0
0
0
0
0
0
0
0
0
0
0
0
0
0
0
0
0
0
0
0
0
0
0
0
0
0
0
0
0
0
0
0
0
0
0
0
0
0
0
0
0
0
0
0
0
0
0
0
0
0
0
0
0
0
0
0
0
0
0
0
0
0
0
0
0
0
0
0
0
0
0
0
0
0
0
0
0
0
0
0
0
0
0
0
0
0
0
0
0
0
0
0
0
0
0
0
0
0
0
0
0
0
0
0
0
0
0
0
0
0
0
0
0
0
0
0
0
0
0
0
0
0
0
0
0
0
0
0
0
0
0
0
0
0
0
0
0
0
0
0
0
0
0
0
0
0
0
0
0
0
0
0
0
0
0
0
0
0
0
0
0
0
0
0
0
0
0
0
0
0
0
0
0
0
0
0
0
0
0
0
0
0
0
0
0
0
0
0
0
0
0
0
0
0
0
0
0.0752709
0.912077
1.74545
2.5748
3.39955
4.21914
5.03298
5.84053
6.64123
7.43452
8.21987
8.99675
9.76462
10.523
11.2713
12.0091
12.7359
13.4511
14.1544
14.8453
15.5233
16.1879
16.8388
17.4756
18.0977
18.7048
19.2966
19.8727
20.4327
20.9762
21.503
22.0127
22.505
22.9796
23.4362
23.8746
24.2946
24.6958
25.078
25.4411
25.7848
26.1091
26.4136
26.6982
26.9629
27.2075
27.4318
27.6359
27.8195
27.9827
28.1254
28.2476
28.3492
28.4303
28.4908
28.5308
28.5503
28.5494
28.5281
28.4866
28.4249
28.3431
28.2414
28.1199
27.9787
27.8181
27.6381
27.4391
27.2211
26.9844
26.7293
26.456
26.1647
25.8558
25.5294
25.1859
24.8256
24.4487
24.0557
23.6469
23.2225
22.783
22.3288
21.8601
21.3773
20.881
20.3714
19.849
19.3141
18.7673
18.2089
17.6393
17.0591
16.4687
15.8685
15.2589
14.6405
14.0137
13.3791
12.737
12.0879
11.4324
10.7709
10.1039
9.43197
8.75552
8.07509
7.39116
6.70424
6.01482
5.32341
4.63051
3.93661
3.24221
2.54781
1.85391
1.16099
0.469553
0
0
0
0
0
0
0
0
0
0
0
0
0
0
0
0
0
0
0
0
0
0
0
0
0
0
0
0
0
0
0
0
0
0
0
0
0
0
0
0
0
0
0
0
0
0
0
0
0
0
0
0
0
0
0
0
0
0
0
0
0
0
0
0
0
0
0
0
0
0
0
0
0
0
0
0
0
0
0
0
0
0
0
0
0
0
0
0
0
0
0
0
0
0
0
0
0
0
0
0
0
0
0
0
0
0
0
0
0
0
0
0
0
0
0
0
0
0
0
0
0
0
0
0
0
0
0
0
0
0
0
0
0
0
0
0
0
0
0
0
0
0
0
0
0
0
0
0
0
0
0
0
0
0
0
0
0
0
0
0
0
0
0
0
0
0
0
0
0
0
0
0
0
0
0
0
0
0
0
0
0
0
0
0
0
0
0
0
0
0
0
0
0
0
0
0
0
0
0
0
0
0
0
0
0
0
0
0
0
0
0
0
0
0
0
0
0
0
0
0
0
0
0
0
0
0
0
0
0
0
0
0
0
0
0
0
0
0
0
0
0
0
0
0
0
0
0
0
0
0
0
0
0
0
0
0
0
0
0
0
0
0
0
0
0
0
0
0
0
0
0
0
0
0
0
0
0
0
0
0
0
0
0
0
0
0
0
0
0
0
0
0
0
0
0
0
0
0
0
0
0
0
-1.09567
-2.36467
-3.62775
-4.88404
-6.13266
-7.37276
-8.60347
-9.82395
-11.0334
-12.2309
-13.4157
-14.587
-15.744
-16.8859
-18.0119
-19.1214
-20.2136
-21.2877
-22.343
-23.3789
-24.3947
-25.3897
-26.3632
-27.3148
-28.2437
-29.1493
-30.0312
-30.8887
-31.7213
-32.5285
-33.3099
-34.0648
-34.793
-35.494
-36.1673
-36.8125
-37.4294
-38.0175
-38.5766
-39.1062
-39.6063
-40.0764
-40.5164
-40.926
-41.305
-41.6534
-41.9709
-42.2574
-42.5128
-42.737
-42.93
-43.0918
-43.2223
-43.3215
-43.3895
-43.4264
-43.4321
-43.4069
-43.3508
-43.2639
-43.1465
-42.9987
-42.8208
-42.6129
-42.3753
-42.1082
-41.8121
-41.4871
-41.1336
-40.7519
-40.3425
-39.9056
-39.4418
-38.9513
-38.4347
-37.8925
-37.325
-36.7327
-36.1163
-35.4761
-34.8128
-34.1269
-33.4189
-32.6894
-31.9391
-31.1685
-30.3782
-29.5688
-28.7411
-27.8957
-27.0331
-26.1542
-25.2595
-24.3498
-23.4258
-22.4881
-21.5375
-20.5747
-19.6005
-18.6155
-17.6205
-16.6163
-15.6036
-14.5831
-13.5556
-12.5218
-11.4826
-10.4387
-9.39072
-8.33958
-7.286
-6.23072
-5.17452
-4.11814
-3.06234
-2.00787
-0.95548
0
0
0
0
0
0
0
0
0
0
0
0
0
0
0
0
0
0
0
0
0
0
0
0
0
0
0
0
0
0
0
0
0
0
0
0
0
0
0
0
0
0
0
0
0
0
0
0
0
0
0
0
0
0
0
0
0
0
0
0
0
0
0
0
0
0
0
0
0
0
0
0
0
0
0
0
0
0
0
0
0
0
0
0
0
0
0
0
0
0
0
0
0
0
0
0
0
0
0
0
0
0
0
0
0
0
0
0
0
0
0
0
0
0
0
0
0
0
0
0
0
0
0
0
0
0
0
0
0
0
0
0
0
0
0
0
0
0
0
0
0
0
0
0
0
0
0
0
0
0
0
0
0
0
0
0
0
0
0
0
0
0
0
0
0
0
0
0
0
0
0
0
0
0
0
0
0
0
0
0
0
0
0
0
0
0
0
0
0
0
0
0
0
0
0
0
0
0
0
0
0
0
0
0
0
0
0
0
0
0
0
0
0
0
0
0
0
0
0
0
0
0
0
0
0
0
0
0
0
0
0
0
0
0
0
0
0
0
0
0
0
0
0
0
0
0
0
0
0
0
0
0
0
0
0
0
0
0
0
0
0
0
0
0
0
0
0
0
0
0
0
0
0
0
0
0
0
0
0
0
0
0
0
0
0
0
0
0
0
0
0
0
0
0
0
0
0
0
0
0
0
0
0
0
0
0
0
0
0
0
0
0
0
0
0
0
0
0
0
0
0
0
0
0
0
0
0
0
0
0
0
0
0
0
0
0
0
0
0
0
0
0
0
0
0
0
0
0
0
0
0
0
0
0
0
0
0
0
0
0
0
0
0
0
0
0
0
0
0
0
0
0
0
0
0
0
0
0
0
0
0
0
0
0
0
0
0
0
0
0
0
0
0
-0.274897
-1.13367
-1.98878
-2.83962
-3.6856
-4.52614
-5.36065
-6.18857
-7.00931
-7.82232
-8.62705
-9.42295
-10.2095
-10.9861
-11.7523
-12.5076
-13.2514
-13.9834
-14.7029
-15.4095
[truncated: 430 more rows]
