# Supplementary material for: Investigation of microseismic signal denoising using an improved wavelet adaptive thresholding method
Source: Sci Rep. 2022 Dec 23;12:22186. doi: 10.1038/s41598-022-26576-2 (PMC9789042; doi:10.1038/s41598-022-26576-2)
Supplement: Supplementary file 1 — Supplementary Information. [file 41598_2022_26576_MOESM1_ESM.zip › Supplementary material_20220811v2/Rockburst Monitoring Signal.xlsx]

## Sheet: Sheet1
4.31775
0.620911
5.07318
-2.43229
-3.51051
-6.59459
-2.88406
3.45816
1.95662
-0.929701
-0.699585
-0.62293
0.133315
1.43681
0.378981
-1.35517
5.5451
-8.99512
-3.67763
0.956245
0.429411
-0.510917
6.40214
-5.65362
-1.36225
1.82733
-8.27279
-1.19184
-0.318108
4.55852
1.24329
-4.33902
5.72808
3.51926
-1.4472
5.63503
3.92228
3.82147
3.78892
3.60949
0.676715
-3.48921
-4.06056
-3.97186
7.81614
-3.6399
-7.35409
-1.38853
-2.3422
-0.884151
2.18281
6.33185
-1.53543
3.93787
1.29833
0.185962
0.144798
0.41602
0.190203
0.0127134
-1.07985
-2.59176
-4.01814
-5.70153
-5.06469
-3.55198
-2.40468
-0.756733
-0.505956
-0.653754
-0.225958
0.112029
1.14974
2.50405
3.7398
5.14755
4.73559
3.6174
0.998575
-2.7824
5.02364
-2.55767
-1.08007
-1.73171
-4.23374
-7.56165
-4.31132
1.15508
0.368701
-1.34317
-0.439164
0.482089
0.216069
-0.270056
0.971269
2.71875
-5.33614
-1.70645
5.75351
-2.52769
-0.313161
-0.603656
-0.878437
-1.20903
-1.10252
-0.834506
-0.642993
-0.362065
-1.06179
-2.14498
2.58182
9.4972
4.80275
-3.19084
-1.64453
1.1856
-0.676766
-2.92399
4.57996
0.249546
0.37997
-2.10473
5.89946
2.30248
-5.12528
3.20871
0.799917
0.80063
0.610214
0.330051
1.48147
3.17973
-3.217
3.18597
1.81702
2.28208
2.53587
2.73624
0.347956
-3.1892
11.1705
2.3799
2.58113
-2.3451
-2.46277
-1.98508
-2.06993
-1.60598
-7.82364
0.805589
-0.588996
0.00125261
6.30605
0.754602
2.77161
3.0581
-0.163164
-4.8865
-3.32522
-0.165183
0.133444
0.629224
2.95331
5.84472
3.09962
-1.58435
-0.655022
1.15732
0.967109
0.932992
1.9439
3.26056
-1.41374
-8.38324
-0.533126
11.9127
-0.549322
2.39287
-0.9534
-2.39424
-2.14998
-0.961686
-0.568432
0.107355
1.26344
2.67211
-3.60964
2.29493
0.685076
0.7742
0.812765
0.830282
0.869728
0.903288
0.913711
0.913855
0.914228
0.907431
0.889798
0.864218
-1.03221
-3.72955
-1.7003
1.76667
-2.03874
-7.7643
-10.7334
1.36656
-7.80229
-0.614577
0.0328245
3.3101
3.50457
2.92716
3.15514
3.03767
2.01403
0.528212
-1.26974
-3.51304
-2.72695
-0.893627
0.345594
2.14356
-0.613187
-5.10902
-2.60133
1.58908
0.964999
-0.177492
0.68516
1.64826
-0.605996
-3.96983
-1.67614
2.16416
1.32913
-0.171407
0.175605
0.501811
0.670795
0.958766
1.24666
1.57363
0.754317
-0.534438
-1.73332
-3.23532
0.586549
6.54118
2.32678
-4.65133
-2.33677
1.5599
2.3004
3.42335
1.58954
-1.65735
4.2635
-2.78076
-3.19351
-5.88943
9.00855
-3.16574
-3.54354
-9.72539
-6.26342
-0.168764
-7.27864
-3.55654
-4.2604
-3.16972
-0.319184
3.65245
3.02111
1.14293
1.83725
2.55447
2.24813
1.78939
-0.813189
-4.50776
8.71033
-6.99491
3.66896
-2.11895
-0.194397
0.0944702
0.330513
0.594244
2.4744
5.04972
-4.01793
-0.95255
-1.96332
-0.255649
4.95506
-4.708
6.40942
-3.99601
4.65426
-6.93093
-3.49329
-1.12829
4.80991
-3.2714
-2.47103
-4.08291
2.56716
-2.76551
-0.632316
-0.0628301
0.758321
1.74433
2.85428
4.12086
2.2343
-0.907396
1.45395
5.23477
1.77159
-3.526
0.618263
7.15331
0.213269
-10.3402
-6.99602
-0.858547
0.231219
1.95378
-2.11144
-8.87731
-5.49011
0.338769
-7.4536
1.48769
-1.17389
-2.37319
7.28536
1.68498
2.16655
-0.764831
8.05699
-0.935752
1.26782
1.13179
0.649819
0.109854
1.01131
2.46228
1.37709
-0.37708
8.96435
-2.63342
-2.99978
6.92066
2.89786
-1.04795
6.27322
-0.566055
1.2089
1.20646
-0.704598
-3.34853
5.05208
1.31494
-9.21145
0.0902045
0.142462
4.8319
-6.39328
3.75248
7.99838
3.1258
-2.86426
2.65575
0.769909
1.00834
1.03209
1.17576
-0.679745
-3.35242
0.689381
-8.62675
1.23243
-4.41571
-1.5053
-0.189732
-0.134416
-0.456436
-0.301956
-0.254998
0.467933
1.47856
2.53261
3.81153
0.980019
-3.49049
0.653846
-8.10679
-4.7587
-1.3936
3.62684
-7.11545
-3.93445
-2.04048
-3.48445
-5.47751
1.61611
-4.21582
-1.03553
0.884527
-3.72629
5.34828
-8.25732
2.41234
-0.56051
-0.36409
-0.0545801
0.343614
-0.388154
-1.54718
6.4254
0.330132
0.933793
-1.23761
-6.64821
1.79534
2.72405
6.60446
4.69425
0.907606
0.462256
-0.0538687
-4.03306
6.18459
3.56909
1.77925
2.23195
2.66686
-0.295726
-4.47481
-2.70214
0.673156
-0.248726
-1.6178
-1.09532
-0.432562
-0.334232
-0.210036
0.0987299
0.438384
0.361938
0.142462
0.138273
0.114602
-0.776968
-2.02416
2.45265
-4.8801
4.10327
-2.46594
-0.442263
-0.322771
-0.276018
-0.242646
-0.164871
-0.0821762
0.237542
0.66512
1.08792
1.58434
2.0413
2.51545
3.06747
3.6565
3.32823
2.63522
2.0207
1.17153
0.766839
0.449624
-1.58635
-4.2656
3.28111
0.724893
-4.44386
3.23864
1.78429
2.18785
2.62553
2.98088
4.9528
7.5776
-3.00851
6.35244
0.739753
-3.29561
-1.74397
1.33854
0.529299
-0.626882
0.0138343
0.84445
-1.51049
-4.94161
-3.03888
0.291755
-1.03845
-3.11789
-3.81667
-4.77261
0.622097
8.74468
-6.22307
0.016765
-1.96372
0.0512155
-0.400307
-0.89944
-0.847663
-0.844959
-0.934892
-1.0289
-0.927846
-0.755507
-0.596536
-0.389194
-0.260931
-0.145064
-0.182159
-0.298522
0.862469
2.51363
-3.29156
5.70309
-4.79105
3.16441
1.01982
1.15975
0.984032
0.675083
0.384976
0.00702786
-0.293355
-0.599904
-0.835836
-1.0364
-0.469432
0.448166
8.68492
6.22364
6.35873
3.36034
1.12095
-1.98895
-1.33786
0.585959
1.45253
2.8639
-1.57977
-8.37139
-2.47642
7.09639
3.5273
-2.56676
4.85853
-1.92046
-0.107492
0.13657
-0.0585267
-0.265898
0.710007
2.13714
-4.05458
1.36117
-0.325512
-0.401603
-0.303222
-0.127931
-1.40088
-3.23554
3.26852
-2.84535
-0.0520736
1.50122
2.99244
4.81935
-0.659976
-9.09735
-3.57304
5.73211
3.56871
-0.224384
0.815686
1.93416
-0.449929
-3.77583
6.94159
-3.96687
-0.0562334
1.51275
-7.40127
-6.05062
6.05649
-4.88355
-0.932696
-0.307013
0.115986
0.471312
-9.44059
5.30974
1.33887
-0.127965
0.0675141
0.161352
0.984313
2.2459
3.01747
3.8633
2.32224
-0.251528
-9.09955
9.92743
0.48343
-8.67667
-3.47153
4.96423
-8.41188
1.28088
0.713381
4.28091
-3.46743
0.932399
-0.184293
0.846314
-7.9093
0.708783
-1.45347
-1.09745
-1.03046
-1.04789
-2.80796
-5.37968
4.15213
-3.39132
-0.121923
1.02826
-0.997146
-4.22188
5.91584
-4.01947
2.08767
7.02927
4.34867
-0.422619
-6.43517
2.48879
-0.234266
-1.04508
-1.21306
-1.44471
-1.72636
-1.99106
-2.39657
-2.85935
-3.2989
-3.77031
-3.07575
-1.89754
1.39517
5.9377
-4.72448
3.49692
-1.1176
-3.95468
2.67652
-1.9435
-0.134627
0.139839
1.7984
4.0076
-5.14964
5.86742
-4.1686
0.741319
-2.05199
-3.34843
-2.32341
-0.424868
-1.07741
-2.16027
8.7198
3.46377
-8.81929
-0.640016
5.95339
-1.24408
0.489372
-0.607608
4.43659
-4.69815
-0.532669
3.29786
0.410988
-4.08273
-0.639513
4.71656
0.487434
-6.08334
-1.55947
5.57284
5.40348
4.52445
3.59118
1.52909
-9.00332
1.91345
-1.84009
-2.68134
-2.32641
-1.65119
4.93338
-1.74815
7.87386
-8.64152
-2.70987
2.25096
0.795848
-1.46727
-1.23872
-1.008
-0.67109
-0.0241332
-0.743763
-1.88834
2.73646
-5.98557
-1.33754
3.35584
-0.204495
-5.83976
-4.40263
-1.80254
6.71738
-4.01009
-1.06648
-0.698598
-0.0494309
0.960024
1.95174
3.13452
2.88237
2.10733
1.81602
1.33356
-1.31447
-4.92229
6.05842
3.43401
3.3714
-0.431945
-2.13461
-4.42513
-4.06502
-2.63009
-1.9013
-0.688608
-0.562218
-0.746058
-0.387767
-0.0592061
-0.413783
-1.01556
-0.0799047
1.32174
-6.09821
0.246811
-1.94627
-2.25596
-2.0181
-1.56877
-1.40626
-1.20872
0.708629
3.3438
-5.09118
3.47912
1.87621
2.74132
3.63661
4.62406
4.00342
2.74492
1.65139
0.158867
-2.61533
-6.10438
-0.607135
8.24304
1.65576
-8.97733
-3.87213
4.3991
1.42854
-3.1752
-1.02351
2.04687
-8.39916
8.58394
2.12328
-2.89021
-1.57915
0.618717
0.31039
0.0209557
0.39732
0.800453
-0.0801798
-1.42401
4.00627
-2.04716
-1.18538
-2.04531
0.688539
4.87696
3.35852
0.473998
-0.793585
-2.61762
-7.2385
5.08708
1.63703
-0.880329
-0.608829
-0.384078
-0.101761
0.478454
1.02996
1.71494
2.27366
2.83816
3.54606
4.30431
2.81904
0.417954
-1.83314
-4.68715
-3.04005
0.255617
2.73429
6.11449
5.87169
4.42327
4.05781
3.20453
0.539691
-3.00989
-0.651038
3.61541
2.33178
0.206183
0.341518
0.45662
0.144631
-0.119157
-0.367506
-0.631924
-1.00258
-1.42434
-1.85803
-2.33199
-2.85118
-3.40974
-4.00813
-4.64671
-4.00724
-2.84701
-1.5502
0.184095
-2.92373
-7.8724
3.3793
0.214043
1.88639
0.5766
-0.154321
-1.52415
4.65879
-0.408303
1.35589
1.55462
1.23923
0.694841
1.75282
3.33086
-4.34567
2.01122
-0.325801
-0.765765
-1.29225
-1.88716
-4.80335
-8.74846
2.68247
-5.49789
-1.45912
0.216907
0.661931
0.76983
2.90544
5.6155
-2.49513
2.13284
0.386642
0.751932
-7.43109
1.26235
-0.306191
0.762185
-0.00797378
-1.41136
6.33445
0.844496
0.0259305
-4.03863
-1.2767
3.36342
2.24298
0.274444
0.205891
-0.0616361
2.41832
6.17526
-5.77963
6.06957
-0.157858
-4.58564
-2.0983
2.26063
0.779153
-1.57812
-1.69121
-1.87826
-1.16229
0.140894
1.34642
2.88119
-2.57406
-10.8596
-4.40737
6.24926
4.53296
1.08281
2.63553
4.19428
3.64238
2.72498
2.13197
1.28222
-0.541166
-2.8648
2.91064
-4.195
-2.61845
-2.52629
-2.55767
-2.41788
-2.67151
-3.0254
-3.18611
-3.35327
-2.2947
-0.697148
3.4944
9.17204
-2.51829
8.99099
6.53948
7.18026
1.51877
-6.85354
-5.87748
-2.86139
-4.21108
-5.47253
-1.83747
3.46011
-8.7029
-0.964386
3.47863
-2.32141
-1.17479
-2.22138
-3.27988
-4.63564
-3.14679
-0.588127
8.48852
21.1411
19.1911
13.3937
14.0525
14.1093
-5.16528
-9.10931
-18.985
-26.2476
-40.9281
-43.3477
-35.6189
-18.612
-3.48598
16.2622
29.8576
42.8019
48.7903
50.8624
46.6325
37.1494
23.8852
5.88318
-19.0659
-49.5915
-50.6633
-60.666
-54.7753
-43.1883
-27.406
-5.48628
14.9016
37.958
50.6288
59.9689
57.4418
47.2047
31.5517
8.72456
-4.71691
-18.1002
-37.8806
-45.1735
-45.2154
-36.9977
-28.4261
-15.0655
-1.26693
14.9996
22.78
28.1525
27.9961
23.4602
19.3489
12.7805
1.61639
-12.6097
-17.8733
-21.2448
-21.1518
-17.7489
-17.0946
-15.692
-4.66883
10.5075
15.2507
18.5194
29.6489
27.5547
26.0093
19.3331
11.2895
0.317983
-6.25678
-12.4776
-31.2001
-36.7954
-39.9475
-37.2323
-27.3843
-11.493
5.95175
27.6448
40.1469
50.8937
63.048
58.5475
50.7603
33.9191
12.9532
-14.3585
-34.1527
-54.1588
-73.4309
-67.91
-65.3552
-52.3665
-33.1847
-6.79233
19.1909
49.0348
60.0012
64.7012
69.0233
68.249
43.4451
25.3847
4.99336
-15.7741
-44.9468
-57.6732
-63.6918
-77.3198
-58.7285
-54.0461
-24.9352
-3.31623
16.0875
33.6245
47.721
59.2442
58.6578
51.3486
52.2542
32.2673
15.7894
-8.11607
-22.7905
-36.6462
-52.4387
-67.6943
-68.597
-40.2473
-31.1171
-14.9369
2.76224
22.3762
33.122
41.1526
57.9645
52.8427
45.2936
27.3631
12.9871
-4.99855
-18.5847
-31.614
-36.1307
-36.2985
-35.4874
-31.3203
-22.6261
-10.3292
-0.832147
9.64114
15.8403
20.3817
23.5779
24.9722
24.5085
22.2675
18.6025
13.3021
-1.16733
-6.28091
-12.0336
-14.6449
-19.4348
-23.7472
-23.4431
-21.1815
-11.2085
-10.8338
-2.0068
6.73534
11.5243
15.4865
16.0513
14.3644
17.0051
20.0723
12.0791
0.0377885
-4.26232
-8.33673
-13.5579
-18.3416
-17.3068
-13.7127
-10.8514
-6.48645
0.605668
9.48522
10.4128
9.08333
9.96864
9.89661
9.1351
7.86612
5.65346
2.72845
-3.71625
-12.0923
-8.31095
-0.634386
-1.9917
-4.08023
-1.65045
1.40261
1.32262
0.68005
0.853668
0.779182
0.509722
0.127462
-0.313222
-0.852271
-3.17032
-6.29761
7.54799
12.3882
5.64276
6.00469
2.97809
0.613481
0.174818
0.50705
-0.185673
-0.749322
-4.2322
-9.00525
-8.06341
-5.6036
-8.05301
-11.2748
-7.35984
-1.29001
0.228202
1.57522
7.23861
14.1764
7.80557
17.2952
14.3958
12.2482
23.1505
4.32209
2.39034
-4.90232
-10.5701
-16.2695
-7.43048
-8.61588
-5.97032
-4.8528
-0.32172
5.35142
7.13298
8.15531
10.5548
12.7724
10.5594
6.52182
2.49792
-2.84434
-4.72822
-5.75691
-8.29934
-10.7189
-8.78253
-5.09543
-1.48098
3.38422
4.52346
4.65575
6.24285
7.58254
6.70969
4.93351
3.00819
0.361816
-1.54208
-3.48374
-6.37836
-9.61754
-8.76303
-6.42904
-12.3334
-5.82333
-4.4591
-0.339214
4.27943
9.85674
10.6129
9.81962
10.2306
9.91742
7.58327
4.17736
0.118525
-4.93437
-8.43439
-11.8086
-11.2309
-8.74833
-9.11552
-9.38415
-7.5266
-5.01994
-0.320445
5.84141
12.3919
20.0251
19.6989
16.5345
5.9044
7.47782
-1.71787
-10.5676
-6.80061
-15.7873
-5.51906
-14.8373
-10.8818
-8.41785
-5.50061
-1.68392
3.03755
8.61348
11.3502
13.3751
7.62928
14.8253
9.7399
4.67064
0.669658
-4.16967
-13.279
-7.96711
-12.4032
-14.6813
-10.7536
-4.20629
-3.32186
-2.96227
1.90453
7.84357
7.81393
6.22437
6.4634
6.11746
10.77
2.09177
7.50527
-0.897618
-2.92363
-7.21867
-8.44365
-8.75037
-9.92777
-10.7202
-12.3188
-14.1721
-6.40928
5.24042
5.40454
3.52129
6.23325
8.72483
6.4395
2.50491
3.22387
4.64422
4.84679
5.35264
-4.95363
3.06669
-5.87063
-14.5802
-1.52984
-6.14118
-5.67404
-9.01839
0.768768
-4.56318
-1.23666
0.0794798
1.92923
3.98078
5.07541
5.91394
7.00687
7.98671
4.26182
-1.49098
-0.827781
1.11692
-1.80957
-5.52883
4.93688
-7.41994
3.96691
-5.59703
-4.03812
-5.05008
-4.25732
-2.7236
-1.42127
0.32093
1.74658
3.21916
3.50376
3.27134
11.7994
5.20155
7.83482
8.23536
4.29238
-1.56758
-0.742414
1.56901
-5.22199
-14.4817
-11.5113
-5.45769
-6.07251
-6.78485
-3.9209
-0.287064
2.48936
5.64043
7.43388
8.73443
18.4586
9.63831
-0.202749
4.94896
-0.0907797
-2.54923
-6.28764
-10.4402
-10.8283
-9.94431
-9.6615
-8.63975
-6.55212
-3.72836
-0.190389
4.1093
5.79516
6.80142
8.47884
9.84659
8.60795
6.18625
-2.09028
6.42708
-1.41447
-8.96681
-10.1935
-10.3254
-10.8964
-10.4715
-8.84405
-6.28468
-3.82806
-0.85113
5.00829
12.3271
3.93039
11.0985
8.79895
8.10069
7.79493
7.40406
0.605034
-8.91896
-10.1989
-9.92659
-12.8814
-15.6091
-12.2098
-6.43868
-0.722212
6.73124
5.60218
1.62946
6.37701
12.5936
4.22006
8.55
5.59678
3.95268
-0.552393
-6.43254
-7.53513
-7.55221
-8.0927
-7.84132
-6.59316
-4.60523
-2.74467
-0.486093
-5.77173
1.90134
1.31913
2.4981
3.86187
5.25543
1.77159
-3.75404
-0.806899
4.27211
4.02408
3.4056
-6.19109
1.72025
-1.08022
-1.18473
-1.43342
-1.61435
1.03616
4.90792
0.0992205
-7.53088
9.7994
-3.61197
0.398833
0.05981
-0.521487
-1.39943
-2.30178
-3.37918
0.201532
5.67965
3.91581
0.45293
0.932024
1.52538
0.132427
-1.63474
-0.993781
0.286134
1.05906
2.17069
0.505807
-2.23544
1.18406
6.42655
0.936694
-7.61311
-3.01401
4.60954
2.73994
-0.359345
0.354668
1.10976
-0.361662
-2.35742
1.55945
-6.88341
6.71459
5.02277
4.96518
0.771828
-1.64416
-5.0689
-3.26032
0.490509
-2.85103
-7.74603
-4.30228
1.2106
8.28352
1.69564
-6.60315
2.61216
0.357258
1.24799
1.84155
2.56818
2.14785
1.27038
0.577752
-0.371901
-0.726984
-0.929952
0.246877
2.14505
-7.83185
-3.72579
-4.63175
-2.32829
4.73342
-0.8374
-6.35286
1.07897
-0.227317
0.821482
2.13636
3.74281
1.32424
-2.64215
5.59374
-4.66227
-4.80032
-8.00666
-5.88684
-1.86722
0.147368
-12.2317
3.7499
2.30427
12.0203
6.05427
0.805657
9.08452
2.9914
-2.80183
-2.67762
-1.41686
-2.37605
-3.12062
-2.54594
-1.54442
-2.21924
-3.26762
-3.9552
-4.84182
-3.39471
-1.00967
-6.3829
-0.391735
0.294111
3.22655
-1.74596
5.81369
2.1948
-1.14485
0.828211
4.00898
0.428625
-4.90006
-3.12566
0.135856
-1.55416
-3.90202
-2.65509
-0.711175
-8.74248
-0.370406
-1.77093
-0.699093
2.62006
7.01919
3.76072
-2.01198
-3.12344
-4.24061
-0.863827
4.91602
-0.0471634
-7.97951
-3.86112
2.85586
1.21315
-1.4928
-1.05257
-0.657096
-1.05202
-1.47109
-0.0207885
2.12992
-6.15944
2.3708
0.701582
1.46892
-1.04346
-4.88957
-1.29238
4.49961
-3.65241
1.25092
-0.345355
-0.0658083
-0.0956465
-0.0663311
-0.033933
-0.00526354
0.0297179
0.0659643
0.0981031
0.129755
0.171905
0.217859
0.262824
0.310262
0.353458
0.395903
0.441084
0.486627
0.493426
0.484199
0.477039
0.459147
0.278052
0.0227035
1.56449
3.81888
-4.6955
2.84883
-0.906674
-3.08521
6.58352
6.62951
-0.648411
2.31411
0.254532
0.0813508
-1.80711
-4.07322
-3.54925
-2.19671
-1.36903
-0.0809495
-0.368065
-1.16525
-1.4221
-1.85487
-0.837341
0.772065
2.14113
3.83887
-0.206372
-6.56667
-1.80828
5.98811
-3.06593
1.98708
0.741699
1.64284
-0.70859
-4.10503
-1.88577
1.88884
1.58155
0.860936
1.97099
3.23406
0.348994
-4.03554
-2.54366
0.306703
7.07626
0.305254
-3.74497
2.40772
-0.495577
-2.18285
4.68863
-0.931692
-0.665137
-2.84128
5.51704
-2.03131
0.267546
0.417771
0.560762
0.736515
0.886304
1.03963
1.22793
1.43003
1.97257
2.67014
3.56206
4.64538
2.86821
-0.0158188
6.05871
-1.47207
-2.07769
-5.16368
-3.49633
-0.235487
-4.86295
-11.5968
-6.21589
2.49747
1.43206
-0.949725
0.636014
2.25758
1.12773
-0.73594
3.92376
10.7239
5.99342
-1.94951
1.03828
5.9507
-6.39457
-5.54797
5.14125
10.3291
-3.18357
-10.144
-1.46103
-0.490739
0.715227
0.0636865
2.83861
6.22598
6.23597
5.45871
5.67564
5.58905
3.53423
0.604971
6.17216
-1.24994
-2.07451
-5.27912
10.6055
0.118451
-2.99372
3.4741
2.07549
2.59998
0.053031
-3.73259
-1.87385
1.48085
3.12762
5.34639
-3.80801
7.34589
-0.00773753
-6.92383
-2.58593
4.7858
2.93294
-0.231573
0.231597
0.646889
0.420778
0.283449
0.153043
-0.000731604
-0.135827
-0.273191
-0.435495
-0.607497
-0.682008
-0.722222
-0.575175
-0.322053
-2.08728
-4.64177
1.6078
-6.19192
0.0648369
6.65116
-7.63357
0.751671
-1.45616
0.242108
0.40923
0.63361
0.974031
1.22853
1.2561
1.15913
3.22262
6.12298
-3.1462
5.98431
2.89722
1.9453
1.05841
-0.0939454
-1.07275
-2.09523
-3.39949
-4.82572
-4.22675
-2.85305
-1.69518
-0.0516542
-2.69442
-6.95625
-3.75137
1.41799
1.23061
0.47519
2.04363
3.76745
1.33844
-2.5387
-0.344575
3.3145
-1.58682
-8.8012
-3.51397
5.10229
3.41629
0.23053
1.21835
2.1883
1.13105
-0.355189
6.42814
0.618401
1.72852
0.757388
1.65104
3.0956
-3.3677
8.04591
3.1859
-1.0585
-5.43217
2.90651
-6.37142
-2.28671
-1.51053
2.25438
-5.99093
4.56496
1.63228
0.498992
10.3734
4.37895
6.06781
4.75517
3.65587
2.05439
1.20108
0.453381
-0.844734
-2.24834
-1.89162
-0.893603
-2.01189
-3.54373
5.93549
-1.83776
3.41421
7.28959
-5.4699
-3.47844
4.70536
0.542094
1.76796
0.156582
0.27015
0.35876
0.113092
-0.103853
1.09975
2.88585
-3.79385
2.18746
0.447714
0.459368
0.357264
0.209906
0.0660975
-0.109453
0.374677
1.125
1.81405
2.67162
-0.275581
-4.76922
1.54943
11.3411
-4.63542
-6.45521
-2.13152
8.71165
-2.85525
2.1555
-1.49994
-3.44729
4.3591
-2.21787
0.119626
0.542784
-1.11541
-3.61234
0.102488
5.84697
4.3348
1.34384
0.816152
-0.124809
-2.02868
-4.2751
-2.68736
0.269317
[truncated: 2,000 more rows]
