# Supplementary material for: Investigation of microseismic signal denoising using an improved wavelet adaptive thresholding method
Source: Sci Rep. 2022 Dec 23;12:22186. doi: 10.1038/s41598-022-26576-2 (PMC9789042; doi:10.1038/s41598-022-26576-2)
Supplement: Supplementary file 1 — Supplementary Information. [file 41598_2022_26576_MOESM1_ESM.zip › Supplementary material_20220811v2/The method proposed by Huai-liang handles analog signals.xlsx]

## Sheet: Sheet1
-0.363169
-0.351033
-0.339704
-0.331809
-0.325668
-0.320418
-0.316089
-0.311973
-0.308297
-0.305361
-0.302864
-0.30032
-0.297996
-0.29585
-0.293965
-0.292733
-0.29179
-0.291173
-0.29067
-0.289554
-0.288263
-0.287066
-0.286921
-0.284466
-0.280425
-0.292632
-0.3054
-0.295455
-0.291577
-0.237155
-0.185049
-0.309609
-0.47807
-0.617963
-0.747704
-0.697097
-0.494198
-0.683283
-0.809552
0.0412113
0.96587
2.79408
4.43292
2.80138
0.283276
-3.34402
-6.87984
-6.10597
-3.89309
-0.935431
2.197
2.58855
2.0113
1.2645
0.316569
0.0169236
-0.0809461
-0.255052
-0.39601
-0.478242
-0.520781
-0.54652
-0.548225
-0.513299
-0.462797
-0.386351
-0.306618
-0.288753
-0.293094
-0.301974
-0.315896
-0.315393
-0.31084
-0.308306
-0.3056
-0.303177
-0.300771
-0.298268
-0.295677
-0.292869
-0.289922
-0.286906
-0.283793
-0.28056
-0.27725
-0.273796
-0.270281
-0.266911
-0.263527
-0.260167
-0.256752
-0.252902
-0.248864
-0.24495
-0.241031
-0.236885
-0.23281
-0.228643
-0.224689
-0.221883
-0.219629
-0.217602
-0.215829
-0.2141
-0.212458
-0.211022
-0.209661
-0.208105
-0.206513
-0.204923
-0.203348
-0.201916
-0.20053
-0.199161
-0.197791
-0.196311
-0.194769
-0.193277
-0.191759
-0.190061
-0.188326
-0.186494
-0.18467
-0.183251
-0.18198
-0.180601
-0.179202
-0.177879
-0.17645
-0.175081
-0.173518
-0.171063
-0.168189
-0.164976
-0.161545
-0.158415
-0.155237
-0.152009
-0.148634
-0.144528
-0.140073
-0.135754
-0.131367
-0.126578
-0.12185
-0.116859
-0.112144
-0.109265
-0.107175
-0.105592
-0.104324
-0.102416
-0.100457
-0.0985267
-0.0966968
-0.09576
-0.0952044
-0.0941529
-0.0930338
-0.0927098
-0.0921624
-0.0918793
-0.0909127
-0.0862612
-0.0798491
-0.0727738
-0.064928
-0.0569285
-0.0487124
-0.0398894
-0.0697277
-0.00772704
0.119437
-0.372042
-0.759513
-0.55067
-0.766271
2.8646
7.79085
0.0732651
-10.872
-5.51198
4.07794
3.85897
1.19987
0.447108
-0.0779997
-0.286787
-0.314467
-0.143096
0.11669
0.145684
0.111541
0.116168
0.119545
0.118038
0.114012
0.108459
0.101517
0.094627
0.0870788
0.0785667
0.0692631
0.0588654
0.0476257
0.0362663
0.0244173
0.0112126
-0.00232857
-0.016687
-0.0308967
-0.0420499
-0.0520428
-0.0615549
-0.0707753
-0.0810769
-0.0916862
-0.102362
-0.11315
-0.123368
-0.133449
-0.144417
-0.155712
-0.166099
-0.176934
-0.187651
-0.199411
-0.216018
-0.235046
-0.254942
-0.275964
-0.297642
-0.319763
-0.342893
-0.36624
-0.387766
-0.408674
-0.429683
-0.450606
-0.471711
-0.492998
-0.51391
-0.534957
-0.557304
-0.579993
-0.603321
-0.626601
-0.647804
-0.668427
-0.688188
-0.707772
-0.730433
-0.754021
-0.776034
-0.797434
-0.819666
-0.840545
-0.861597
-0.880226
-0.888981
-0.892782
-0.893122
-0.890725
-0.889678
-0.887508
-0.883824
-0.878368
-0.868068
-0.854954
-0.842222
-0.828385
-0.810633
-0.792494
-0.7719
-0.752536
-0.745418
-0.743256
-0.743409
-0.745092
-0.742977
-0.739967
-0.737003
-0.733784
-0.732756
-0.732329
-0.728242
-0.722849
-0.721623
-0.718663
-0.715998
-0.708965
-0.681726
-0.644102
-0.603791
-0.558568
-0.507467
-0.453846
-0.394724
-0.334833
-0.288647
-0.247369
-0.203586
-0.159897
-0.117896
-0.0737674
-0.0324376
0.0125791
0.0791276
0.154646
0.23687
0.322315
0.396972
0.469802
0.541072
0.612681
0.699129
0.790912
0.873169
0.952749
1.04307
1.12771
1.21449
1.28795
1.29936
1.27963
1.24698
1.19905
1.1444
1.08298
1.0083
0.928408
0.862388
0.799101
0.732395
0.66369
0.589889
0.511917
0.433568
0.351857
0.259776
0.163018
0.0615776
-0.0417287
-0.137982
-0.232982
-0.326317
-0.419545
-0.523679
-0.631442
-0.731021
-0.827848
-0.93312
-1.03345
-1.13394
-1.22314
-1.26319
-1.27723
-1.28336
-1.27607
-1.25273
-1.22119
-1.17427
-1.12294
-1.10144
-1.08871
-1.06643
-1.04099
-1.01708
-0.984477
-0.954664
-0.911685
-0.810976
-0.683199
-0.53596
-0.375827
-0.232706
-0.0882979
0.0596118
0.213155
0.397962
0.597504
0.781182
0.964278
1.17912
1.38873
1.60795
1.80513
1.87593
1.8855
1.88098
1.85058
1.79534
1.7307
1.63855
1.54602
1.53236
1.54952
1.55986
1.57574
1.601
1.61979
1.65744
1.68237
1.60995
1.5007
1.3616
1.2128
1.12969
1.06224
1.01144
0.96369
0.831437
0.671961
0.568375
0.483619
0.348581
0.25067
0.144526
0.116407
0.433191
0.923975
1.49808
2.16059
2.8447
3.56808
4.36222
5.19318
5.99848
6.81297
7.64
8.48462
9.38277
10.3032
11.2436
12.1903
13.0921
13.9773
14.8703
15.7605
16.6382
17.5162
18.3826
19.2525
20.1787
21.1263
22.0622
22.9966
23.9396
24.8693
25.8033
26.7119
27.5127
28.2588
28.9671
29.644
30.3317
31.0041
31.656
32.2849
32.8613
33.4038
33.9438
34.4654
34.939
35.4001
35.8275
36.2576
36.8016
37.385
37.9801
38.5787
39.127
39.653
40.1671
40.6641
41.1647
41.6554
42.0897
42.4943
42.935
43.3431
43.7366
44.0668
44.1591
44.1182
44.0469
43.9055
43.6402
43.3236
42.9269
42.5117
42.3058
42.1793
41.9489
41.7088
41.6303
41.5259
41.4752
41.324
40.5218
39.4111
38.3267
37.1456
35.7189
34.2813
32.6807
31.1798
30.5994
30.4249
30.2952
30.2945
30.3878
30.4747
30.7061
30.8682
30.3684
29.5759
28.7067
27.7281
26.7384
25.7336
24.632
23.5263
22.6434
21.8451
21.0489
20.2712
19.4795
18.6734
17.8943
17.0994
16.1841
15.2215
14.2268
13.2185
12.2733
11.343
10.4253
9.51121
8.52576
7.51855
6.56729
5.63644
4.65633
3.71294
2.76464
1.89339
1.35539
0.987603
0.698946
0.498193
0.33093
0.205985
0.155865
0.143162
0.0878535
0.0362892
0.00588683
-0.00398494
0.0336604
0.100426
0.18529
0.289418
0.40459
0.530763
0.68299
0.846887
0.990001
1.13836
1.28372
1.44095
1.67671
1.9475
2.19973
2.45503
2.74942
3.03332
3.33409
3.60035
3.67484
3.6573
3.60255
3.50556
3.40101
3.28178
3.12811
2.96174
2.82792
2.70022
2.56987
2.43622
2.28168
2.11875
1.95233
1.78371
1.62375
1.46792
1.30652
1.14656
1.00189
0.860333
0.726534
0.592418
0.424176
0.243531
0.0766191
-0.0871886
-0.265114
-0.433553
-0.605789
-0.757309
-0.812549
-0.819515
-0.805666
-0.767926
-0.721113
-0.663733
-0.585877
-0.499304
-0.430398
-0.363717
-0.292443
-0.21736
-0.131048
-0.037825
0.0578067
0.157956
0.264875
0.375239
0.493455
0.613958
0.722484
0.83006
0.93393
1.03977
1.17372
1.3187
1.45399
1.58788
1.73375
1.87275
2.01626
2.14378
2.19395
2.20634
2.19907
2.17311
2.14934
2.11863
2.07497
2.02298
1.96468
1.89968
1.83534
1.76716
1.68269
1.59542
1.50036
1.40887
1.35631
1.31992
1.29007
1.26575
1.23347
1.1999
1.16869
1.13769
1.10854
1.0802
1.04503
1.00788
0.980933
0.951779
0.924415
0.88949
0.814812
0.720579
0.622143
0.515442
0.399588
0.280672
0.152843
0.0254136
-0.0739521
-0.161942
-0.251866
-0.339179
-0.422119
-0.506568
-0.58321
-0.66359
-0.778647
-0.906049
-1.04376
-1.18382
-1.29731
-1.4036
-1.50181
-1.5977
-1.72624
-1.8644
-1.98028
-2.08766
-2.2113
-2.31879
-2.42805
-2.50582
-2.45102
-2.32881
-2.17005
-1.97565
-1.77826
-1.56458
-1.32433
-1.06628
-0.797926
-0.516145
-0.230386
0.0655792
0.390832
0.725186
1.07495
1.4241
1.7222
2.00125
2.27574
2.54611
2.82925
3.11733
3.40462
3.69503
3.99057
4.28978
4.60001
4.91564
5.2214
5.53182
5.84299
6.16479
6.53291
6.92501
7.3221
7.73006
8.15348
8.58212
9.02321
9.4642
9.86602
10.2522
10.643
11.0309
11.411
11.794
12.1658
12.5448
12.9811
13.4391
13.9132
14.3924
14.8345
15.267
15.6895
16.1089
16.5716
17.0468
17.4897
17.92
18.3749
18.8069
19.2407
19.629
19.8274
19.9283
19.9793
19.9787
19.9653
19.9268
19.8468
19.7417
19.6389
19.5235
19.3974
19.2563
19.0789
18.8849
18.6724
18.4529
18.265
18.0854
17.9002
17.7121
17.5166
17.3133
17.1081
16.895
16.6573
16.4059
16.1482
15.8829
15.6118
15.3366
15.054
14.7687
14.4928
14.2186
13.9449
13.6702
13.3873
13.1013
12.8128
12.5234
12.2413
11.9615
11.6779
11.3934
11.112
10.8281
10.547
10.2612
9.95076
9.62994
9.30049
8.96718
8.64771
8.33029
8.01561
7.70002
7.36227
7.01663
6.68111
6.34848
6.00697
5.67355
5.33706
5.01698
4.76951
4.55758
4.37003
4.20135
4.02071
3.8469
3.68223
3.52932
3.41252
3.31532
3.21544
3.12222
3.0512
2.98024
2.92572
2.86075
2.71022
2.5254
2.31332
2.08861
1.91083
1.73928
1.57436
1.40391
1.15802
0.882035
0.634779
0.391015
0.109132
-0.154275
-0.437237
-0.675641
-0.681876
-0.581117
-0.413158
-0.196222
-0.0322985
0.138136
0.325441
0.533241
0.832155
1.17443
1.47946
1.78493
2.16621
2.53033
2.92573
3.26053
3.25492
3.09052
2.84724
2.53272
2.25013
1.95181
1.6116
1.24785
0.855533
0.441988
0.0539819
-0.334982
-0.793381
-1.24562
-1.72025
-2.15311
-2.34212
-2.41613
-2.43903
-2.40953
-2.38562
-2.34593
-2.26801
-2.17216
-2.08662
-1.99595
-1.90856
-1.81557
-1.68428
-1.54604
-1.39378
-1.24912
-1.1831
-1.15068
-1.12963
-1.12055
-1.10324
-1.08538
-1.07515
-1.06546
-1.04639
-1.02376
-0.994274
-0.961699
-0.939135
-0.91458
-0.890534
-0.859299
-0.793924
-0.711441
-0.623088
-0.526689
-0.424709
-0.319266
-0.206165
-0.0913209
0.00935236
0.105376
0.203191
0.300935
0.399541
0.500318
0.598719
0.699637
0.815324
0.936524
1.06378
1.19257
1.30804
1.42065
1.52922
1.63765
1.76669
1.9027
2.02819
2.15041
2.28164
2.40509
2.53086
2.64083
2.68099
2.68643
2.67197
2.63956
2.61032
2.57389
2.52565
2.46828
2.39788
2.31777
2.23834
2.15415
2.05232
1.94782
1.83375
1.7241
1.66124
1.61757
1.58272
1.5543
1.5133
1.47008
1.42841
1.38704
1.35361
1.32326
1.2824
1.2387
1.20983
1.17681
1.14689
1.10452
0.9979
0.859789
0.712946
0.552453
0.380991
0.204658
0.0151354
-0.175032
-0.330614
-0.472533
-0.616685
-0.757668
-0.894227
-1.03231
-1.16112
-1.29339
-1.46367
-1.64688
-1.83936
-2.03302
-2.19774
-2.3528
-2.49799
-2.63784
-2.80528
-2.97843
-3.12392
-3.25667
-3.40577
-3.53491
-3.66119
-3.75025
-3.69436
-3.56146
-3.39178
-3.17966
-2.94309
-2.68231
-2.38277
-2.06224
-1.76376
-1.46192
-1.14143
-0.806119
-0.450962
-0.0757847
0.310807
0.716879
1.16319
1.63442
2.12679
2.63617
3.14678
3.66765
4.19859
4.74096
5.30915
5.89262
6.47612
7.06557
7.67258
8.28096
8.89858
9.50904
10.0637
10.593
11.1106
11.6169
12.1276
12.635
13.1341
13.6278
14.1167
14.6003
15.0834
15.5626
16.0291
16.4919
16.946
17.3998
17.8781
18.3635
18.852
19.3395
19.8088
20.2706
20.7247
21.1736
21.6339
22.0938
22.5387
22.9741
23.4092
23.8299
24.246
24.6405
24.9663
25.2548
25.5119
25.7448
25.9857
26.2128
26.4254
26.6175
26.7545
26.8586
26.9591
27.0432
27.0901
27.128
27.1367
27.1491
27.26
27.4052
27.5678
27.7354
27.8482
27.9429
28.0237
28.0956
28.2098
28.3327
28.409
28.4651
28.553
28.6098
28.6664
28.663
28.4125
28.0349
27.5952
27.0891
26.5616
26.0024
25.3895
24.7479
24.1259
23.4968
22.8541
22.1969
21.5061
20.7979
20.0761
19.3464
18.6298
17.9157
17.1981
16.4799
15.761
15.0418
14.3253
13.6106
12.8911
12.1721
11.4645
10.7638
10.0573
9.35929
8.67031
7.99778
7.37327
6.78196
6.1917
5.62358
5.12093
4.64295
4.20433
3.77653
3.24771
2.68843
2.17669
1.68131
1.15842
0.672098
0.176709
-0.252725
-0.393897
-0.393463
-0.311382
-0.158733
-0.0293502
0.123036
0.316771
0.541145
0.820564
1.13542
1.42972
1.7322
2.11175
2.48922
2.8956
3.26204
3.37151
3.36096
3.30495
3.1965
3.08381
2.95578
2.7852
2.60076
2.46184
2.33333
2.20331
2.07065
1.91236
1.74437
1.57178
1.39691
1.23485
1.07779
0.916585
0.756341
0.60489
0.454393
0.309156
0.162657
-0.010288
-0.193393
-0.368654
-0.575548
-0.713238
-0.78981
-1.39052
-1.89028
-1.82514
-2.08615
0.907075
5.0069
-1.53797
-10.7939
-6.30716
1.74854
1.54283
-0.714618
-1.36427
-1.81846
-1.9966
-2.01834
-1.86679
-1.60866
-1.63139
-1.76294
-1.3699
-1.05984
-1.22148
-1.04427
-3.92309
-7.82929
-1.68465
7.02739
2.7884
-4.80914
-4.61431
-2.48045
-1.85959
-1.41906
-1.2307
-1.18622
-1.30049
-1.48492
-1.48368
-1.43197
-1.41029
-1.38814
-1.36723
-1.34652
-1.3246
-1.30213
-1.28019
-1.2574
-1.23482
-1.21086
-1.1808
-1.14791
-1.11294
-1.07666
-1.04237
-1.00803
-0.973465
-0.938376
-0.899732
-0.85952
-0.821107
-0.782891
-0.741596
-0.701117
-0.659741
-0.620985
-0.596123
-0.578057
-0.562237
-0.549526
-0.538598
-0.528829
-0.522365
-0.516523
-0.504662
-0.491132
-0.476965
-0.46287
-0.453306
-0.445489
-0.437385
-0.429985
-0.421672
-0.412085
-0.410366
-0.409247
-0.389924
-0.36891
-0.344096
-0.323721
-0.345552
-0.387705
-0.41534
-0.446672
-0.517138
-0.588104
-0.675305
-0.747128
-0.692705
-0.581143
-0.475101
-0.353253
-0.194601
-0.0377459
0.145721
0.308678
0.307188
0.231759
0.142528
0.0272187
-0.101997
-0.233256
-0.390531
-0.540985
-0.596432
-0.611022
-0.617112
-0.608796
-0.598431
-0.586523
-0.560626
-0.534571
-0.544564
-0.568189
-0.588819
-0.610952
-0.635027
-0.655086
-0.678041
-0.6938
-0.672759
-0.633343
-0.588611
-0.535377
-0.47439
-0.409503
-0.335744
-0.260375
-0.204521
-0.155385
-0.102732
-0.049986
0.00138111
0.0559684
0.107255
0.16362
0.2481
0.344522
0.449474
0.558842
0.655517
0.750159
0.843416
0.937091
1.04757
1.16409
1.26865
1.36977
1.48479
1.59302
1.70348
1.79755
1.81539
1.79456
1.75958
1.70565
1.63845
1.56214
1.46738
1.36685
1.2947
1.23027
1.15969
1.08672
1.00895
0.923685
0.84041
0.74871
0.622834
0.482017
0.324885
0.160859
0.0210442
-0.116716
-0.250095
-0.387472
-0.572734
-0.777315
-0.964328
-1.14933
-1.35857
-1.5566
-1.76485
-1.9452
-1.98349
-1.95408
-1.88894
-1.79194
-1.70685
-1.61286
-1.50011
-1.37499
-1.23153
-1.07561
-0.927618
-0.77703
-0.598099
-0.420976
-0.232174
-0.0597581
0.0118003
0.0372783
0.0363321
0.0156262
0.00947593
-0.00341192
-0.00422612
-0.0146326
-0.0881087
-0.170629
-0.315121
-0.461092
-0.391325
-0.259594
-0.187169
-0.114419
-0.179592
-0.411342
-0.0658325
0.205689
-0.934616
-2.18508
-4.72822
-7.00675
-4.62111
-0.98447
4.23697
9.30815
8.15393
4.91038
0.566671
-4.04573
-4.7094
-3.99597
-3.02582
-1.78669
-1.59132
-1.72284
-1.79661
-1.93036
-1.98908
-2.05386
-2.22014
-2.44466
-2.66332
-2.95922
-3.27217
-3.69624
-4.51795
-5.54441
-6.69229
-7.94707
-9.18961
-10.4723
-11.8203
-13.2115
-14.6591
-16.1469
-17.6006
-19.0597
-20.6273
-22.187
-23.7796
-25.3078
-26.464
-27.4406
-28.3436
-29.161
-29.9565
-30.7166
-31.4013
-32.0519
-32.7586
-33.4666
-34.1523
-34.816
-35.4292
-36.0078
-36.5611
-37.0859
-37.5847
-38.057
-38.497
-38.9096
-39.3058
-39.676
-40.0233
-40.3412
-40.604
-40.8284
-41.0308
-41.2054
-41.3461
-41.4644
-41.5494
-41.6178
-41.7153
-41.8107
-41.9001
-41.9741
-41.995
-41.9886
-41.9549
-41.9015
-41.8731
-41.8409
-41.7658
-41.6655
-41.57
-41.4403
-41.3003
-41.1082
-40.7384
-40.2737
-39.7482
-39.168
-38.5846
-37.9727
-37.3234
-36.6418
-35.9141
-35.1526
-34.3823
-33.5925
-32.7594
-31.9151
-31.0414
-30.1729
-29.4064
-28.6778
-27.9783
-27.2912
-26.5436
-25.7869
-25.0213
-24.263
-23.5987
-22.9734
-22.3181
-21.6629
-21.0545
-20.4287
-19.834
-19.1936
-18.2869
-17.2645
-16.1631
-15.0147
-13.9653
-12.924
-11.8841
-10.8298
-9.62723
-8.36539
-7.17876
-6.00685
-4.73526
-3.50918
-2.24982
-1.1041
-0.518193
-0.202836
-0.0281265
0.0160165
0.0888461
0.119055
0.0637101
-0.0449856
-0.203423
-0.407221
-0.589428
-0.789319
-1.11247
-1.44413
-1.82467
-2.15953
-2.14839
-1.98166
-1.7581
-1.47203
-1.20031
-0.918865
-0.592131
-0.254804
0.0320341
0.303736
0.561315
0.812857
1.10003
1.38722
1.67657
1.9496
2.13964
2.28771
2.41942
2.52965
2.62581
2.71025
2.77343
2.8269
2.90237
2.98057
3.04535
3.10216
3.15505
3.19568
3.23116
3.25059
3.21999
3.16081
3.08927
3.00124
2.89607
2.78009
2.64725
2.50734
2.3892
2.27558
2.15273
2.02548
1.8958
1.75762
1.62066
1.47307
1.28284
1.07316
0.846552
0.611086
0.396197
0.182454
-0.0293456
-0.244673
-0.498205
-0.766948
-1.01858
-1.26704
-1.53788
-1.79783
-2.06468
-2.30476
-2.41529
-2.46218
-2.47785
-2.46214
-2.44553
-2.41669
-2.36441
-2.29897
-2.23359
-2.16136
-2.08828
-2.00914
-1.9056
-1.79573
-1.67559
-1.5577
-1.48349
-1.4272
-1.37411
-1.32624
-1.27627
-1.22512
-1.17746
-1.12807
-1.0639
-0.992212
-0.920773
-0.846232
-0.76187
-0.674055
-0.586428
-0.498283
-0.420381
-0.351432
-0.255982
-0.164829
-0.136085
-0.11092
-0.156469
-0.190086
0.00707886
0.257941
0.616093
0.962466
0.909725
0.736191
0.479515
0.224897
0.325797
0.55897
0.845455
1.16758
1.37021
1.54695
1.72149
1.89992
2.17409
2.48442
2.74996
2.99468
3.31922
3.63458
3.78735
3.905
3.874
3.56242
4.30376
5.35537
2.69966
-0.930442
0.226442
2.60678
2.02391
0.682966
-0.0651835
-0.750527
-1.42417
-2.03687
-2.62113
-3.12959
-3.40782
-3.56543
-3.64883
-3.67035
-3.70738
-3.72868
-3.70825
-3.66803
-3.63037
-3.58453
-3.54872
-3.50953
-3.42444
-3.33732
-3.23396
-3.14924
-3.19222
-3.2925
-3.42297
-3.5784
-3.71226
-3.84989
-4.00002
-4.16026
-4.34905
-4.55382
-4.74766
-4.94447
-5.17348
-5.4003
-5.64374
-5.86953
-5.97451
-6.02737
-6.05155
-6.05584
-6.09338
-6.13427
-6.17129
-6.205
-6.20468
-6.19091
-6.20615
-6.22888
-6.21222
-6.20998
-6.19947
-6.22803
-6.44788
-6.76267
-7.1131
-7.50844
-7.92691
-8.36409
-8.84165
-9.3313
-9.76193
-10.1757
-10.5982
-11.023
-11.4582
-11.9048
-12.3457
-12.7971
-13.2989
-13.8203
-14.3629
-14.9113
-15.4157
-15.9104
-16.392
-16.8724
-17.4195
-17.9888
-18.5187
-19.0358
-19.5881
-20.1134
-20.644
-21.1179
-21.3431
-21.4419
-21.4805
-21.4537
-21.406
-21.3273
-21.1941
-21.0321
-20.8927
-20.7465
-20.5856
-20.4084
-20.1924
-19.9552
-19.7012
-19.4347
-19.1768
-18.917
-18.6429
-18.3617
-18.0848
-17.8014
-17.5175
-17.2244
-16.8873
-16.5289
-16.1754
-15.8167
-15.4368
-15.0586
-14.6696
-14.2936
-14.004
-13.7549
-13.5186
-13.2995
-13.0864
-12.8786
-12.6863
-12.497
-12.2796
-12.0528
-11.8281
-11.6031
-11.3816
-11.1641
-10.9439
-10.7279
-10.5322
-10.3449
-10.1655
-9.9891
-9.79932
-9.60728
-9.41255
-9.21839
-9.04518
-8.8797
-8.70241
-8.52203
-8.35598
-8.18328
-8.0113
-7.82265
-7.55834
-7.25362
-6.94109
-6.60854
-6.24138
-5.86049
-5.45637
-5.04927
-4.70323
-4.37967
-4.04913
-3.72109
-3.39784
-3.06802
-2.74983
-2.42063
-2.01829
-1.58648
-1.13548
-0.675707
-0.251566
0.16387
0.57295
0.979119
1.42186
1.87512
2.29225
2.69578
3.13329
3.54922
3.96571
4.33477
4.49943
4.55716
4.57768
4.54347
4.45739
4.34082
4.16623
3.97342
3.878
3.80907
3.71312
3.60638
3.48996
3.344
3.20493
3.02787
2.69663
2.29496
1.82485
1.31985
0.89853
0.478186
0.0642258
-0.37147
-0.984215
-1.67319
-2.30417
-2.93504
-3.66582
-4.36432
-5.1088
-5.75938
-5.89433
-5.7884
-5.56263
-5.22923
-4.94498
-4.63819
-4.26953
-3.86756
-3.42522
-2.95381
-2.52662
-2.10243
-1.57352
-1.05874
-0.515702
-0.0432494
0.0446186
-0.053855
-0.23198
-0.498899
-0.782676
-1.10153
-1.49344
-1.91902
-2.29893
-2.67921
-3.07642
-3.49088
-3.94955
-4.43314
-4.93751
-5.45728
-5.97258
-6.49582
-7.02366
-7.56216
-8.1339
-8.71988
-9.32142
-9.92941
-10.5059
-11.0736
-11.658
-12.2476
-12.827
[truncated: 430 more rows]
