# Supplementary material for: Investigation of microseismic signal denoising using an improved wavelet adaptive thresholding method
Source: Sci Rep. 2022 Dec 23;12:22186. doi: 10.1038/s41598-022-26576-2 (PMC9789042; doi:10.1038/s41598-022-26576-2)
Supplement: Supplementary file 1 — Supplementary Information. [file 41598_2022_26576_MOESM1_ESM.zip › Supplementary material_20220811v2/The method proposed by Huai-liang handles microseismic simulation signals.xlsx]

## Sheet: Sheet1
0.0534535
0.0484277
0.0433971
0.0383678
0.0332687
0.0281203
0.0232555
0.0187004
0.0143143
0.0101918
0.00612566
0.00211012
-0.00166452
-0.00523577
-0.00881622
-0.012396
-0.0158928
-0.0193539
-0.0225964
-0.0256048
-0.0285053
-0.0312527
-0.0338717
-0.0363736
-0.0387106
-0.0408891
-0.0429184
-0.0447901
-0.0465028
-0.0480544
-0.0513806
-0.0566789
-0.0630403
-0.0710272
-0.0795251
-0.0884939
-0.099005
-0.110859
-0.113759
-0.106832
-0.0948044
-0.0747649
-0.0529494
-0.0296262
0.000939157
0.0375671
0.027755
-0.0329766
-0.120678
-0.250231
-0.295908
-0.246739
-0.175931
-0.0501522
0.00294543
-0.0308142
-0.0619903
-0.123765
-0.151783
-0.133889
-0.128084
-0.116867
-0.112237
-0.12117
-0.123975
-0.125166
-0.126886
-0.126724
-0.127365
-0.128521
-0.1295
-0.130709
-0.132067
-0.133592
-0.135159
-0.136761
-0.13854
-0.140471
-0.142326
-0.144106
-0.14591
-0.147685
-0.149607
-0.151692
-0.153809
-0.156001
-0.158118
-0.160133
-0.162149
-0.16412
-0.166108
-0.168119
-0.170084
-0.172015
-0.174076
-0.176269
-0.178526
-0.180887
-0.183241
-0.185579
-0.187992
-0.190457
-0.192727
-0.194788
-0.196739
-0.198511
-0.200268
-0.202015
-0.203609
-0.205081
-0.206575
-0.208083
-0.209554
-0.211021
-0.212357
-0.213552
-0.214695
-0.215754
-0.216927
-0.21824
-0.219577
-0.220997
-0.222403
-0.223787
-0.225248
-0.226767
-0.228169
-0.229452
-0.230689
-0.231836
-0.233024
-0.234259
-0.235444
-0.236606
-0.237836
-0.239131
-0.240471
-0.241879
-0.243279
-0.244671
-0.246114
-0.247593
-0.24908
-0.250581
-0.252101
-0.253634
-0.255215
-0.256846
-0.258508
-0.260208
-0.261849
-0.263421
-0.264976
-0.266487
-0.268006
-0.269539
-0.271034
-0.272502
-0.274021
-0.275591
-0.277182
-0.278812
-0.280423
-0.282011
-0.283621
-0.285241
-0.286889
-0.288572
-0.290272
-0.291997
-0.293745
-0.295517
-0.297319
-0.299151
-0.300984
-0.302818
-0.304666
-0.306523
-0.308407
-0.310321
-0.312249
-0.314197
-0.316169
-0.318165
-0.320187
-0.322234
-0.324302
-0.32639
-0.328504
-0.330641
-0.332805
-0.334997
-0.337216
-0.339461
-0.341734
-0.344035
-0.346364
-0.348723
-0.35066
-0.352131
-0.353345
-0.354173
-0.354872
-0.355453
-0.355665
-0.355556
-0.355448
-0.35533
-0.355073
-0.354748
-0.354092
-0.35308
-0.351902
-0.350491
-0.349157
-0.347944
-0.346657
-0.345387
-0.343992
-0.342458
-0.340933
-0.339387
-0.337521
-0.335329
-0.332935
-0.330263
-0.327526
-0.324736
-0.321725
-0.318537
-0.316891
-0.316941
-0.317918
-0.320313
-0.323103
-0.326252
-0.330725
-0.336337
-0.341914
-0.347501
-0.353561
-0.359832
-0.367291
-0.376023
-0.385339
-0.395479
-0.405208
-0.414344
-0.423659
-0.432791
-0.442317
-0.452299
-0.462133
-0.471937
-0.482886
-0.495001
-0.507796
-0.521567
-0.535476
-0.549469
-0.564213
-0.579526
-0.587058
-0.586031
-0.580221
-0.567222
-0.551977
-0.534646
-0.51056
-0.480604
-0.450531
-0.420136
-0.387115
-0.352772
-0.312306
-0.26531
-0.21515
-0.160651
-0.122257
-0.102328
-0.0903669
-0.092326
-0.0971465
-0.104246
-0.124546
-0.156008
-0.182551
-0.204396
-0.22816
-0.250042
-0.282652
-0.326988
-0.373793
-0.426047
-0.462725
-0.480809
-0.492413
-0.491297
-0.48754
-0.481882
-0.463635
-0.434665
-0.413754
-0.400935
-0.38819
-0.380071
-0.362541
-0.334501
-0.306582
-0.27552
-0.252112
-0.23854
-0.227325
-0.221824
-0.218212
-0.21601
-0.220189
-0.230071
-0.233726
-0.230911
-0.227036
-0.219138
-0.215578
-0.217036
-0.21694
-0.217212
-0.21598
-0.212334
-0.208544
-0.203888
-0.197936
-0.190829
-0.182092
-0.171601
-0.163307
-0.157418
-0.151909
-0.147792
-0.107572
-0.0274069
0.0742657
0.208219
0.0480948
-0.438553
-1.08877
-1.99543
-1.59827
0.254582
2.74482
6.30859
3.11472
-7.61686
-7.45515
2.87365
4.25768
-0.546099
-0.990745
0.182962
0.0875914
-0.0495013
-0.00761107
-0.000699282
0.00635983
0.0135708
0.020903
0.0283748
0.0358984
0.0434668
0.0511383
0.0588911
0.0667741
0.0747958
0.0829154
0.0911466
0.099378
0.107595
0.115861
0.124143
0.132498
0.140933
0.149387
0.157874
0.166449
0.17511
0.183835
0.192637
0.201465
0.210316
0.219223
0.228174
0.236596
0.244433
0.251942
0.258956
0.265808
0.272507
0.278733
0.284543
0.288469
0.290303
0.290755
0.289369
0.286878
0.283288
0.277798
0.270512
0.273063
0.286481
0.305341
0.332941
0.342858
0.332778
0.318245
0.292273
0.280674
0.28638
0.29111
0.301579
0.304916
0.298629
0.29437
0.288613
0.284546
0.283643
0.281564
0.279436
0.277205
0.274359
0.271873
0.26959
0.266921
0.263966
0.260864
0.257515
0.254277
0.251172
0.247957
0.244715
0.240802
0.23613
0.231068
0.225427
0.219524
0.213385
0.20668
0.199471
0.19231
0.185197
0.177902
0.170559
0.162755
0.154457
0.145981
0.137232
0.128963
0.121284
0.113774
0.106658
0.0995766
0.0925086
0.0858417
0.0795131
0.072862
0.0658924
0.058892
0.0517043
0.0448326
0.0383203
0.0317949
0.0253771
0.0186658
0.011586
0.00441834
-0.00295812
-0.0103902
-0.0178556
-0.0255387
-0.0334083
-0.0410205
-0.0483628
-0.0556286
-0.0627048
-0.0698962
-0.0772235
-0.0844397
-0.0916114
-0.0994543
-0.108012
-0.116995
-0.126602
-0.136361
-0.146258
-0.156709
-0.167623
-0.178577
-0.189592
-0.20082
-0.212167
-0.224005
-0.23636
-0.248977
-0.261944
-0.276261
-0.292012
-0.308799
-0.326915
-0.345737
-0.365259
-0.386064
-0.408048
-0.430596
-0.453749
-0.477756
-0.502488
-0.528499
-0.555842
-0.584156
-0.613585
-0.627723
-0.624864
-0.612799
-0.586758
-0.556075
-0.521097
-0.472799
-0.412852
-0.35319
-0.293476
-0.228834
-0.161998
-0.0832305
0.00829719
0.105664
0.211238
0.252611
0.221777
0.15446
0.0295535
-0.112857
-0.271023
-0.484226
-0.745231
-0.999214
-1.24735
-1.51221
-1.78106
-2.09779
-2.46607
-2.85423
-3.27285
-3.36679
-3.0968
-2.63716
-1.88419
-1.03475
-0.0970776
1.12187
2.58676
3.38881
3.46814
3.23481
2.44012
1.66593
0.942679
-0.238782
-1.7616
-2.64532
-2.86394
-2.80826
-2.22306
-1.81547
-1.62123
-1.06883
-0.306591
0.123455
0.239722
0.199993
-0.127977
-0.279405
-0.23673
-0.34238
-0.49719
-0.571707
-0.591374
-0.548429
-0.415681
-0.357316
-0.373716
-0.360803
-0.352924
-0.344763
-0.326162
-0.324225
-0.336035
-0.336113
-0.327312
-0.320126
-0.309976
-0.302504
-0.298759
-0.292887
-0.286257
-0.279832
-0.272898
-0.265937
-0.258925
-0.252335
-0.246305
-0.240519
-0.235156
-0.229684
-0.224066
-0.218736
-0.213577
-0.207399
-0.200133
-0.192257
-0.183439
-0.174471
-0.165375
-0.155461
-0.144879
-0.134326
-0.123766
-0.112951
-0.102037
-0.0904111
-0.0780266
-0.0653082
-0.0521085
-0.0393768
-0.0272439
-0.0151489
-0.00336858
0.00855601
0.0206657
0.0324851
0.0441047
0.0563721
0.0692948
0.0825204
0.0962591
0.109888
0.123365
0.137171
0.151168
0.164018
0.175638
0.186552
0.196385
0.206018
0.215469
0.223957
0.231644
0.23931
0.246909
0.254153
0.261213
0.267391
0.272629
0.2774
0.28153
0.286111
0.291286
0.296405
0.30178
0.306874
0.311632
0.316601
0.321667
0.325852
0.32914
0.33193
0.333976
0.335987
0.338009
0.339479
0.340553
0.341985
0.343785
0.345708
0.347953
0.349947
0.351676
0.353603
0.355616
0.357368
0.358889
0.360276
0.361453
0.362758
0.364211
0.365588
0.366967
0.367621
0.367456
0.366877
0.365672
0.364212
0.362523
0.360231
0.357405
0.35465
0.351962
0.349095
0.346192
0.342798
0.338877
0.334776
0.330389
0.326903
0.324476
0.322476
0.321254
0.320209
0.31931
0.319182
0.319718
0.319935
0.319845
0.319869
0.319776
0.32033
0.321597
0.323018
0.324776
0.326189
0.327138
0.328085
0.328827
0.329641
0.330565
0.331278
0.331838
0.332969
0.334691
0.33669
0.339152
0.341574
0.343923
0.346605
0.349509
0.351597
0.352812
0.353564
0.353567
0.353517
0.353435
0.352716
0.351491
0.35036
0.349293
0.348076
0.346845
0.345069
0.342709
0.340131
0.337207
0.334779
0.332962
0.331261
0.329921
0.328534
0.327065
0.325935
0.325064
0.323706
0.321856
0.319823
0.317422
0.315203
0.313204
0.311001
0.308717
0.307149
0.306333
0.305985
0.306324
0.306795
0.307386
0.308576
0.310263
0.312031
0.313912
0.316049
0.318354
0.321218
0.324671
0.328458
0.332674
0.336502
0.339842
0.343156
0.346212
0.349431
0.35285
0.356049
0.359113
0.362738
0.366928
0.371402
0.376333
0.381205
0.385984
0.39107
0.396348
0.402541
0.409767
0.417609
0.426288
0.435489
0.445194
0.455769
0.467162
0.478713
0.490428
0.502605
0.515089
0.528382
0.54253
0.557167
0.572416
0.58335
0.589432
0.593062
0.592802
0.591401
0.588971
0.582826
0.573458
0.564562
0.556051
0.546403
0.536472
0.523281
0.506579
0.488501
0.468327
0.470138
0.496592
0.535863
0.594977
0.660579
0.732102
0.822635
0.929777
0.987411
0.991009
0.97047
0.907617
0.844469
0.783171
0.68671
0.56346
0.48838
0.463671
0.459045
0.49407
0.515128
0.519458
0.550588
0.59727
0.61734
0.612135
0.594138
0.55304
0.524747
0.510642
0.484195
0.453069
0.429039
0.410303
0.396629
0.390624
0.378573
0.360403
0.345126
0.329899
0.313933
0.298053
0.280636
0.261632
0.243999
0.227597
0.210912
0.194537
0.176302
0.155888
0.134747
0.112265
0.0892197
0.0657344
0.0408903
0.0148528
-0.0108844
-0.0363253
-0.0620852
-0.087803
-0.114575
-0.142482
-0.170686
-0.199437
-0.224907
-0.246612
-0.266526
-0.283512
-0.299569
-0.314787
-0.327123
-0.336928
-0.347262
-0.358071
-0.368054
-0.377919
-0.385251
-0.389837
-0.393424
-0.395425
-0.398156
-0.402002
-0.405416
-0.409082
-0.412016
-0.414089
-0.416397
-0.418733
-0.418128
-0.414462
-0.409017
-0.401013
-0.392445
-0.383429
-0.3723
-0.359476
-0.356809
-0.365295
-0.379659
-0.403275
-0.428911
-0.456312
-0.492147
-0.535081
-0.55512
-0.550273
-0.53393
-0.497852
-0.461303
-0.425236
-0.372761
-0.307712
-0.354281
-0.52274
-0.757219
-1.09287
-1.22321
-1.12153
-0.96524
-0.672929
-0.5629
-0.670067
-0.772769
-0.953715
-1.05144
-1.03587
-1.05219
-1.05665
-1.06935
-1.10678
-1.12446
-1.13084
-1.13725
-1.13794
-1.1341
-1.12615
-1.11722
-1.10795
-1.09643
-1.08374
-1.06509
-1.0401
-1.01207
-0.979821
-0.950414
-0.924815
-0.898775
-0.874336
-0.848076
-0.819659
-0.792595
-0.766188
-0.734005
-0.695956
-0.654683
-0.608569
-0.562275
-0.516095
-0.466361
-0.414099
-0.375392
-0.351467
-0.335511
-0.332086
-0.331074
-0.332178
-0.3446
-0.366487
-0.387594
-0.408381
-0.43276
-0.458433
-0.494194
-0.540758
-0.592029
-0.650153
-0.569319
-0.334065
-0.0142617
0.432552
0.924118
1.45728
2.11199
2.87352
3.63484
4.39883
5.2094
6.04197
6.98358
8.04163
9.15415
10.3423
11.3693
12.2057
12.9792
13.6204
14.2529
14.8844
15.3907
15.795
16.2931
16.8838
17.4861
18.1469
18.716
19.1821
19.6572
20.1064
20.5056
20.8634
21.1648
21.4046
21.6213
21.8121
21.9528
22.05
22.0769
22.0275
21.918
21.7392
21.4972
21.1917
20.8109
20.3546
20.0015
19.7665
19.5644
19.4449
19.3005
19.1254
19.0174
18.9554
18.8136
18.5942
18.3444
18.0341
17.7641
17.541
17.2902
17.0348
16.6563
16.1349
15.543
14.8446
14.0904
13.2844
12.3685
11.3515
10.3452
9.35017
8.31678
7.27199
6.1333
4.89371
3.61564
2.27958
1.10072
0.107293
-0.816054
-1.60558
-2.3711
-3.11866
-3.73517
-4.24034
-4.81412
-5.45482
-6.08603
-6.75034
-7.30878
-7.74981
-8.17589
-8.55395
-8.98352
-9.48421
-9.98399
-10.5131
-11.0357
-11.5462
-12.0892
-12.6573
-13.1371
-13.525
-13.8708
-14.1455
-14.4262
-14.7182
-14.9584
-15.1638
-15.3811
-15.6074
-15.832
-16.066
-16.2667
-16.4329
-16.5951
-16.7444
-16.8697
-16.9731
-17.0537
-17.1091
-17.1538
-17.188
-17.2023
-17.1998
-17.1297
-16.9859
-16.7943
-16.5399
-16.2493
-15.9236
-15.5359
-15.0909
-14.6264
-14.1417
-13.6206
-13.0718
-12.465
-11.7975
-11.0909
-10.3378
-9.65741
-9.06368
-8.49497
-7.98603
-7.47277
-6.95173
-6.48647
-6.06515
-5.59294
-5.07102
-4.5385
-3.97293
-3.44839
-2.97071
-2.48538
-2.00988
-1.47073
-0.855297
-0.211305
0.483362
1.19823
1.92995
2.71365
3.5435
4.34502
5.11692
5.89167
6.65071
7.44703
8.28455
9.12166
9.97032
10.7187
11.3506
11.9269
12.4138
12.8653
13.2841
13.6119
13.8577
14.1175
14.3902
14.6335
14.8698
15.0249
15.0919
15.125
15.1059
15.0982
15.1128
15.1058
15.0959
15.0572
14.986
14.9115
14.8283
14.6673
14.4262
14.1344
13.7741
13.3923
12.992
12.5344
12.0295
11.603
11.2628
10.9566
10.7195
10.4691
10.2027
9.99256
9.82304
9.61713
9.37813
9.13383
8.86664
8.6428
8.46705
8.29289
8.13602
7.89772
7.56392
7.19305
6.75612
6.29998
5.82867
5.29282
4.70147
4.14331
3.61896
3.09109
2.58152
2.0249
1.41651
0.806644
0.180436
-0.400268
-0.923674
-1.42946
-1.8983
-2.35387
-2.79818
-3.20152
-3.56771
-3.96004
-4.37896
-4.79549
-5.22483
-5.62095
-5.97967
-6.33587
-6.67853
-7.03216
-7.4026
-7.76996
-8.14188
-8.51154
-8.87728
-9.24932
-9.62621
-9.97544
-10.2957
-10.6015
-10.8845
-11.1659
-11.4471
-11.7104
-11.9603
-12.1831
-12.3749
-12.5452
-12.6892
-12.8101
-12.9079
-12.9762
-13.015
-13.0406
-13.0528
-13.0431
-13.0154
-12.9574
-12.8678
-12.7551
-12.616
-12.4552
-12.2738
-12.0669
-11.8355
-11.5783
-11.2945
-10.9856
-10.6509
-10.2826
-9.87968
-9.44536
-8.97719
-8.47962
-7.95257
-7.39148
-6.79697
-6.27136
-5.82423
-5.40783
-5.05146
-4.69486
-4.33556
-4.03025
-3.76778
-3.47556
-3.15558
-2.83655
-2.50168
-2.21027
-1.967
-1.72939
-1.51161
-1.24194
-0.909362
-0.558475
-0.168102
0.229385
0.630718
1.07097
1.54376
1.98054
2.38033
2.7722
3.13906
3.53026
3.94925
4.35734
4.76559
5.1375
5.46491
5.7727
6.04903
6.30549
6.54312
6.745
6.91269
7.08408
7.25928
7.42016
7.57562
7.69801
7.78448
7.85557
7.90441
7.96635
8.04675
8.12361
8.20733
8.28148
8.34438
8.41347
8.48545
8.42789
8.23007
7.95228
7.55729
7.12582
6.66136
6.0902
5.42772
5.29802
5.75357
6.51048
7.74538
8.05897
7.33068
6.38585
4.85596
4.09402
4.25528
4.38053
4.82245
4.91035
4.51419
4.24392
3.9161
3.62025
3.42621
3.14434
2.81163
2.47048
2.09632
1.69796
1.2759
0.855487
0.440959
0.017684
-0.406287
-0.857172
-1.33699
-1.82557
-2.32898
-2.79001
-3.20066
-3.59213
-3.9473
-4.29431
-4.63471
-4.93867
-5.21111
-5.50088
-5.80751
-6.10988
-6.41948
-6.69869
-6.94426
-7.18381
-7.4083
-7.65009
-7.91496
-8.18073
-8.45708
-8.73108
-9.00096
-9.28176
-9.57084
-9.83334
-10.0683
-10.2908
-10.4919
-10.6957
-10.9038
-11.0968
-11.2799
-11.3899
-11.4181
-11.3975
-11.3089
-11.1834
-11.0223
-10.7921
-10.498
-10.192
-9.87306
-9.51818
-9.13924
-8.69504
-8.18159
-7.62829
-7.02488
-6.5307
-6.16436
-5.84308
-5.6132
-5.38885
-5.16525
-5.02723
-4.95882
-4.83246
-4.6495
-4.46238
-4.2407
-4.08373
-3.99914
-3.91351
-3.85014
-3.71616
-3.49506
-3.2479
-2.94654
-2.62829
-2.29734
-1.90964
-1.47223
-1.08066
-0.736584
-0.397972
-0.0885939
0.25937
0.651068
1.03329
1.42143
1.7804
2.10066
2.40967
2.69569
2.96634
3.22297
3.4507
3.65036
3.86752
4.10324
4.33533
4.57493
4.79075
4.97974
5.16631
5.34299
5.51554
5.687
5.84898
6.00363
6.15271
6.29541
6.43274
6.56493
6.6771
6.76811
6.84516
6.90418
6.95372
6.99429
7.01806
7.02672
7.02109
7.00005
6.96415
6.91311
6.84422
6.75712
6.65265
6.52992
6.39097
6.23572
6.06226
5.87089
5.66014
5.42952
5.17973
4.91016
4.67755
4.48759
4.31304
4.17023
4.02639
3.88007
3.76245
3.66748
3.5533
3.42084
3.28685
3.14157
3.01868
2.92082
2.82363
2.73512
2.61546
2.45842
2.28881
2.09479
1.8941
1.68849
1.45851
1.20761
0.974084
0.758454
0.544333
0.341242
0.121568
-0.116679
-0.351939
-0.590439
-0.810825
-1.00849
-1.19786
-1.37209
-1.53827
-1.69708
-1.83855
-1.9637
-2.09591
-2.23541
-2.37116
-2.50878
-2.63146
-2.73757
-2.83987
-2.93427
-3.02817
-3.12352
-3.21369
-3.30102
-3.3838
-3.46141
-3.53672
-3.6093
-3.66821
-3.71285
-3.74815
-3.77116
-3.7888
-3.80147
-3.80317
-3.79533
-3.80363
-3.82985
-3.86284
-3.90974
-3.95419
-3.99552
-4.0483
-4.10939
-4.16234
-4.20771
-4.25154
-4.29001
-4.33695
-4.39332
-4.44926
-4.50803
-4.55047
-4.57374
-4.58928
-4.59143
-4.58901
-4.5828
-4.56326
-4.53208
-4.50669
-4.48722
-4.46622
-4.44797
-4.4196
-4.38017
-4.33951
-4.29468
-4.23226
-4.15192
-4.05776
-3.9461
-3.82688
-3.70016
-3.55762
-3.40106
-3.2363
-3.06263
-2.87823
-2.68423
-2.47458
-2.24874
-2.01044
-1.75813
-1.50435
-1.25052
-0.989425
-0.72458
-0.449328
-0.163029
0.127941
0.425
0.738835
1.0696
1.41312
1.77214
2.13885
2.51283
2.90029
3.29955
3.6389
3.91171
4.15041
4.33437
4.50624
4.66745
4.77782
4.84507
4.9186
4.99668
5.05963
5.11866
5.13258
5.09794
5.04369
4.95979
4.89792
4.86563
4.83076
4.80835
4.77438
4.72627
4.6893
4.65856
4.58481
4.46718
4.32613
4.1492
3.97157
3.79546
3.59294
3.37172
3.18314
3.02916
2.89102
2.78269
2.66775
2.54523
2.44579
2.36246
2.26819
2.16478
2.06104
1.951
1.85951
1.78829
1.72047
1.66199
1.56771
1.43174
1.27987
1.09902
0.911605
0.719449
0.499631
0.256521
0.0288968
-0.183107
-0.395513
-0.598809
-0.821913
-1.06687
-1.31154
-1.56248
-1.78071
-1.95981
-2.12279
-2.25772
-2.38174
-2.49599
-2.58087
-2.63929
-2.70745
-2.78528
-2.85661
-2.93004
-2.99131
-3.03929
-3.08818
-3.1352
-3.07866
-2.91044
-2.67669
-2.34884
-2.4941
-3.16712
-4.07522
-5.37735
-4.17355
-0.176331
-0.16874
-3.87819
-4.29589
-2.43596
-2.16217
-2.47047
-2.33931
-2.22225
-2.18396
-2.15681
-2.12788
-2.09629
-2.08479
-2.08848
-2.08322
-2.07008
-2.05777
-2.04082
-2.04002
-2.0569
-2.07687
-2.10489
-2.11028
-2.0887
-2.05836
-2.01027
-1.95898
-1.90578
-1.83536
-1.75055
-1.67899
-1.6209
-1.56468
-1.51715
-1.458
-1.38578
-1.31617
-1.24458
-1.17064
-1.09603
-1.01761
-0.935694
-0.854174
-0.772828
-0.690073
-0.606726
-0.517189
-0.420898
-0.321137
-0.216388
-0.109416
-0.000536932
0.112918
0.230337
0.345894
0.459377
0.573125
0.685594
0.800784
0.918873
1.03652
1.15453
1.27591
1.4005
1.52738
1.65724
1.78743
1.91779
2.0502
2.18406
2.28917
2.36258
2.41797
2.44655
2.46606
2.477
2.46247
2.42558
2.38738
2.34707
2.29612
2.23925
2.15889
2.0535
1.93532
1.80002
1.66943
1.54669
1.41808
1.28992
1.15196
1.00304
0.853797
0.702085
0.526932
0.327884
0.113567
-0.121377
-0.362089
-0.607696
-0.870123
-1.14617
-1.36938
-1.53438
-1.67012
-1.75771
-1.83827
-1.91313
-1.94462
-1.94029
-1.94376
-1.9533
-1.95212
-1.95009
-1.91031
-1.82983
-1.73448
-1.61532
-1.5222
-1.46227
-1.40513
-1.3653
-1.3193
-1.2648
-1.2264
-1.19939
-1.13741
-1.03981
-0.925877
-0.783993
-0.647634
-0.519007
-0.3718
-0.213426
-0.0870646
0.00589728
0.0804716
0.124949
0.161478
0.18981
0.188093
0.159614
0.210117
0.346218
0.519124
0.757423
0.638621
0.12214
-0.567566
-1.54783
-0.762384
1.99465
1.95351
-0.687478
-1.02527
0.228357
0.37662
0.121566
0.173664
0.21662
0.207151
0.192156
0.187359
0.194425
0.194299
0.192539
0.193878
0.196701
0.202771
0.212933
0.219927
0.22391
0.229182
0.234276
0.242722
0.25526
0.269202
0.285615
0.303745
0.323405
0.345925
0.371172
0.388721
0.397787
0.403244
0.402212
0.401054
0.400115
0.393676
0.383
0.374874
0.369127
0.363286
0.358964
0.350612
0.337876
0.324809
0.310141
0.297796
0.288575
0.279702
0.272391
0.265322
0.258312
0.253119
0.249506
0.243205
0.234128
0.224207
0.212383
0.20163
0.19219
0.181715
0.170889
0.163101
0.158442
0.155819
0.156157
0.156976
0.158245
0.162038
0.167898
0.17432
0.181472
0.189817
0.199056
0.210712
0.224909
0.240688
0.258434
0.254768
0.22724
0.187106
0.127581
0.0618889
-0.00943046
-0.0991712
-0.204942
-0.266753
-0.280632
[truncated: 2,000 more rows]
