# Supplementary material for: Investigation of microseismic signal denoising using an improved wavelet adaptive thresholding method
Source: Sci Rep. 2022 Dec 23;12:22186. doi: 10.1038/s41598-022-26576-2 (PMC9789042; doi:10.1038/s41598-022-26576-2)
Supplement: Supplementary file 1 — Supplementary Information. [file 41598_2022_26576_MOESM1_ESM.zip › Supplementary material_20220811v2/The method proposed by Huai-liang to deal with blasting monitoring signals.xlsx]

## Sheet: Sheet1
0.308172
0.276209
0.237109
0.196293
0.155643
0.118048
0.085526
0.0593885
0.0395093
0.0249833
0.0150094
0.00833815
0.00408353
0.00177324
-0.000263607
-0.00365488
-0.00801354
-0.0125568
-0.0165119
-0.0188878
-0.0198123
-0.0197612
-0.0186624
-0.0164841
-0.0132554
-0.00895298
-0.00369643
0.00236724
0.0092372
0.0169503
0.0255078
0.0349142
0.0452123
0.0564651
0.0686702
0.0818339
0.0960356
0.111324
0.127812
0.145598
0.164519
0.184347
0.204873
0.22585
0.247156
0.268713
0.290322
0.311801
0.333028
0.353855
0.374259
0.394225
0.413512
0.431871
0.449079
0.464902
0.479388
0.492697
0.504812
0.515752
0.525661
0.534627
0.542894
0.550708
0.557865
0.564063
0.569085
0.572659
0.574729
0.575349
0.574318
0.571484
0.566935
0.56073
0.553195
0.544697
0.535015
0.52389
0.511141
0.496545
0.480495
0.463643
0.446132
0.428168
0.410282
0.392841
0.37656
0.362106
0.348925
0.336158
0.323081
0.308806
0.292962
0.275401
0.255437
0.232449
0.206227
0.176506
0.143465
0.107373
0.0675615
0.0233087
-0.0258825
-0.0805373
-0.140238
-0.204099
-0.271972
-0.343576
-0.417866
-0.493929
-0.570414
-0.645912
-0.720796
-0.79594
-0.871517
-0.947886
-1.02522
-1.10327
-1.18269
-1.26396
-1.34585
-1.42679
-1.505
-1.5784
-1.64645
-1.70893
-1.7649
-1.81359
-1.85377
-1.8838
-1.90329
-1.9119
-1.90777
-1.88928
-1.85458
-1.80194
-1.73236
-1.64788
-1.54954
-1.43877
-1.31732
-1.18651
-1.04886
-0.906947
-0.760809
-0.609974
-0.454391
-0.293737
-0.12879
0.0391002
0.209735
0.382733
0.556551
0.729662
0.899754
1.06434
1.22294
1.37533
1.52082
1.65891
1.78756
1.90403
2.00717
2.0958
2.16735
2.21967
2.25011
2.25623
2.23902
2.20076
2.14287
2.06723
1.97593
1.87082
1.75443
1.62935
1.49658
1.35625
1.20917
1.05644
0.897037
0.72993
0.557005
0.378678
0.197134
0.01693
-0.169173
-0.365969
-0.56538
-0.761907
-0.931674
-1.0527
-1.14117
-1.21542
-1.30835
-1.45321
-1.62845
-1.80359
-1.94648
-2.0228
-2.04529
-2.03835
-2.01829
-2.00406
-1.99213
-1.97179
-1.94099
-1.89688
-1.84147
-1.77921
-1.71084
-1.63698
-1.55847
-1.47574
-1.38953
-1.30068
-1.20972
-1.11703
-1.02348
-0.929865
-0.836163
-0.742345
-0.648222
-0.55355
-0.459419
-0.367345
-0.278189
-0.192926
-0.112596
-0.037923
0.0298168
0.0894504
0.141303
0.186081
0.224457
0.257337
0.284972
0.307409
0.325268
0.33914
0.349397
0.356497
0.360538
0.361585
0.360412
0.357831
0.354614
0.351544
0.348617
0.34553
0.342328
0.338955
0.335232
0.331087
0.326148
0.320037
0.313094
0.305837
0.298628
0.291897
0.285867
0.280612
0.276464
0.273719
0.272287
0.272007
0.272658
0.27396
0.275887
0.278473
0.281606
0.285187
0.289077
0.293085
0.297152
0.301221
0.305052
0.308411
0.311043
0.312694
0.313392
0.31326
0.312325
0.310654
0.308319
0.305354
0.301898
0.298089
0.293861
0.289103
0.28374
0.277675
0.270883
0.263381
0.255115
0.246044
0.236219
0.225711
0.214602
0.20299
0.190919
0.178415
0.165546
0.152377
0.138963
0.125371
0.111639
0.097805
0.0839564
0.0701842
0.0565707
0.0432008
0.0301128
0.017322
0.00488083
-0.00716503
-0.0188071
-0.0300322
-0.0408486
-0.0512651
-0.0612117
-0.0705963
-0.0793442
-0.087379
-0.0946407
-0.101074
-0.106634
-0.111303
-0.11503
-0.117784
-0.119632
-0.120605
-0.120816
-0.120507
-0.1195
-0.117592
-0.115232
-0.112741
-0.110449
-0.108932
-0.107272
-0.103916
-0.0993458
-0.0941277
-0.087234
-0.0775024
-0.0636397
-0.0451785
-0.0213941
-0.000237751
0.0107069
0.0215147
-0.00487761
-0.0877222
-0.146825
-0.179879
-0.0814605
0.309981
0.635932
0.368541
-0.70515
-1.37253
-0.0726683
-3.96525
7.26705
3.25577
-1.48354
-4.03045
0.67272
-1.14816
-2.74773
0.648411
4.89085
3.77637
-0.146928
0.368782
0.387787
-4.48877
-7.5486
-0.225369
6.82859
14.3405
0.238915
-14.2204
-10.3164
-3.69657
2.97419
10.2275
16.7678
12.0376
1.63332
-16.2653
-27.3421
-11.1683
12.4066
20.7844
5.46152
4.62741
10.5908
-2.84091
-20.2357
-25.2799
-8.07104
13.4204
35.7094
20.8019
-6.62498
-22.5092
-14.9228
-9.43713
-5.37466
12.0381
24.1278
16.3491
-5.59644
-16.6741
-6.36892
-3.36974
0.569859
4.32704
4.9131
2.37293
-0.814888
-11.2722
-14.0923
7.00452
14.0032
16.3787
7.38847
-4.88587
-14.5836
-13.1813
-4.51972
3.54056
8.61824
11.1314
7.866
-3.29685
-13.0307
-12.3251
-4.83418
11.7395
15.1223
8.41936
-5.18066
-13.1835
-13.444
-3.7556
8.1234
12.994
10.6122
-0.0730231
-10.6065
-8.25781
0.150118
3.29344
2.83118
2.38228
1.0616
-2.24405
-4.86613
-3.76994
-0.444354
2.71784
4.42695
4.21612
2.12664
-2.6562
-6.41392
-3.83686
1.14215
2.87089
2.18864
0.465468
-1.11131
-0.875907
0.516358
1.97219
2.65116
1.70602
-0.270489
-2.38113
-3.6633
-3.28406
-1.61914
0.796581
2.69507
2.72232
1.4395
-0.278617
-1.41381
-0.999123
0.470601
2.31552
3.26455
2.123
-0.360731
-3.25365
-4.86133
-3.55066
-0.320782
3.50371
5.92064
4.94972
1.64602
-2.43458
-5.24611
-4.78123
-1.88317
2.0085
4.71474
4.6124
2.38365
-2.36221
-5.77213
-1.51182
4.68119
4.0721
0.205504
-1.60596
-1.86821
-0.969631
0.521241
0.577096
0.0622392
1.94138
3.55503
-0.313007
-4.83137
-2.26133
2.65296
2.60133
0.239362
-0.367475
-0.115488
-0.173957
-0.270062
-0.229439
-0.0385732
0.186245
0.405987
1.02997
1.41126
0.147852
-1.30529
-0.546553
0.758249
0.205653
-1.20069
-2.07199
-2.11478
-1.19352
0.361593
2.14826
3.22419
2.65611
0.976035
-1.0651
-2.58665
-2.65944
-1.69153
-0.375851
0.701541
0.901054
0.453983
-0.181147
-0.709935
-0.816747
-0.610186
-0.299962
-0.0511007
-0.0865663
-0.273704
-0.351297
-0.350376
-0.385145
-0.370732
-0.219243
-0.148853
-0.193666
-0.33394
-1.06033
-1.55752
-0.146901
1.46838
0.516955
-1.27743
-1.24189
-0.359382
-0.142561
-0.251872
-0.223963
-0.18031
-0.217602
-0.271118
-0.281897
-0.262316
-0.23274
-0.20214
-0.183832
-0.173864
-0.162388
-0.149413
-0.134988
-0.119192
-0.10335
-0.0870193
-0.0695353
-0.0511163
-0.0319532
-0.0122176
0.00786079
0.028386
0.049524
0.071285
0.0937186
0.116714
0.140028
0.163771
0.18803
0.212455
0.236752
0.26045
0.283066
0.305005
0.326898
0.349094
0.372042
0.395923
0.420693
0.446821
0.474661
0.50385
0.533989
0.564184
0.593436
0.621903
0.649824
0.677302
0.70451
0.730398
0.753475
0.773092
0.78849
0.798634
0.802847
0.799693
0.78791
0.768269
0.741949
0.710451
0.675574
0.637538
0.596301
0.552477
0.506578
0.459924
0.41429
0.37031
0.328667
0.29104
0.258803
0.233982
0.218436
0.211307
0.211037
0.216136
0.224728
0.236278
0.250626
0.266637
0.283271
0.299542
0.314206
0.326991
0.337666
0.344677
0.346583
0.341676
0.328346
0.307277
0.279838
0.247048
0.210247
0.170092
0.126927
0.0819635
0.0363604
-0.00939803
-0.0548069
-0.0998717
-0.144692
-0.188255
-0.229487
-0.267406
-0.301045
-0.330655
-0.356914
-0.380095
-0.400632
-0.418937
-0.435254
-0.450321
-0.464864
-0.478786
-0.491852
-0.503785
-0.51421
-0.523338
-0.531524
-0.538837
-0.545381
-0.551147
-0.556
-0.560098
-0.563593
-0.566225
-0.56774
-0.567833
-0.566173
-0.563021
-0.558837
-0.553775
-0.548042
-0.541936
-0.535625
-0.529543
-0.524093
-0.518954
-0.513632
-0.507701
-0.500635
-0.492239
-0.482452
-0.470893
-0.457222
-0.441339
-0.423114
-0.402673
-0.3802
-0.35532
-0.327621
-0.296839
-0.262691
-0.225423
-0.185565
-0.143181
-0.0984089
-0.0519005
-0.0042315
0.0437706
0.0912392
0.138431
0.185926
0.233836
0.282387
0.331732
0.381751
0.432896
0.485529
0.538834
0.591792
0.643231
0.691816
0.737175
0.77916
0.817132
0.85056
0.878672
0.900439
0.915627
0.924039
0.924486
0.915902
0.897118
0.867009
0.826231
0.776094
0.717243
0.650583
0.577244
0.498105
0.414807
0.329016
0.240732
0.1496
0.0555644
-0.0416105
-0.141455
-0.243121
-0.34653
-0.45148
-0.556955
-0.661938
-0.76489
-0.864151
-0.959416
-1.05055
-1.1371
-1.21876
-1.29416
-1.36147
-1.41995
-1.46884
-1.50646
-1.53145
-1.54201
-1.53641
-1.51549
-1.48086
-1.43361
-1.3752
-1.30675
-1.22902
-1.14382
-1.05294
-0.956736
-0.855377
-0.748933
-0.637312
-0.521562
-0.403039
-0.282505
-0.160819
-0.0387295
0.0832734
0.204008
0.322292
0.438032
0.551146
0.661626
0.769555
0.873583
0.971858
1.06343
1.14724
1.22188
1.28634
1.33895
1.37819
1.40464
1.41943
1.42351
1.41818
1.40401
1.3813
1.35117
1.3147
1.27238
1.22471
1.17183
1.11379
1.05164
0.986554
0.919505
0.851509
0.782768
0.713125
0.642944
0.572491
0.501646
0.430403
0.358421
0.285333
0.211867
0.139043
0.0675365
-0.00187555
-0.0686135
-0.132341
-0.192283
-0.247742
-0.298846
-0.345894
-0.38929
-0.429571
-0.466723
-0.500612
-0.531414
-0.559275
-0.584476
-0.607433
-0.628224
-0.646936
-0.664075
-0.680107
-0.69561
-0.711149
-0.726526
-0.741311
-0.755252
-0.767996
-0.779343
-0.789212
-0.797229
-0.803038
-0.806656
-0.808148
-0.807666
-0.805413
-0.80125
-0.794977
-0.786519
-0.775789
-0.762884
-0.748003
-0.731178
-0.712466
-0.692089
-0.670249
-0.647233
-0.623338
-0.598515
-0.572622
-0.545631
-0.517479
-0.488167
-0.457771
-0.426214
-0.393442
-0.359668
-0.325142
-0.290176
-0.255118
-0.220073
-0.185104
-0.150365
-0.115994
-0.0822341
-0.0493964
-0.0176145
0.0129778
0.0420711
0.0693955
0.094621
0.117435
0.137926
0.156309
0.172717
0.18734
0.20031
0.211704
0.221758
0.230709
0.238585
0.245389
0.251101
0.255677
0.25925
0.261994
0.264008
0.265401
0.26624
0.266551
0.266448
0.266046
0.265335
0.264307
0.262938
0.261191
0.259215
0.257216
0.255301
0.253593
0.252243
0.251361
0.25113
0.251718
0.253063
0.25504
0.25755
0.260459
0.263698
0.267234
0.270938
0.274689
0.278449
0.282186
0.285897
0.289587
0.293162
0.296512
0.299555
0.30221
0.304444
0.306256
0.307592
0.308404
0.308704
0.308503
0.30783
0.30672
0.305098
0.302853
0.299932
0.296275
0.291805
0.286474
0.280194
0.272882
0.264588
0.255402
0.245394
0.234657
0.223249
0.211213
0.198642
0.185631
0.172214
0.158421
0.144271
0.129774
0.115003
0.100041
0.0849471
0.0697841
0.0545981
0.0394185
0.0243112
0.00934056
-0.0054812
-0.0201411
-0.034633
-0.048956
-0.063033
-0.0767612
-0.0900841
-0.10294
-0.115249
-0.126951
-0.137955
-0.148178
-0.157641
-0.166399
-0.174493
-0.18198
-0.188887
-0.195229
-0.201062
-0.206441
-0.211381
-0.215894
-0.219981
-0.223635
-0.226901
-0.229833
-0.23247
-0.234852
-0.236992
-0.23889
-0.24057
-0.242057
-0.243343
-0.244423
-0.245282
-0.2459
-0.24632
-0.246603
-0.246782
-0.246894
-0.246981
-0.247066
-0.247202
-0.247435
-0.247745
-0.248095
-0.248452
-0.24877
-0.249036
-0.249241
-0.249356
-0.24935
-0.249205
-0.248897
-0.248422
-0.247776
-0.246923
-0.245824
-0.244443
-0.242744
-0.240728
-0.23841
-0.235787
-0.232862
-0.229645
-0.226142
-0.222372
-0.218358
-0.21408
-0.209515
-0.204643
-0.199442
-0.193905
-0.188032
-0.181807
-0.175219
-0.168274
-0.160982
-0.153362
-0.145435
-0.1372
-0.128653
-0.119797
-0.110633
-0.10118
-0.0914675
-0.0815063
-0.0713106
-0.0609056
-0.0503122
-0.039562
-0.0286848
-0.0176734
-0.00651141
0.00481504
0.0163248
0.0280188
0.0398923
0.0519546
0.0642133
0.07667
0.0893288
0.10218
0.115214
0.12844
0.141871
0.155515
0.169384
0.183456
0.197702
0.212101
0.226631
0.241265
0.25598
0.270742
0.285514
0.300291
0.315069
0.329844
0.344615
0.359366
0.374074
0.388731
0.403325
0.417837
0.432249
0.446535
0.460665
0.474632
0.488433
0.502062
0.515516
0.528767
0.541775
0.554521
0.566982
0.57913
0.590945
0.602391
0.613439
0.6241
0.634393
0.644342
0.653977
0.663302
0.672321
0.68105
0.689505
0.697704
0.705671
0.713413
0.720938
0.728277
0.735458
0.742514
0.749479
0.756348
0.763106
0.769746
0.776258
0.782638
0.788891
0.795005
0.800969
0.806793
0.812483
0.818057
0.823531
0.828905
0.834172
0.839333
0.844389
0.849356
0.854259
