# Supplementary material for: Investigation of microseismic signal denoising using an improved wavelet adaptive thresholding method
Source: Sci Rep. 2022 Dec 23;12:22186. doi: 10.1038/s41598-022-26576-2 (PMC9789042; doi:10.1038/s41598-022-26576-2)
Supplement: Supplementary file 1 — Supplementary Information. [file 41598_2022_26576_MOESM1_ESM.zip › Supplementary material_20220811v2/The method proposed by Huai-liang to process rockburst monitoring signals.xlsx]

## Sheet: Sheet1
-0.230597
-0.215129
-0.209193
-0.217058
-0.234418
-0.252127
-0.266144
-0.272685
-0.27265
-0.26909
-0.263102
-0.256194
-0.248942
-0.241143
-0.234162
-0.229344
-0.226294
-0.224357
-0.222791
-0.220657
-0.218045
-0.215351
-0.212471
-0.209418
-0.206293
-0.202649
-0.198833
-0.195907
-0.191535
-0.185917
-0.182133
-0.175922
-0.180685
-0.206407
-0.218637
-0.210689
-0.147906
-0.00150298
0.0494918
0.00775714
-0.11695
-0.801011
-1.27129
0.0590768
1.58328
0.68795
-1.0036
-0.973733
-0.148209
0.0484815
-0.0626573
-0.0437909
-0.00963179
-0.0519273
-0.10983
-0.127971
-0.117911
-0.0986031
-0.0784852
-0.0700881
-0.0697384
-0.0682736
-0.065685
-0.0620208
-0.0574804
-0.0534144
-0.0496225
-0.0456834
-0.0417114
-0.0377561
-0.0338013
-0.0298478
-0.0258969
-0.0219496
-0.0180079
-0.014074
-0.0101483
-0.00623154
-0.00232404
0.00157375
0.0054592
0.00932897
0.0131808
0.0170121
0.0208204
0.0246035
0.0283584
0.0320818
0.0357734
0.0394329
0.0430609
0.046658
0.0502229
0.0537537
0.0572491
0.0607078
0.0641301
0.0675165
0.0708665
0.0741792
0.0774549
0.0806933
0.0838952
0.087061
0.0901876
0.0932709
0.0963065
0.0992895
0.102217
0.105087
0.107897
0.110642
0.113319
0.115922
0.11845
0.120897
0.123261
0.125536
0.127717
0.1298
0.131784
0.133667
0.135451
0.137137
0.138722
0.140203
0.141578
0.142848
0.14401
0.145068
0.146019
0.146861
0.147597
0.148229
0.14876
0.149192
0.149522
0.149742
0.149848
0.149834
0.149696
0.149434
0.149041
0.148512
0.147848
0.14705
0.146121
0.145068
0.143887
0.14257
0.141118
0.139526
0.1378
0.135949
0.133971
0.131866
0.129647
0.127324
0.124915
0.122436
0.119877
0.117222
0.114465
0.111595
0.108609
0.105509
0.10228
0.0989099
0.0954169
0.0918198
0.088149
0.084439
0.0806868
0.076884
0.073036
0.069144
0.0652328
0.0613419
0.057474
0.0536332
0.0498642
0.0462045
0.0427064
0.039422
0.0363132
0.0333156
0.0303943
0.0275017
0.0246042
0.0216881
0.0186863
0.015538
0.0122642
0.00889169
0.00547392
0.00207672
-0.00134216
-0.00484297
-0.00843934
-0.0121581
-0.0159683
-0.0197958
-0.0236814
-0.0276588
-0.0316213
-0.0354812
-0.0390912
-0.0423005
-0.0452512
-0.0481591
-0.0511492
-0.0543801
-0.057919
-0.0617582
-0.0660611
-0.070953
-0.0763266
-0.0820653
-0.0878857
-0.0934699
-0.098889
-0.10424
-0.109574
-0.114968
-0.120085
-0.124442
-0.12784
-0.130046
-0.13072
-0.129647
-0.126352
-0.120419
-0.112128
-0.101903
-0.0902578
-0.0778098
-0.0646529
-0.0507848
-0.0364429
-0.0218268
-0.00736281
0.00637402
0.019201
0.0309245
0.0409652
0.0488335
0.0538535
0.0553951
0.0537567
0.0494923
0.0430615
0.0350553
0.0257153
0.0151495
0.00382142
-0.00783377
-0.0195867
-0.0311727
-0.0425801
-0.0538337
-0.0644738
-0.074028
-0.0820549
-0.0881212
-0.0923721
-0.0951684
-0.0966541
-0.0970518
-0.0966364
-0.0956079
-0.0943864
-0.0933968
-0.0926042
-0.0918695
-0.0911256
-0.0902547
-0.0893119
-0.0884404
-0.0876132
-0.0868173
-0.0862189
-0.0859973
-0.086373
-0.0875925
-0.0897109
-0.0927338
-0.0967657
-0.101886
-0.108187
-0.115811
-0.124742
-0.134945
-0.146635
-0.160022
-0.175268
-0.192545
-0.211702
-0.232426
-0.254667
-0.278328
-0.30302
-0.328401
-0.353976
-0.379225
-0.404296
-0.42953
-0.454966
-0.480777
-0.507107
-0.533514
-0.560438
-0.588846
-0.616263
-0.642279
-0.668798
-0.69138
-0.721188
-0.766595
-0.797886
-0.809043
-0.770063
-0.655776
-0.618381
-0.655451
-0.757923
-1.33055
-1.7146
-0.558796
0.768915
0.0435382
-1.3538
-1.28103
-0.526752
-0.30385
-0.340175
-0.264157
-0.17345
-0.14595
-0.129855
-0.0779119
-0.00028635
0.086332
0.174675
0.253914
0.326544
0.39974
0.472558
0.543936
0.61351
0.680034
0.743403
0.803782
0.860224
0.91154
0.957276
0.996935
1.02948
1.05408
1.0696
1.07498
1.07071
1.05778
1.03683
1.00874
0.974198
0.933653
0.888204
0.83894
0.786072
0.729691
0.66984
0.606461
0.540184
0.471825
0.401841
0.330744
0.259003
0.186933
0.115261
0.0447174
-0.0246242
-0.0927038
-0.159491
-0.225014
-0.288455
-0.3487
-0.405179
-0.457266
-0.504096
-0.545023
-0.579047
-0.605239
-0.623935
-0.63583
-0.641476
-0.641615
-0.636628
-0.62672
-0.612598
-0.594953
-0.57403
-0.550064
-0.523112
-0.493178
-0.460845
-0.42679
-0.39153
-0.355611
-0.31921
-0.282316
-0.245229
-0.208204
-0.171198
-0.134212
-0.0970978
-0.0596862
-0.0224461
0.0139647
0.0491553
0.0826791
0.11411
0.143168
0.169322
0.192088
0.211604
0.228168
0.242065
0.253678
0.263122
0.270423
0.275849
0.279657
0.281995
0.283047
0.282853
0.28144
0.279121
0.276231
0.27308
0.269983
0.266954
0.263894
0.260842
0.2578
0.254707
0.25154
0.248165
0.244444
0.240527
0.236638
0.232928
0.229574
0.226686
0.224315
0.222614
0.221717
0.221584
0.22213
0.223264
0.224867
0.226906
0.229374
0.232198
0.235306
0.238649
0.242168
0.245841
0.249651
0.253503
0.257298
0.260947
0.264357
0.267506
0.270404
0.273019
0.275329
0.277344
0.279064
0.280513
0.28172
0.282633
0.283177
0.283315
0.283006
0.282196
0.280848
0.278904
0.276309
0.273098
0.269337
0.265062
0.260327
0.255189
0.249698
0.243938
0.237998
0.231878
0.225562
0.219054
0.212348
0.205468
0.198462
0.19133
0.184081
0.176786
0.169519
0.162379
0.155477
0.148837
0.142473
0.136424
0.130718
0.125438
0.120694
0.116522
0.11296
0.110118
0.108088
0.106983
0.10691
0.107811
0.109569
0.112118
0.115368
0.119225
0.123616
0.128399
0.133431
0.138703
0.144231
0.150015
0.156068
0.162338
0.168738
0.175248
0.181832
0.188408
0.194899
0.201177
0.20711
0.212675
0.217858
0.222628
0.226965
0.230751
0.233829
0.236132
0.237587
0.238056
0.237427
0.235547
0.232274
0.227673
0.221873
0.214965
0.207066
0.198267
0.188626
0.178289
0.167398
0.155984
0.144064
0.131645
0.118721
0.105379
0.0917297
0.0778384
0.0637772
0.049607
0.0353668
0.0211506
0.00705211
-0.00691932
-0.0207551
-0.0344526
-0.0480164
-0.0613392
-0.0742745
-0.0867463
-0.0986709
-0.109935
-0.120455
-0.130099
-0.138746
-0.146438
-0.153264
-0.159291
-0.164615
-0.169284
-0.173323
-0.176822
-0.179869
-0.182494
-0.184723
-0.186562
-0.18801
-0.189139
-0.190034
-0.19076
-0.191383
-0.191928
-0.192391
-0.192811
-0.193223
-0.193618
-0.193996
-0.194334
-0.194612
-0.194887
-0.195246
-0.195737
-0.196416
-0.197339
-0.198541
-0.200092
-0.202055
-0.189071
-0.209566
-0.353836
-0.178867
0.432938
-0.498405
-2.40723
3.29578
-1.88523
-0.472419
-0.117769
-0.0227952
-0.267342
-0.322322
-0.257544
-0.25465
-0.267424
-0.271537
-0.27555
-0.279457
-0.283265
-0.286975
-0.290605
-0.294172
-0.297651
-0.301005
-0.304211
-0.30724
-0.310075
-0.312704
-0.3151
-0.317242
-0.319136
-0.320797
-0.322241
-0.32349
-0.324548
-0.325416
-0.326107
-0.326631
-0.327
-0.327226
-0.327314
-0.327268
-0.327108
-0.326852
-0.32652
-0.32613
-0.325684
-0.325176
-0.324608
-0.323978
-0.323284
-0.322527
-0.321687
-0.320801
-0.319936
-0.318773
-0.317485
-0.316788
-0.314863
-0.311924
-0.310441
-0.30707
-0.312418
-0.334368
-0.345622
-0.34088
-0.292681
-0.178224
-0.13934
-0.173903
-0.27418
-0.817583
-1.19159
-0.13901
1.06717
0.356502
-0.984937
-0.962548
-0.309758
-0.155122
-0.244325
-0.230493
-0.204502
-0.239034
-0.285875
-0.301155
-0.294036
-0.279542
-0.264356
-0.258409
-0.258794
-0.258255
-0.256795
-0.254461
-0.2514
-0.248668
-0.246093
-0.243324
-0.240451
-0.237521
-0.234515
-0.231429
-0.228263
-0.225007
-0.221677
-0.218292
-0.214827
-0.211258
-0.207564
-0.203721
-0.199763
-0.195745
-0.191683
-0.187598
-0.183543
-0.179554
-0.175705
-0.172071
-0.168614
-0.165274
-0.162006
-0.158749
-0.155508
-0.152314
-0.14913
-0.145937
-0.142756
-0.139596
-0.13655
-0.133718
-0.131036
-0.128434
-0.125845
-0.12319
-0.120599
-0.118271
-0.116281
-0.114719
-0.113715
-0.113342
-0.113787
-0.115214
-0.11748
-0.120374
-0.12366
-0.127054
-0.130483
-0.133917
-0.137224
-0.140289
-0.14293
-0.14492
-0.146166
-0.146582
-0.14594
-0.144042
-0.140653
-0.135562
-0.12885
-0.120701
-0.11127
-0.100755
-0.0893096
-0.0770724
-0.0642222
-0.0509537
-0.03744
-0.0238228
-0.0103252
0.00282977
0.0155955
0.0279311
0.0397695
0.0510896
0.061648
0.0711004
0.0794412
0.0866342
0.0923772
0.0964848
0.0984496
0.0978013
0.0950437
0.0908359
0.0858371
0.0808411
0.0757906
0.0703774
0.0649346
0.059611
0.054489
0.0499404
0.045102
0.0390954
0.0329054
0.0274023
0.0238781
0.0236848
0.0249673
0.0249999
0.0222822
0.0149545
0.00188938
-0.0171782
-0.044473
-0.0817642
-0.127736
-0.180829
-0.237639
-0.294312
-0.351515
-0.410248
-0.470879
-0.534044
-0.59576
-0.650355
-0.695453
-0.728249
-0.744738
-0.742289
-0.715322
-0.65894
-0.576219
-0.471856
-0.351755
-0.222971
-0.086418
0.0580494
0.207984
0.361354
0.513042
0.656162
0.788321
0.906938
1.0055
1.07866
1.1186
1.11813
1.08072
1.01262
0.919761
0.809587
0.684403
0.545067
0.396257
0.242288
0.0871323
-0.0642786
-0.210709
-0.351097
-0.479249
-0.589379
-0.674737
-0.728939
-0.754322
-0.755827
-0.737065
-0.702863
-0.655511
-0.596134
-0.529097
-0.458573
-0.386235
-0.313804
-0.24118
-0.16792
-0.0975456
-0.0337884
0.0198763
0.0600719
0.0877885
0.105503
0.114496
0.116633
0.113277
0.105223
0.0949274
0.0847867
0.0750197
0.0655622
0.0558788
0.0451782
0.0345977
0.0255765
0.0190378
0.0159103
0.0158992
0.0181894
0.0225509
0.0286039
0.0357287
0.0434392
0.0508135
0.0569219
0.0618134
0.0657712
0.0689653
0.0716768
0.0738343
0.0752219
0.0759107
0.0759935
0.075353
0.073865
0.0715057
0.0682157
0.0640448
0.059171
0.053457
0.046817
0.03969
0.0325009
0.0258936
0.0206075
0.016421
0.0129219
0.0102393
0.00832648
0.00746797
0.00839947
0.0104851
0.0130888
0.0175963
0.0252646
0.0376251
0.0562899
0.0794901
0.10432
0.129566
0.153628
0.174567
0.191177
0.2005
0.199937
0.190837
0.175393
0.156709
0.138159
0.120268
0.103364
0.0869417
0.0702779
0.0565592
0.048803
0.049488
0.0619601
0.0827787
0.106636
0.136036
0.169925
0.206679
0.249734
0.278148
0.272442
0.248726
0.214603
0.198432
0.241748
0.283777
0.256349
0.174214
0.00505055
-0.195395
-0.311283
-0.579398
-1.13974
-1.85681
-2.70609
-2.93486
-1.8772
-0.088396
1.93009
2.92015
1.57267
-1.01376
-3.42495
-4.46092
-2.73338
0.99139
5.108
9.46646
13.7764
16.9115
18.1992
16.2421
9.54106
-0.313228
-10.7759
-21.0062
-29.8424
-35.7779
-38.2536
-34.8379
-23.236
-6.132
12.641
30.1024
43.1182
50.5202
52.0459
47.1055
36.2953
20.1406
-1.06688
-23.2608
-40.8702
-52.9738
-60.579
-60.4208
-49.3416
-30.4609
-8.18713
14.3695
33.5343
47.7001
56.8867
58.692
51.0312
36.3385
18.0148
-1.13413
-17.7814
-30.6242
-39.7266
-43.028
-38.7738
-28.8478
-15.8447
-2.16889
9.35981
17.958
23.9124
25.9463
23.0518
16.395
7.55147
-1.80366
-9.75834
-15.6965
-19.6066
-20.8555
-18.9628
-14.3858
-7.95016
-0.211768
8.11741
15.9359
22.2679
25.978
26.0136
22.5116
16.2316
7.59536
-2.89375
-13.8297
-23.5748
-31.3674
-36.3634
-37.5616
-34.7983
-26.6024
-11.6233
7.30581
26.4383
43.1878
54.6659
59.771
58.9803
50.6547
33.4452
10.5191
-14.0201
-37.038
-54.9555
-66.2409
-71.0475
-67.0247
-52.3034
-29.9071
-3.86249
21.8402
42.8892
57.7861
66.4105
67.9249
61.7051
48.8506
31.5145
9.85586
-15.4024
-40.5492
-62.3774
-75.557
-74.9418
-62.9935
-44.0913
-21.968
-0.987901
17.7233
34.1615
47.2425
56.1352
59.9342
58.1446
50.3614
36.3934
18.2935
-1.18399
-20.4724
-37.5081
-50.5139
-59.5522
-61.6436
-51.66
-36.734
-19.5961
-1.93553
16.6626
33.36
45.8611
52.1575
50.5446
42.345
29.886
14.9535
-0.208482
-14.1905
-26.3507
-34.6452
-37.197
-34.7542
-28.7112
-20.3083
-11.1554
-1.90002
7.22304
15.1039
20.7815
24.0534
24.8688
23.7731
21.3858
17.7161
12.9418
6.53053
-1.93396
-11.0888
-19.5179
-25.2261
-26.2691
-23.4552
-18.2421
-12.0525
-6.4871
-1.57886
2.99188
7.4118
11.9449
15.8603
18.3707
18.8255
16.5492
12.253
7.12999
1.51614
-4.05056
-8.88598
-12.7499
-14.201
-11.9242
-7.08071
-1.1575
4.02063
6.49109
6.69073
5.69684
4.13438
2.76626
1.58087
0.31953
-1.07798
-2.63714
-4.09933
-5.23352
-5.53433
-4.55379
-2.72311
-0.587383
1.13553
1.70602
1.36198
0.609089
-0.0969093
-0.395584
-0.264033
0.567727
1.48786
1.20909
0.979285
2.81844
5.39027
6.58845
6.90654
7.29771
7.15429
5.76203
3.49699
0.894317
-1.89839
-4.62664
-7.08018
-9.19666
-10.4059
-10.2445
-8.94839
-6.77345
-4.6022
-3.29133
-2.45791
-1.70184
-0.0242695
3.58611
8.09369
12.2203
14.6403
13.9447
10.8291
6.62089
1.93523
-2.45141
-6.11578
-9.01355
-10.4734
-9.85972
-7.63013
-4.5046
-1.00095
2.2506
4.89738
6.85438
7.67876
6.92728
5.01373
2.5897
-0.157312
-2.86863
-5.16918
-6.99641
-7.3236
-5.23812
-1.5911
2.61919
5.88843
6.6417
5.48983
3.49128
1.53351
0.645275
0.493734
0.374922
0.0645356
-0.731218
-1.87237
-2.9736
-4.08318
-5.25184
-6.16777
-6.55982
-6.15014
-4.62905
-2.23387
0.542106
3.65157
6.99387
9.99995
12.1896
12.9129
11.5118
8.38047
4.2961
-0.42631
-5.37537
-9.8994
-13.512
-15.509
-15.1718
-12.8253
-9.20807
-4.46073
1.118
6.75089
11.8354
15.244
15.8506
14.1569
11.0772
7.19199
3.27831
-0.408618
-3.91739
-6.58957
-7.8699
-7.95383
-7.08028
-5.99241
-5.46018
-5.19886
-4.86539
-3.79047
-1.28233
1.91734
4.89133
6.75996
6.56342
4.79856
2.41687
-0.316483
-2.96665
-5.19745
-6.99826
-7.46439
-5.79082
-2.63007
1.23628
4.55645
6.02088
6.07065
5.45851
4.93929
5.36742
6.26147
6.85768
6.69709
5.26605
2.85302
0.066435
-2.94279
-5.97163
-8.6628
-10.7824
-11.8818
-11.5141
-9.92004
-7.55489
-4.6447
-1.49814
1.5672
4.35342
6.41272
7.31068
7.20788
6.42417
5.16989
3.72996
2.25321
0.786395
-0.41372
-1.10339
-1.35255
-1.29667
-1.06244
-0.817343
-0.586106
-0.337936
-0.147086
-0.0785175
-0.118685
-0.246449
-0.412178
-0.555414
-0.683435
-0.815532
-0.960531
-1.12961
-1.29959
-1.44414
-1.54286
-1.56948
-1.54393
-1.50145
-1.42626
-1.31262
-1.17206
-0.985151
-0.820786
-0.756598
-0.674028
-0.440586
0.0216693
0.810199
1.83588
2.89486
4.01205
5.20023
6.17362
6.67431
6.4117
5.07992
2.89676
0.292852
-2.62066
-5.67854
-8.46991
-10.6746
-11.7994
-11.3498
-9.58948
-7.03631
-3.91351
-0.532152
2.72264
5.59689
7.56982
8.12919
7.4937
6.09329
4.16582
2.03903
-0.0411731
-1.95924
-3.32921
-3.77881
-3.46156
-2.65447
-1.56308
-0.462408
0.558084
1.51303
2.1925
2.40733
2.23507
1.7752
1.19879
0.720131
0.255592
-0.342237
-1.0649
-1.93197
-2.89001
-3.78266
-4.70308
-5.75072
-6.61889
-7.00021
-6.62152
-5.183
-2.90593
-0.254563
2.71203
5.88682
8.75868
10.9004
11.7385
10.6855
8.08501
4.62165
0.527219
-3.86444
-7.97335
-11.3793
-13.3477
-13.1474
-11.1398
-8.03171
-4.16064
0.00782496
3.98892
7.48803
9.82733
10.3456
9.32282
7.30207
4.61186
1.69634
-1.14539
-3.77886
-5.73903
-6.58026
-6.46041
-5.68499
-4.48353
-3.163
-1.84875
-0.559618
0.47647
1.0456
1.2107
1.09093
0.801688
0.495784
0.201553
-0.103463
-0.346915
-0.463661
-0.472782
-0.405377
-0.304075
-0.224102
-0.167738
-0.119872
-0.0952856
-0.105767
-0.145865
-0.209047
-0.282482
-0.350041
-0.410276
-0.466146
-0.513163
-0.547896
-0.571021
-0.583385
-0.588232
-0.589781
-0.587737
-0.580834
-0.569801
-0.555131
-0.537674
-0.518846
-0.49857
-0.476719
-0.455006
-0.43512
-0.418952
-0.408387
-0.402852
-0.400998
-0.402148
-0.405331
-0.409888
-0.415515
-0.421008
-0.425317
-0.428704
-0.430814
-0.432431
-0.435639
-0.436341
-0.434558
-0.435455
-0.431836
-0.446269
-0.495659
-0.521977
-0.513925
-0.413362
-0.172039
-0.0914325
-0.167275
-0.383087
-1.54032
-2.33796
-0.105723
2.45268
0.939787
-1.91281
-1.86872
-0.485689
-0.160709
-0.353679
-0.327919
-0.276454
-0.353646
-0.457118
-0.493709
-0.482869
-0.456488
-0.428752
-0.420737
-0.426258
-0.429902
-0.431649
-0.431578
-0.430026
-0.429266
-0.428966
-0.428422
-0.427824
-0.427253
-0.42668
-0.426104
-0.42553
-0.424963
-0.425163
-0.423736
-0.416224
-0.424513
-0.454416
-0.40813
-0.313591
-0.595088
-0.33895
-0.408544
-0.425871
-0.430371
-0.41809
-0.415155
-0.418112
-0.417983
-0.417049
-0.416512
-0.415942
-0.415331
-0.414675
-0.413967
-0.413206
-0.41239
-0.411518
-0.410584
-0.40959
-0.408534
-0.40742
-0.406248
-0.405013
-0.403705
-0.402321
-0.400852
-0.399291
-0.397648
-0.395909
-0.39404
-0.392116
-0.390133
-0.387989
-0.385831
-0.383209
-0.37979
-0.376721
-0.374227
-0.373466
-0.375406
-0.374069
-0.369545
-0.362166
-0.336034
-0.316966
-0.357942
-0.405316
-0.371837
-0.311689
-0.308908
-0.332583
-0.335157
-0.327337
-0.323727
-0.320499
-0.314592
-0.308039
-0.302692
-0.298162
-0.29381
-0.289352
-0.284369
-0.278983
-0.273504
-0.267929
-0.262251
-0.256474
-0.25056
-0.244527
-0.238399
-0.232167
-0.225816
-0.219345
-0.212753
-0.206031
-0.199175
-0.192173
-0.185015
-0.177717
-0.170303
-0.162793
-0.155209
-0.147567
-0.139876
-0.132154
-0.124424
-0.116691
-0.108964
-0.101246
-0.0935327
-0.0858427
-0.0781945
-0.0705989
-0.063067
-0.0555981
-0.0481822
-0.0408243
-0.0335277
-0.0262712
-0.0190331
-0.0117907
-0.00451804
0.00277727
0.0100732
0.0173772
0.0246938
0.0320036
0.0392961
0.0465432
0.0537174
0.0608645
0.0680509
0.075318
0.0827181
0.0902882
0.0980471
0.106062
0.114392
0.123025
0.131943
0.141101
0.150439
0.160006
0.169869
0.180047
0.190574
0.201418
0.212503
0.223872
0.235559
0.247453
0.259463
0.271432
0.283198
0.294911
0.306802
0.319003
0.331688
0.344917
0.358674
0.373123
0.388386
0.404347
0.420885
0.437686
0.454404
0.471111
0.487904
0.504843
0.522012
0.539021
0.555317
0.570654
0.584738
0.597195
0.607788
0.615985
0.621323
0.624078
0.624669
0.623651
0.621687
0.618832
0.61504
0.610503
0.60537
0.600138
0.595486
0.591626
0.588884
0.58798
0.58887
0.592583
0.600967
0.610682
0.62144
0.636639
0.650046
0.678737
0.735487
0.775295
0.789093
0.731645
0.565207
0.521061
0.595605
0.775582
1.67623
2.29739
0.587028
-1.37745
-0.217165
1.96978
1.92931
0.858424
0.598695
0.735618
0.703633
0.651228
0.697215
0.762942
0.776808
0.754149
0.719877
0.68529
0.66697
0.660067
0.652476
0.644052
0.634661
0.624428
0.615029
0.605953
0.596408
0.586537
0.576428
0.566141
0.555785
0.545254
0.534407
0.523159
0.511429
0.499272
0.486804
0.47407
0.46113
0.448079
0.434995
0.422012
0.409266
0.396758
0.38446
0.372355
0.36041
0.348657
0.337153
0.325909
0.314939
0.304271
0.293925
0.283948
0.274388
0.265245
0.256512
0.248186
0.240259
0.232773
0.225785
0.219323
0.21342
0.208115
0.203435
0.199428
0.196137
0.193544
0.191613
0.190311
0.189593
0.189443
0.189854
0.190793
0.19223
0.194141
0.196497
0.199288
0.202502
0.206099
0.210035
0.214268
0.218754
0.223487
0.228475
0.233713
0.239197
0.244927
0.250893
0.257103
0.263564
0.270252
0.277138
0.28419
0.291375
0.298679
0.306094
0.313599
0.321176
0.328807
0.336471
0.34416
0.351868
0.359565
0.367222
0.374807
0.382289
0.389668
0.396954
0.404141
0.411227
0.418212
0.425086
0.43186
0.43854
0.445094
0.451483
0.457663
0.463584
0.469231
0.474592
0.479642
0.484363
0.488718
0.492667
0.496192
0.499274
0.501874
0.503957
0.505478
0.506396
0.506728
0.506506
0.505754
0.504504
0.502776
0.500581
0.497953
0.494927
0.491515
0.48773
0.483576
0.479056
0.474199
0.469038
0.463602
0.457919
0.451998
0.445838
0.439452
0.432851
0.426036
0.419013
0.411776
0.404321
0.396672
0.388861
0.380913
0.372857
0.36471
0.356487
0.348213
0.339911
0.331588
0.323247
0.314886
0.306499
0.298099
0.289702
0.281319
0.27296
0.264624
0.2563
0.247992
0.239701
0.231422
0.22315
0.214874
0.206583
0.198296
0.19004
0.181839
0.173722
0.165704
0.157792
0.150005
0.142361
0.134875
0.127567
0.120445
0.113513
0.106795
0.100311
0.0940833
0.0881331
0.0824541
0.0770306
0.0718534
0.066909
0.0621873
0.0576817
0.0533742
0.0492468
[truncated: 2,000 more rows]
