# Supplementary material for: Investigation of microseismic signal denoising using an improved wavelet adaptive thresholding method
Source: Sci Rep. 2022 Dec 23;12:22186. doi: 10.1038/s41598-022-26576-2 (PMC9789042; doi:10.1038/s41598-022-26576-2)
Supplement: Supplementary file 1 — Supplementary Information. [file 41598_2022_26576_MOESM1_ESM.zip › Supplementary material_20220811v2/The method proposed by Jing-yi deals with microseismic simulation signals.xlsx]

## Sheet: Sheet1
1.51997
1.55941
1.59322
1.6208
1.64122
1.65381
1.65751
1.65131
1.63569
1.61148
1.57944
1.54053
1.49518
1.44362
1.38667
1.3251
1.25934
1.18985
1.11676
1.04016
0.960885
0.87985
0.797862
0.715751
0.633598
0.551179
0.468688
0.386223
0.303648
0.220943
0.137755
0.0537245
-0.0305943
-0.114432
-0.197213
-0.278266
-0.357248
-0.434021
-0.50804
-0.578832
-0.64642
-0.71086
-0.772486
-0.831712
-0.888266
-0.941804
-0.992149
-1.03908
-1.08296
-1.12441
-1.16355
-1.20054
-1.2359
-1.27003
-1.30364
-1.33739
-1.37076
-1.40291
-1.43311
-1.46048
-1.48468
-1.50556
-1.52249
-1.53493
-1.54258
-1.5451
-1.54257
-1.53514
-1.52219
-1.50307
-1.47724
-1.44417
-1.40426
-1.35829
-1.30655
-1.24946
-1.1878
-1.12224
-1.05384
-0.983694
-0.911721
-0.83753
-0.761078
-0.682196
-0.601022
-0.517967
-0.432884
-0.345714
-0.257257
-0.168415
-0.0803422
0.00568143
0.0893089
0.170356
0.248301
0.322715
0.392695
0.457054
0.515354
0.567158
0.611272
0.646669
0.672112
0.686428
0.690125
0.684288
0.669521
0.646685
0.616612
0.579908
0.537868
0.491799
0.441801
0.387752
0.329642
0.267333
0.201347
0.132477
0.0609954
-0.0127427
-0.0880356
-0.164244
-0.240332
-0.315202
-0.388632
-0.460486
-0.530485
-0.598428
-0.663357
-0.723973
-0.779703
-0.829944
-0.87353
-0.909506
-0.936625
-0.953705
-0.961206
-0.960125
-0.951052
-0.934822
-0.912174
-0.883621
-0.850342
-0.813525
-0.773269
-0.72948
-0.68215
-0.63115
-0.576982
-0.520393
-0.461655
-0.401118
-0.339421
-0.277133
-0.215199
-0.15461
-0.0955518
-0.0381276
0.0174207
0.0709321
0.121544
0.168077
0.210042
0.246928
0.27765
0.301319
0.316792
0.322982
0.320369
0.309962
0.292316
0.26822
0.238475
0.203664
0.165019
0.123785
0.0799972
0.0334538
-0.0158792
-0.0681695
-0.122991
-0.179639
-0.237962
-0.297724
-0.358185
-0.418638
-0.47798
-0.535029
-0.589577
-0.641535
-0.690601
-0.736568
-0.778466
-0.814963
-0.845554
-0.86971
-0.886191
-0.893983
-0.891768
-0.8783
-0.854215
-0.820778
-0.778737
-0.729126
-0.672917
-0.610816
-0.544315
-0.474913
-0.40275
-0.327724
-0.249845
-0.168969
-0.0857325
-0.0010783
0.0846614
0.171056
0.257301
0.342689
0.425994
0.505929
0.582305
0.655026
0.72386
0.788674
0.848291
0.901099
0.946405
0.98346
1.01089
1.0276
1.03206
1.02286
1.00065
0.966781
0.922158
0.868023
0.805274
0.734515
0.657207
0.574802
0.487636
0.395912
0.299729
0.199056
0.0947992
-0.0118985
-0.120349
-0.229791
-0.339607
-0.449405
-0.55824
-0.665176
-0.77011
-0.872946
-0.973657
-1.07229
-1.16776
-1.2586
-1.34402
-1.42319
-1.49497
-1.55852
-1.61254
-1.6558
-1.68873
-1.7122
-1.7269
-1.73378
-1.73332
-1.72578
-1.71205
-1.69303
-1.669
-1.64028
-1.60693
-1.56896
-1.5271
-1.48223
-1.43499
-1.38606
-1.33571
-1.28395
-1.2312
-1.1778
-1.12373
-1.06901
-1.0135
-0.957032
-0.900195
-0.843833
-0.788436
-0.734561
-0.682784
-0.633503
-0.58741
-0.545145
-0.506542
-0.471213
-0.438843
-0.40899
-0.381467
-0.356203
-0.332809
-0.310904
-0.290378
-0.271123
-0.253136
-0.236444
-0.22073
-0.205618
-0.190837
-0.176096
-0.161298
-0.146453
-0.131386
-0.115946
-0.100187
-0.0841465
-0.0679271
-0.0516504
-0.0350682
-0.0178091
0.000297122
0.0194475
0.0399079
0.0618584
0.0856081
0.111445
0.13919
0.168524
0.199223
0.230992
0.263592
0.296854
0.330415
0.363913
0.39728
0.430494
0.463523
0.496369
0.528843
0.560692
0.591796
0.622017
0.651151
0.679029
0.705351
0.729806
0.752349
0.772955
0.791576
0.808187
0.822502
0.834124
0.842887
0.848613
0.850969
0.849699
0.844437
0.834845
0.821111
0.803588
0.782524
0.758248
0.731019
0.701026
0.668669
0.63435
0.598178
0.560221
0.520542
0.47917
0.43635
0.392389
0.347479
0.301828
0.255652
0.209129
0.162555
0.116232
0.0702526
0.0247024
-0.0203288
-0.0647703
-0.10832
-0.150588
-0.191358
-0.230403
-0.267389
-0.302041
-0.334004
-0.36294
-0.388908
-0.412099
-0.432611
-0.450608
-0.466225
-0.479545
-0.490809
-0.50026
-0.507901
-0.513689
-0.517613
-0.519638
-0.51985
-0.518392
-0.515307
-0.510653
-0.504587
-0.497265
-0.488895
-0.479701
-0.469763
-0.45913
-0.447916
-0.436214
-0.424179
-0.412018
-0.399802
-0.387597
-0.375648
-0.364189
-0.353441
-0.343627
-0.334681
-0.326403
-0.318781
-0.311759
-0.305104
-0.298622
-0.291992
-0.284877
-0.277413
-0.269872
-0.26233
-0.254914
-0.247711
-0.240696
-0.234079
-0.228037
-0.22225
-0.216313
-0.209766
-0.20208
-0.193123
-0.182858
-0.171034
-0.157443
-0.141814
-0.123774
-0.103286
-0.0803388
-0.0544552
-0.0251989
0.00787267
0.0451935
0.0864458
0.131014
0.178634
0.228933
0.281322
0.335317
0.390107
0.444864
0.499636
0.554683
0.610029
0.665792
0.721836
0.777824
0.83384
0.889902
0.945408
0.999699
1.0519
1.10105
1.14691
1.18938
1.22811
1.26282
1.29281
1.31718
1.3356
1.34777
1.35276
1.34981
1.33798
1.31636
1.28543
1.24612
1.19897
1.14474
1.08415
1.01775
0.946648
0.871958
0.79381
0.712152
0.627021
0.538348
0.446616
0.352529
0.256361
0.158455
0.059428
-0.0401635
-0.139412
-0.237365
-0.333817
-0.428632
-0.521564
-0.612441
-0.7004
-0.784284
-0.863557
-0.937649
-1.00555
-1.06644
-1.11921
-1.16283
-1.19767
-1.22455
-1.24399
-1.25672
-1.26331
-1.26412
-1.26007
-1.25211
-1.24037
-1.22485
-1.20557
-1.18243
-1.15592
-1.12672
-1.09516
-1.06162
-1.02654
-0.990229
-0.953341
-0.916537
-0.879905
-0.843503
-0.807417
-0.771675
-0.736946
-0.704148
-0.673707
-0.646086
-0.622062
-0.602247
-0.587493
-0.5786
-0.575254
-0.576781
-0.582765
-0.592621
-0.605865
-0.622164
-0.640737
-0.660795
-0.682264
-0.705186
-0.729565
-0.755484
-0.782592
-0.810378
-0.838645
-0.867144
-0.895463
-0.923245
-0.949876
-0.97471
-0.99765
-1.01865
-1.03757
-1.05436
-1.06843
-1.079
-1.08575
-1.08835
-1.0861
-1.07841
-1.06454
-1.04378
-1.01649
-0.983385
-0.944883
-0.901567
-0.854009
-0.802634
-0.748307
-0.691901
-0.633493
-0.573008
-0.510474
-0.44583
-0.379418
-0.311759
-0.243018
-0.173413
-0.103476
-0.0337141
0.0351094
0.102181
0.167314
0.230397
0.291182
0.349487
0.404639
0.455734
0.502401
0.544254
0.58045
0.610289
0.632889
0.647413
0.654225
0.654098
0.647464
0.634939
0.617133
0.594497
0.567973
0.538514
0.506182
0.470862
0.43256
0.391184
0.34709
0.300835
0.252581
0.202552
0.151319
0.0994342
0.0477246
-0.00292678
-0.0523149
-0.100318
-0.14666
-0.191132
-0.233011
-0.271325
-0.305675
-0.335649
-0.360326
-0.378933
-0.390513
-0.394152
-0.390231
-0.37958
-0.362635
-0.340031
-0.312436
-0.280342
-0.244774
-0.206772
-0.166355
-0.12334
-0.0777017
-0.0293085
0.0215088
0.0741857
0.128616
0.184624
0.241566
0.298807
0.355415
0.410389
0.463504
0.514643
0.563485
0.609785
0.652764
0.691362
0.72518
0.753813
0.776229
0.791559
0.798743
0.796769
0.78611
0.767766
0.742253
0.710315
0.67278
0.630271
0.584031
0.535318
0.484153
0.430294
0.37372
0.314274
0.252335
0.188567
0.123069
0.0560233
-0.0117714
-0.0795122
-0.146039
-0.210099
-0.271414
-0.329842
-0.384978
-0.436517
-0.483489
-0.524579
-0.559295
-0.587134
-0.606825
-0.617301
-0.617244
-0.605399
-0.582368
-0.549391
-0.507146
-0.45659
-0.398725
-0.3343
-0.26483
-0.191852
-0.115436
-0.0353646
0.0483719
0.135943
0.226811
0.320107
0.415623
0.513045
0.611455
0.709962
0.807215
0.901765
0.993313
1.0817
1.16651
1.24745
1.32332
1.39251
1.45437
1.50823
1.55258
1.58619
1.60746
1.61489
1.60917
1.59171
1.56333
1.52519
1.47838
1.42366
1.36271
1.29723
1.22736
1.15296
1.07402
0.990366
0.902704
0.812088
0.718884
0.623571
0.527064
0.430177
0.33429
0.240859
0.15012
0.0621987
-0.022599
-0.104084
-0.180953
-0.251424
-0.314738
-0.370087
-0.415899
-0.450914
-0.47342
-0.481807
-0.476801
-0.459876
-0.43197
-0.394376
-0.348142
-0.293986
-0.23359
-0.168634
-0.0993543
-0.025767
0.0521076
0.134414
0.220291
0.30856
0.398669
0.489962
0.581647
0.673122
0.763152
0.850474
0.934961
1.01655
1.09513
1.17068
1.24194
1.30711
1.36538
1.41586
1.45711
1.48802
1.50693
1.51233
1.5049
1.48598
1.45658
1.41799
1.37108
1.3164
1.25538
1.18945
1.119
1.04427
0.965365
0.882229
0.795847
0.707429
0.617751
0.527663
0.437679
0.348027
0.25955
0.173058
0.0885302
0.00597117
-0.0747679
-0.153906
-0.230369
-0.302658
-0.369987
-0.431466
-0.48603
-0.532937
-0.570894
-0.598713
-0.616873
-0.626286
-0.627774
-0.622414
-0.610629
-0.592609
-0.569202
-0.541225
-0.509115
-0.47338
-0.434138
-0.391451
-0.346248
-0.299523
-0.252162
-0.205075
-0.158316
-0.111591
-0.0650842
-0.0188753
0.0272507
0.0733791
0.119964
0.167471
0.215308
0.26262
0.308819
0.353206
0.395393
0.435229
0.472096
0.505456
0.535447
0.562284
0.586429
0.608452
0.62818
0.645342
0.659915
0.671829
0.681486
0.689539
0.696091
0.70128
0.705763
0.710066
0.714993
0.721313
0.728504
0.735679
0.742208
0.74729
0.750473
0.751531
0.749679
0.744185
0.734972
0.722002
0.705517
0.685867
0.662549
0.63495
0.602776
0.56569
0.523912
0.478017
0.427921
0.373617
0.315923
0.255586
0.193626
0.13113
0.0676382
0.00222379
-0.0653197
-0.135354
-0.208244
-0.283975
-0.363317
-0.446917
-0.533649
-0.622046
-0.710505
-0.797172
-0.881488
-0.963221
-1.04138
-1.11513
-1.18348
-1.24509
-1.29973
-1.34722
-1.3859
-1.41421
-1.43056
-1.43338
-1.42349
-1.40267
-1.37159
-1.33133
-1.28342
-1.22906
-1.17052
-1.11009
-1.04745
-0.981723
-0.912528
-0.839206
-0.76214
-0.682309
-0.599431
-0.513429
-0.42565
-0.337454
-0.251108
-0.16909
-0.0915237
-0.0182668
0.0503311
0.114133
0.171087
0.218289
0.254742
0.279346
0.289594
0.283553
0.258331
0.211253
0.144061
0.0597884
-0.0392137
-0.149935
-0.2705
-0.399674
-0.534404
-0.671713
-0.810481
-0.949665
-1.08894
-1.22821
-1.36503
-1.49662
-1.62088
-1.7356
-1.8401
-1.93452
-2.01757
-2.08813
-2.14657
-2.19304
-2.22849
-2.25395
-2.26721
-2.26516
-2.24587
-2.20708
-2.14718
-2.06537
-1.95929
-1.82691
-1.669
-1.48681
-1.28241
-1.05837
-0.814482
-0.550204
-0.265965
0.0379549
0.359476
0.695584
1.04526
1.40732
1.77881
2.15729
2.53914
2.92088
3.30382
3.69049
4.0829
4.48371
4.89352
5.31217
5.74141
6.18274
6.63646
7.10306
7.58143
8.07017
8.57096
9.08555
9.61527
10.1615
10.722
11.293
11.8729
12.4592
13.0485
13.6377
14.2222
14.7972
15.3626
15.9192
16.4669
17.006
17.5353
18.0526
18.558
19.051
19.5285
19.9872
20.4226
20.8295
21.207
21.5544
21.8701
22.1528
22.3988
22.6026
22.7621
22.8749
22.9365
22.943
22.8895
22.7711
22.5901
22.3508
22.0564
21.7113
21.3182
20.8786
20.3972
19.8783
19.3237
18.7352
18.1135
17.4593
16.7761
16.0683
15.3393
14.5926
13.8298
13.0513
12.2593
11.4556
10.6408
9.81572
8.98026
8.13431
7.28099
6.42431
5.56718
4.71279
3.86391
3.0226
2.19219
1.37578
0.573834
-0.213763
-0.987327
-1.74759
-2.49383
-3.22497
-3.94088
-4.64139
-5.32645
-5.99629
-6.65041
-7.2883
-7.91051
-8.51758
-9.11026
-9.68927
-10.2537
-10.802
-11.3332
-11.8458
-12.3391
-12.8124
-13.2645
-13.6945
-14.1015
-14.4852
-14.845
-15.1808
-15.4919
-15.7776
-16.0373
-16.2704
-16.4768
-16.6564
-16.8098
-16.9371
-17.0382
-17.1126
-17.1602
-17.1808
-17.175
-17.1438
-17.0875
-17.0065
-16.9018
-16.7739
-16.6242
-16.4538
-16.2621
-16.0481
-15.8109
-15.5492
-15.2631
-14.9529
-14.6181
-14.2586
-13.8741
-13.4641
-13.029
-12.5696
-12.085
-11.5746
-11.0375
-10.4733
-9.88358
-9.27086
-8.63682
-7.98348
-7.31317
-6.62791
-5.93075
-5.22478
-4.51081
-3.78922
-3.06072
-2.32581
-1.58599
-0.843293
-0.0986773
0.646709
1.39074
2.13132
2.86558
3.59049
4.30493
5.00798
5.69842
6.37519
7.03557
7.67614
8.29499
8.89014
9.45864
9.99807
10.5052
10.9769
11.4138
11.8173
12.1884
12.5288
12.8392
13.1198
13.372
13.5975
13.7967
13.9701
14.1176
14.2391
14.3359
14.4098
14.4619
14.4938
14.5056
14.4972
14.4689
14.4212
14.3539
14.2671
14.1605
14.0337
13.8876
13.7238
13.5432
13.3469
13.1359
12.911
12.6732
12.4238
12.1628
11.8903
11.6062
11.3104
11.0032
10.6848
10.3553
10.0148
9.6635
9.30188
8.93042
8.54964
8.15972
7.76076
7.35304
6.9368
6.5124
6.08028
5.64071
5.19394
4.74057
4.28123
3.81652
3.3471
2.87324
2.39504
1.91296
1.42743
0.938588
0.44669
-0.0481385
-0.545754
-1.04523
-1.54535
-2.04523
-2.54387
-3.04013
-3.53302
-4.02117
-4.50324
-4.97874
-5.44735
-5.90863
-6.36221
-6.80741
-7.24329
-7.66942
-8.08527
-8.48986
-8.88223
-9.26106
-9.62498
-9.97353
-10.3063
-10.6229
-10.9228
-11.2049
-11.4676
-11.7102
-11.9318
-12.1312
-12.3075
-12.4592
-12.5851
-12.6856
-12.7616
-12.8139
-12.8436
-12.8512
-12.8369
-12.8017
-12.7466
-12.672
-12.5787
-12.4668
-12.3367
-12.1894
-12.0259
-11.8475
-11.655
-11.449
-11.2293
-10.9965
-10.7506
-10.4921
-10.2212
-9.93788
-9.64224
-9.33503
-9.01717
-8.6895
-8.35293
-8.00811
-7.65555
-7.296
-6.93022
-6.55871
-6.18197
-5.80037
-5.41426
-5.02426
-4.63105
-4.23524
-3.83744
-3.43805
-3.03739
-2.63591
-2.23407
-1.83222
-1.43078
-1.03003
-0.630282
-0.232195
0.163498
0.556059
0.944707
1.32886
1.708
2.0815
2.44875
2.80912
3.16195
3.50668
3.84279
4.16965
4.4867
4.7933
5.08886
5.37304
5.64559
5.9063
6.15505
6.39148
6.61525
6.82608
7.02372
7.20809
7.3792
7.53696
7.68129
7.81219
7.9296
8.03366
8.12445
8.20175
8.26525
8.31459
8.34933
8.36948
8.3751
8.36614
8.34264
8.3043
8.25075
8.18189
8.09766
7.99779
7.88218
7.7505
7.60249
7.43864
7.25962
7.06617
6.85914
6.63894
6.40587
6.16052
5.90347
5.63542
5.35727
5.0695
4.77263
4.46764
4.15547
3.83721
3.51393
3.18578
2.85268
2.5147
2.17182
1.82427
1.47246
1.11638
0.756065
0.392004
0.0246938
-0.345129
-0.716653
-1.08972
-1.46424
-1.83993
-2.21655
-2.59332
-2.9692
-3.34366
-3.71608
-4.08535
-4.45042
-4.81001
-5.16279
-5.5086
-5.84763
-6.17965
-6.50458
-6.8221
-7.13164
-7.43326
-7.72689
-8.01149
-8.2859
-8.54864
-8.7981
-9.03382
-9.25552
-9.46259
-9.65454
-9.83015
-9.98784
-10.1269
-10.2468
-10.346
-10.4233
-10.4774
-10.5067
-10.5119
-10.4944
-10.455
-10.3952
-10.3158
-10.2171
-10.1006
-9.96756
-9.8186
-9.65437
-9.47519
-9.28126
-9.07385
-8.85432
-8.6239
-8.38381
-8.13445
-7.87586
-7.6086
-7.33314
-7.04961
-6.7583
-6.45914
-6.15202
-5.83795
-5.5182
-5.1938
-4.86587
-4.53523
-4.20243
-3.8685
-3.53437
-3.20039
-2.86685
-2.53377
-2.20106
-1.86934
-1.53931
-1.21147
-0.886367
-0.564006
-0.244154
0.0729645
0.387177
0.698624
1.00731
1.31357
1.61769
1.91888
2.21609
2.50831
2.7944
3.07378
3.34606
3.61048
3.86632
4.11291
4.34949
4.57573
4.79136
4.99551
5.18736
5.36606
5.53079
5.68172
5.81935
5.94395
6.05595
6.15567
6.24333
6.31954
6.38492
6.43954
6.48342
6.51652
6.53876
6.55051
6.55226
6.54431
6.52698
6.50052
6.46506
6.42097
6.36862
6.30809
6.23948
6.16284
6.07821
5.98608
5.88712
5.78174
5.67043
5.55371
5.43199
5.3059
5.176
5.04237
4.90494
4.76369
4.61849
4.46945
4.31679
4.16048
4.00055
3.8371
3.6702
3.50008
3.32696
3.15081
2.97161
2.78933
2.60398
2.41581
2.2252
2.0324
1.83772
1.64147
1.44397
1.2456
1.04679
0.847677
0.648351
0.448945
0.249565
0.0504074
-0.148276
-0.34634
-0.543623
-0.739847
-0.934724
-1.12792
-1.31909
-1.50803
-1.69453
-1.87838
-2.05934
-2.23713
-2.41142
-2.58198
-2.74859
-2.91091
-3.06865
-3.22149
-3.36908
-3.51134
-3.64823
-3.77965
-3.90557
-4.0259
-4.14053
-4.24947
-4.35271
-4.4501
-4.54146
-4.62661
-4.70535
-4.77762
-4.84345
-4.90275
-4.95548
-5.00156
-5.04085
-5.07336
-5.09913
-5.11799
-5.12977
-5.13429
-5.13134
-5.12111
-5.10387
-5.07976
-5.04898
-5.01167
-4.96791
-4.91799
-4.86218
-4.80034
-4.73231
-4.65782
-4.57655
-4.4886
-4.39412
-4.29317
-4.18582
-4.0719
-3.9511
-3.82346
-3.689
-3.54748
-3.39874
-3.2425
-3.07848
-2.90719
-2.72935
-2.54562
-2.35674
-2.16321
-1.96541
-1.76404
-1.55977
-1.35308
-1.14446
-0.934184
-0.72251
-0.510161
-0.297889
-0.0863862
0.12364
0.331972
0.538593
0.743197
0.945544
1.14557
1.34312
1.53829
1.73119
1.92125
2.10776
2.29012
2.46765
2.64003
2.80705
2.96819
3.12301
3.27137
3.4131
3.54839
3.67748
3.7999
3.91517
4.02287
4.12255
4.21455
4.29949
4.37748
4.44869
4.51356
4.57239
4.62587
4.67468
4.71813
4.75525
4.78508
4.80649
4.81914
4.82292
4.81718
4.80135
4.775
4.73753
4.68896
4.62941
4.55803
4.47405
4.37672
4.26532
4.14049
4.00342
3.85472
3.69522
3.52601
3.34801
3.16272
2.97167
2.77501
2.57259
2.36455
2.15088
1.93209
1.709
1.48181
1.2508
1.01704
0.78166
0.546119
0.312004
0.07986
-0.14992
-0.376644
-0.599719
-0.81789
-1.02956
-1.23397
-1.43034
-1.61714
-1.79306
-1.9565
-2.10594
-2.24175
-2.36492
-2.47597
-2.57568
-2.66477
-2.74373
-2.81378
-2.87616
-2.93089
-2.97773
-3.01659
-3.04725
-3.07016
-3.08605
-3.09514
-3.09773
-3.09448
-3.08602
-3.07334
-3.05747
-3.03865
-3.01702
-2.99291
-2.96657
-2.93886
-2.91094
-2.88328
-2.85634
-2.8313
-2.80915
-2.79106
-2.77816
-2.77005
-2.76574
-2.76486
-2.76681
-2.7707
-2.77588
-2.78102
-2.7848
-2.78743
-2.78951
-2.79124
-2.79296
-2.79457
-2.7956
-2.79632
-2.79691
-2.79639
-2.79371
-2.78744
-2.77602
-2.75912
-2.7367
-2.70818
-2.67314
-2.63058
-2.57909
-2.51835
-2.44808
-2.36674
-2.27302
-2.16542
-2.04248
-1.90518
-1.75542
-1.59415
-1.42267
-1.24266
-1.05546
-0.863443
-0.669021
-0.472226
-0.272558
-0.0700235
0.135635
0.343768
0.553177
0.763791
0.975362
1.18628
1.39487
1.59877
1.79541
1.98423
2.16494
2.33671
2.49892
2.64957
2.78599
2.90716
3.01202
3.09803
3.16311
3.20457
3.21987
3.21025
3.17817
3.12516
3.0533
2.96442
2.85983
2.74239
2.61497
2.47797
2.33137
2.17524
2.00935
1.83513
1.65453
1.46843
1.2779
1.08437
0.888962
0.693867
0.501331
0.311674
0.125107
-0.0580493
-0.237642
-0.411426
-0.576343
-0.730936
-0.873617
-1.00187
-1.11376
-1.20642
-1.2772
-1.32714
-1.35835
-1.37238
-1.37133
-1.35647
-1.32856
-1.28984
-1.24251
-1.18715
-1.12421
-1.05379
-0.97576
-0.891719
-0.803586
-0.712654
-0.620326
-0.527286
-0.433737
-0.340838
-0.249678
-0.160158
-0.0722553
0.0143614
0.100119
0.183444
0.262131
0.334985
0.400647
0.457596
0.504788
0.540358
0.562594
0.572152
0.570305
0.558211
0.53739
0.50843
0.471585
0.428035
0.378919
0.324854
0.266553
0.204203
0.13792
0.0689771
-0.00126014
-0.0715673
-0.140692
-0.208518
-0.275388
-0.341041
-0.405355
-0.468559
-0.530721
-0.592372
-0.654066
-0.715059
-0.774283
-0.831007
-0.884371
-0.933861
-0.97925
-1.01979
-1.05481
-1.08448
-1.1091
-1.12916
-1.1453
-1.15745
-1.16542
-1.16933
-1.16926
-1.16561
-1.159
-1.14959
-1.13757
-1.12359
-1.10823
-1.09225
-1.07642
-1.06043
-1.04369
-1.0258
-1.00622
-0.984695
-0.96115
-0.935083
-0.906029
-0.873981
-0.838964
-0.801197
-0.760969
-0.718012
-0.671991
-0.622743
-0.570088
-0.514247
-0.455648
-0.394393
-0.330636
-0.264868
-0.197528
-0.129238
-0.0606438
0.00834786
0.0780365
0.148445
0.219673
0.291731
0.36446
0.438047
0.512629
0.587674
0.662534
0.736471
0.808652
0.878791
0.946726
1.01203
1.07432
1.1331
1.18769
1.23788
1.28347
1.32372
1.35796
1.3855
1.40562
1.4186
1.42505
1.42524
1.41959
1.40861
1.3927
1.37264
1.34925
[truncated: 2,000 more rows]
