# Supplementary material for: Investigation of microseismic signal denoising using an improved wavelet adaptive thresholding method
Source: Sci Rep. 2022 Dec 23;12:22186. doi: 10.1038/s41598-022-26576-2 (PMC9789042; doi:10.1038/s41598-022-26576-2)
Supplement: Supplementary file 1 — Supplementary Information. [file 41598_2022_26576_MOESM1_ESM.zip › Supplementary material_20220811v2/The method proposed by Jing-yi handles analog signals.xlsx]

## Sheet: Sheet1
-1.92302
-1.93945
-1.95867
-1.9809
-2.00423
-2.02928
-2.04306
-2.04405
-2.03883
-2.02359
-2.00538
-1.98454
-1.95407
-1.91525
-1.87818
-1.84268
-1.80456
-1.76618
-1.71954
-1.66397
-1.60528
-1.54156
-1.46269
-1.36814
-1.26114
-1.13879
-1.00805
-0.868872
-0.71505
-0.547735
-0.371774
-0.186579
0.00968421
0.216126
0.43771
0.674982
0.924975
1.18905
1.36573
1.44453
1.47413
1.42512
1.35529
1.26699
1.10458
0.878552
0.663237
0.456754
0.228948
-0.0030083
-0.299355
-0.665049
-1.05694
-1.48954
-1.76987
-1.87446
-1.90492
-1.8048
-1.67591
-1.52397
-1.24694
-0.863579
-0.53003
-0.244681
0.0573385
0.338926
0.721248
1.2139
1.72737
2.29021
2.67987
2.86507
2.97161
2.93341
2.85877
2.75502
2.50804
2.13764
1.83917
1.61232
1.37371
1.17035
0.854912
0.41561
-0.036871
-0.537054
-0.900495
-1.09737
-1.23991
-1.27246
-1.27656
-1.25899
-1.12839
-0.899545
-0.748934
-0.677822
-0.609032
-0.585565
-0.478046
-0.276076
-0.0785514
0.144622
0.176944
-0.0139901
-0.30462
-0.760106
-1.27847
-1.85319
-2.59491
-3.48568
-3.88421
-3.74502
-3.36167
-2.55759
-1.73512
-0.915299
0.258551
1.70632
2.57727
2.83733
2.83892
2.35636
1.97984
1.73876
1.14307
0.314409
-0.249777
-0.565134
-0.788799
-0.800623
-1.02136
-1.47063
-1.83976
-2.22078
-2.34245
-2.14359
-1.8162
-1.27324
-0.592364
0.216993
1.27485
2.57037
3.29023
3.3778
3.21598
2.58304
1.98549
1.45393
0.541974
-0.646872
-1.32971
-1.49085
-1.43516
-0.960532
-0.640025
-0.50222
-0.0886915
0.479866
0.791345
0.861873
0.805482
0.521862
0.370084
0.362652
0.236393
0.0675396
-0.0333182
-0.0846255
-0.085771
-0.0126583
0.00154787
-0.0437932
-0.0623282
-0.0818097
-0.108224
-0.133803
-0.175386
-0.233232
-0.280095
-0.317688
-0.359956
-0.401675
-0.380278
-0.29034
-0.157426
0.0367336
0.251691
0.486775
0.779143
1.12172
1.46826
1.82037
2.19669
2.58675
3.02938
3.52793
4.05521
4.62075
4.80557
4.56451
4.10106
3.29322
2.37559
1.3578
0.0112307
-1.62192
-2.6164
-2.91664
-2.93728
-2.42762
-1.99029
-1.65819
-0.911633
0.126452
0.664842
0.696369
0.517527
-0.0730311
-0.476371
-0.662772
-1.10145
-1.66488
-1.95326
-1.98305
-1.85605
-1.47402
-1.18964
-1.01251
-0.683159
-0.274856
-0.0201035
0.0877826
0.108583
-0.0163788
-0.0824904
-0.0850659
-0.176999
-0.316612
-0.404052
-0.447979
-0.468137
-0.441546
-0.468879
-0.553334
-0.626048
-0.708962
-0.753433
-0.747781
-0.730687
-0.686827
-0.626669
-0.552873
-0.44632
-0.308792
-0.193804
-0.102635
-0.0101182
0.0705017
0.175631
0.308469
0.440194
0.579275
0.663945
0.684731
0.676711
0.621144
0.546949
0.455826
0.316044
0.132564
-0.0384361
-0.197173
-0.368388
-0.538753
-0.750786
-1.00822
-1.27949
-1.57481
-1.79934
-1.94045
-2.05035
-2.10108
-2.14047
-2.17155
-2.14505
-2.06977
-2.02703
-2.01652
-2.00393
-2.00878
-1.96923
-1.8804
-1.78859
-1.67931
-1.57872
-1.49404
-1.40211
-1.31134
-1.21682
-1.11665
-1.02082
-0.928294
-0.801913
-0.639976
-0.459714
-0.251452
-0.0390992
0.175642
0.412878
0.66744
0.852767
0.962568
1.03391
1.04249
1.043
1.03734
0.976233
0.869932
0.773167
0.683672
0.580978
0.477523
0.326646
0.124786
-0.0953635
-0.344997
-0.511072
-0.579324
-0.611425
-0.574365
-0.526271
-0.470957
-0.349615
-0.173166
-0.0356976
0.0632114
0.162629
0.2399
0.366809
0.548813
0.732092
0.93333
1.07677
1.14928
1.19874
1.20209
1.19078
1.16773
1.09621
0.981881
0.900001
0.851366
0.802635
0.772218
0.705618
0.598404
0.492505
0.375255
0.279427
0.212738
0.150491
0.103161
0.0613103
0.0233644
0.00365418
0.000588788
-0.0261057
-0.0775312
-0.13496
-0.208471
-0.27054
-0.318874
-0.375409
-0.433833
-0.435592
-0.377112
-0.281214
-0.131482
0.0335465
0.213024
0.441148
0.71089
0.989063
1.2778
1.58925
1.91625
2.28876
2.7093
3.15778
3.64165
3.82155
3.66128
3.32559
2.71587
2.02272
1.2541
0.224852
-1.03056
-1.70546
-1.74878
-1.52277
-0.807565
-0.12378
0.50105
1.51965
2.82687
3.55142
3.66947
3.5268
2.89599
2.4046
2.08348
1.42411
0.557458
-0.0356894
-0.372489
-0.593965
-0.583419
-0.754665
-1.12412
-1.38832
-1.6362
-1.72355
-1.60179
-1.40021
-1.068
-0.608871
-0.0282936
0.724291
1.65227
2.56369
3.45468
4.42487
5.42859
6.59592
7.94199
9.36717
10.9043
12.2638
13.4074
14.4966
15.4464
16.4045
17.3813
18.2263
18.9674
19.8614
20.9087
22.0021
23.2042
24.3227
25.3433
26.4124
27.4859
28.4814
29.4057
30.2648
31.038
31.806
32.5672
33.2624
33.9066
34.5028
35.0432
35.5344
35.9743
36.3413
36.6335
36.8578
37.0077
37.2986
37.7507
38.2567
38.877
39.4871
40.0795
40.7704
41.5351
42.2148
42.8113
43.386
43.9003
44.4795
45.1316
45.7636
46.4039
46.5465
46.1297
45.4109
44.2407
42.8872
41.3619
39.3942
37.0309
35.629
35.2792
35.3655
36.2595
37.097
37.8321
39.2229
41.0957
41.9841
41.849
41.2755
39.8819
38.7245
37.8569
36.4249
34.6499
33.3425
32.4752
31.8118
31.55
30.9948
30.1201
29.4376
28.7991
28.0143
27.1214
26.1072
24.9321
23.8395
22.83
21.7495
20.6492
19.5187
18.3426
17.1626
15.9736
14.7395
13.4646
12.1632
10.8288
9.64121
8.61949
7.6751
6.85995
6.07712
5.32226
4.69101
4.1659
3.62534
3.0735
2.55993
2.05716
1.66532
1.39314
1.17027
1.02128
0.792337
0.462276
0.122791
-0.27081
-0.64366
-0.988774
-1.38318
-1.81185
-2.1342
-2.34848
-2.5128
-2.59198
-2.68837
-2.80866
-2.87275
-2.90335
-2.73714
-2.34808
-1.82837
-1.12785
-0.320292
0.590634
1.68853
2.9615
3.69376
3.82815
3.69672
3.09957
2.47463
1.84355
0.80965
-0.541805
-1.32472
-1.50962
-1.46511
-0.95964
-0.618221
-0.475252
-0.0208476
0.613044
0.913234
0.893204
0.707545
0.229718
-0.11009
-0.295749
-0.648376
-1.07688
-1.33958
-1.44908
-1.45653
-1.30233
-1.21042
-1.18479
-1.06236
-0.888773
-0.745596
-0.621653
-0.508676
-0.424438
-0.275751
-0.060324
0.161271
0.409448
0.583606
0.668132
0.725248
0.725153
0.710342
0.684941
0.600928
0.466273
0.368165
0.306831
0.244634
0.202675
0.116593
-0.0187565
-0.154478
-0.305572
-0.398933
-0.422103
-0.420448
-0.371698
-0.306917
-0.228765
-0.101373
0.0697371
0.212687
0.326875
0.444144
0.546994
0.687846
0.871026
1.05644
1.25635
1.38419
1.42701
1.43439
1.38031
1.30551
1.21265
1.05758
0.84749
0.660641
0.496919
0.32228
0.155456
-0.0624111
-0.33626
-0.622023
-0.933643
-1.14101
-1.22654
-1.26167
-1.20785
-1.13022
-1.03274
-0.847745
-0.587038
-0.361998
-0.172009
0.0302842
0.218296
0.477054
0.813471
1.16426
1.54949
1.80052
1.89399
1.92402
1.84055
1.72663
1.5876
1.33643
0.988222
0.689484
0.439722
0.176455
-0.0652062
-0.396369
-0.826009
-1.27103
-1.75756
-2.09701
-2.26194
-2.36033
-2.33591
-2.27876
-2.19512
-1.98874
-1.676
-1.42554
-1.23732
-1.03881
-0.870616
-0.606105
-0.23504
0.147284
0.570578
0.887622
1.07393
1.22071
1.28344
1.32574
1.35323
1.29362
1.1585
1.09172
1.09464
1.10415
1.15545
1.14387
1.06105
0.98745
0.898816
0.929365
1.10128
1.33392
1.66821
2.04533
2.46096
2.98206
3.59841
4.18192
4.73219
5.30604
5.87266
6.52688
7.2768
8.05089
8.87162
9.55629
10.0792
10.5428
10.8928
11.2186
11.5259
11.7206
11.8189
11.9813
12.2076
12.4288
12.6837
12.8506
12.9198
12.9822
13.0093
13.1375
13.3898
13.6807
14.0514
14.4434
14.8511
15.3412
15.903
16.4019
16.8363
17.2652
17.6554
18.1045
18.62
19.1266
19.6468
20.056
20.3334
20.5536
20.6785
20.7623
20.8088
20.7559
20.6128
20.4982
20.4124
20.3024
20.1966
20.0068
19.7252
19.4182
19.0646
18.7865
18.6027
18.44
18.3348
18.2312
18.1245
18.0756
18.0742
18.005
17.8671
17.7101
17.5058
17.3389
17.2158
17.0716
16.9258
16.7438
16.5154
16.2708
15.9986
15.7038
15.3884
15.0391
14.6567
14.291
13.9442
13.5919
13.2469
12.8764
12.4776
12.0771
11.6676
11.2311
10.7691
10.2845
9.77294
9.25091
8.71853
8.16389
7.59023
6.9995
6.39041
5.76413
5.12074
4.45562
3.76858
3.06183
2.3342
1.75747
1.34926
1.02824
0.84425
0.6993
0.589706
0.609983
0.742542
0.863622
0.976817
1.1325
1.30236
1.58761
1.99683
2.45817
2.99624
3.3455
3.47288
3.52207
3.41558
3.29141
3.15841
2.8777
2.47522
2.17159
1.96574
1.76626
1.62624
1.37701
1.00578
0.63891
0.237195
-0.0564759
-0.214867
-0.334106
-0.370243
-0.377111
-0.360919
-0.254804
-0.0685163
0.046356
0.0871345
0.121783
0.112763
0.167319
0.294037
0.409036
0.536959
0.622349
0.650398
0.664951
0.647642
0.611054
0.557634
0.463949
0.33167
0.233656
0.171891
0.111396
0.0702338
-0.00114922
-0.107281
-0.208945
-0.317768
-0.383253
-0.396029
-0.388298
-0.344387
-0.284619
-0.210757
-0.098205
0.0495777
0.179843
0.292013
0.409924
0.520732
0.662559
0.838672
1.01984
1.21504
1.33661
1.37259
1.37068
1.30477
1.21869
1.11492
0.947643
0.72467
0.520866
0.335644
0.136926
-0.0575481
-0.30527
-0.611074
-0.932474
-1.28318
-1.53762
-1.67898
-1.77653
-1.79318
-1.79198
-1.77695
-1.68292
-1.52147
-1.40017
-1.31858
-1.23124
-1.16393
-1.03482
-0.83741
-0.632909
-0.402123
-0.244102
-0.17498
-0.133954
-0.150893
-0.182355
-0.224575
-0.326389
-0.479855
-0.589553
-0.654668
-0.716898
-0.752918
-0.832397
-0.960873
-1.08489
-1.22059
-1.12085
-0.754708
-0.249583
0.467706
1.26773
2.14456
3.23002
4.50133
5.2188
5.33005
5.17222
4.54144
3.90365
3.28279
2.26615
0.946334
0.187502
0.016657
0.081986
0.609537
0.984884
1.17618
1.68399
2.37958
2.77266
2.8784
2.84354
2.54824
2.40875
2.44144
2.33863
2.18933
1.9397
1.54936
1.10481
0.580898
-0.0722088
-0.851558
-1.75794
-2.80489
-3.40971
-3.52022
-3.42379
-2.95728
-2.45913
-1.94942
-1.11455
-0.0211845
0.600152
0.72336
0.654139
0.200921
-0.126564
-0.300488
-0.739471
-1.33644
-1.67062
-1.75388
-1.71438
-1.44903
-1.31159
-1.31621
-1.2002
-1.03917
-0.930048
-0.852837
-0.814188
-0.834068
-0.788091
-0.675791
-0.575269
-0.460297
-0.338178
-0.216609
-0.0731516
0.089271
0.253771
0.422888
0.602894
0.791006
1.05646
1.40668
1.80748
2.27888
2.7843
3.32214
3.9289
4.59809
5.28457
5.99015
6.73335
7.50413
8.34011
9.24472
10.1919
11.191
12.0702
12.8101
13.4987
14.086
14.6657
15.2428
15.7254
16.1309
16.594
17.1128
17.6324
18.1845
18.6637
19.0617
19.4561
19.8222
20.2366
20.7144
21.2008
21.7192
22.2423
22.7659
23.3245
23.9128
24.4449
24.9185
25.3714
25.782
26.2091
26.6569
27.0779
27.4851
27.8306
28.104
28.3364
28.5123
28.6472
28.742
28.7742
28.7455
28.7076
28.6607
28.5797
28.4766
28.3135
28.0862
27.8227
27.5136
27.2546
27.0578
26.8707
26.7212
26.5596
26.3824
26.2397
26.122
25.9474
25.7157
25.4611
25.1635
24.8849
24.63
24.3517
24.0643
23.7891
23.5236
23.2681
23.028
22.7803
22.5257
22.2803
22.04
21.8074
21.585
21.3691
21.1615
20.9659
20.783
20.6126
20.456
19.9821
19.1576
18.1389
16.8303
15.4222
13.9219
12.147
10.132
8.69916
7.90197
7.37109
7.33142
7.25417
7.11195
7.36648
7.91156
7.97127
7.53355
6.89969
5.87109
5.02427
4.38933
3.51046
2.5106
1.80062
1.36635
1.09758
1.09589
1.00616
0.818174
0.795607
0.864754
0.765913
0.503869
0.151084
-0.358553
-0.803638
-1.17852
-1.651
-2.176
-2.47784
-2.54928
-2.49031
-2.22762
-1.96673
-1.71472
-1.30464
-0.777679
-0.439864
-0.299642
-0.238806
-0.337811
-0.373169
-0.334964
-0.404372
-0.535347
-0.554538
-0.468247
-0.328584
-0.0937225
0.0867324
0.206317
0.374151
0.557705
0.67
0.713868
0.706987
0.626876
0.551002
0.47961
0.353873
0.188589
0.01316
-0.177451
-0.388328
-0.613933
-0.88945
-1.217
-1.57548
-1.97355
-2.26052
-2.42001
-2.52974
-2.54646
-2.55274
-2.55349
-2.46863
-2.31392
-2.20514
-2.14096
-2.07487
-2.03454
-1.92952
-1.75317
-1.57255
-1.36663
-1.21438
-1.13045
-1.06217
-1.03367
-1.01459
-1.00146
-1.03133
-1.09862
-1.12101
-1.09707
-1.06348
-0.999831
-0.964503
-0.962093
-0.946943
-0.932426
-0.902822
-0.851534
-0.795606
-0.729231
-0.650917
-0.561679
-0.456756
-0.335551
-0.227209
-0.133098
-0.0384372
0.049359
0.148689
0.261304
0.371972
0.484948
0.556967
0.581806
0.582728
0.546628
0.494797
0.428199
0.324043
0.185906
0.0512637
-0.0803403
-0.225363
-0.375073
-0.558523
-0.778363
-1.01346
-1.2709
-1.45598
-1.55718
-1.62439
-1.6299
-1.62382
-1.60899
-1.53526
-1.41188
-1.31594
-1.24672
-1.17221
-1.11075
-1.00264
-0.843179
-0.67657
-0.488766
-0.504067
-0.749743
-1.11027
-1.65162
-2.25495
-2.91446
-3.74983
-4.73974
-5.19208
-5.05678
-4.64876
-3.77661
-2.87453
-1.96415
-0.659138
0.954848
1.98467
2.39701
2.56185
2.24359
2.06657
2.06302
1.71823
1.16203
0.915184
0.96232
1.14183
1.58048
1.83923
1.89909
2.08427
2.29988
2.43752
2.52206
2.53797
2.46304
2.44261
2.47576
2.47171
2.46035
2.42169
2.34521
2.26143
2.16325
2.03639
1.88343
1.70524
1.49906
1.33398
1.21589
1.10995
1.03518
0.952747
0.859999
0.793013
0.743959
0.669096
0.569464
0.461151
0.333767
0.222599
0.129918
0.0298363
-0.0695873
-0.153489
-0.222907
-0.278809
-0.317344
-0.352947
-0.385225
-0.403371
-0.409922
-0.40621
-0.390767
-0.364276
-0.32646
-0.272815
-0.202844
-0.11816
-0.0173658
-0.0783289
-0.318991
-0.654761
-1.13703
-1.66375
-2.2308
-2.93596
-3.76065
-4.16387
-4.10661
-3.83352
-3.19479
-2.53102
-1.85873
-0.874977
0.353279
1.01764
1.081
0.884302
0.211444
-0.385803
-0.879884
-1.73414
-2.8356
-3.43524
-3.52035
-3.3721
-2.7967
-2.35256
-2.06499
-1.48914
-0.741519
-0.3335
-0.260448
-0.358431
-0.756854
-1.04163
-1.19771
-1.54229
-1.98913
-2.30676
-2.5105
-2.65198
-2.6763
-2.80292
-3.03831
-3.22744
-3.41713
-3.5376
-3.56513
-3.56518
-3.51351
-3.40923
-3.25573
-3.03055
-2.73196
-2.45088
-2.18953
-1.9009
-1.60686
-1.24686
-0.814058
-0.355494
0.143884
0.53863
0.809466
1.03622
1.17596
1.3031
1.42232
1.45753
1.4225
1.44415
1.52226
1.60338
1.71814
1.77035
1.75256
1.73711
1.70161
1.54511
1.26443
0.88997
0.393671
-0.150796
-0.743461
-1.44708
-2.24873
-3.1045
-4.02012
-5.0102
-6.06661
-7.23565
-8.5218
-9.89726
-11.3744
-12.6951
-13.8325
-14.9179
-15.8777
-16.8561
-17.8617
-18.7561
-19.5673
-20.4936
-21.5331
-22.6067
-23.7619
-24.8438
-25.8413
-26.8697
-27.8931
-28.8651
-29.7922
-30.6695
-31.4857
-32.2932
-33.0899
-33.8388
-34.549
-35.2102
-35.8164
-36.3769
-36.8868
-37.3388
-37.7315
-38.0629
-38.3298
-38.6762
-39.1146
-39.5733
-40.0923
-40.5859
-41.0485
-41.5581
-42.0973
-42.5612
-42.9507
-43.305
-43.5983
-43.9128
-44.2531
-44.5575
-44.8439
-45.0038
-45.0192
-44.9537
-44.7742
-44.5275
-44.2168
-43.7874
-43.247
-42.695
-42.1306
-41.5093
-40.8544
-40.0908
-39.2117
-38.2722
-37.2541
-36.3783
-35.6725
-35.0188
-34.4821
-33.9467
-33.4058
-32.976
-32.6359
-32.2028
-31.6783
-31.1383
-30.5394
-30.0222
-29.598
-29.162
-28.7473
-28.2316
-27.5922
-26.9115
-26.1521
-25.3616
-24.5458
-23.6472
-22.6748
-21.758
-20.8994
-20.0418
-19.2175
-18.3354
-17.3886
-16.4491
-15.4962
-14.5091
-13.4939
-12.4455
-11.36
-10.2664
-9.16414
-8.03583
-6.88735
-5.70613
-4.4893
-3.24695
-1.97524
-0.676346
0.648997
2.00532
3.39224
4.2777
4.60797
4.63178
4.1947
3.60244
2.86574
1.69053
0.131376
-0.838854
-1.17096
-1.29671
-0.95687
-0.80319
-0.873855
-0.620083
-0.17821
-0.0462072
-0.200781
-0.494707
-1.04561
-1.41957
-1.5966
-1.88861
-2.1999
-2.35637
-2.37218
-2.25964
-1.97481
-1.69419
-1.415
-1.00902
-0.508983
-0.187546
-0.055321
-0.00367944
-0.105542
-0.162999
-0.167261
-0.280702
-0.462817
-0.53577
-0.503332
-0.4236
-0.252916
-0.138654
-0.0875674
0.010139
0.12255
0.224907
0.326972
0.418084
0.494293
0.597881
0.728403
0.861923
1.00741
1.14879
1.28277
1.42366
1.56696
1.71548
1.87083
2.02794
2.18779
2.24226
2.17944
2.05054
1.82375
1.56018
1.26181
0.86875
0.39164
-0.0876515
-0.571347
-1.0936
-1.63573
-2.26431
-2.98524
-3.7513
-4.57881
-4.8982
-4.64718
-4.10506
-3.1059
-1.96666
-0.700889
1.00118
3.08236
4.24692
4.4152
4.1686
3.15514
2.21509
1.39376
-0.0361489
-1.90396
-2.97821
-3.2369
-3.15465
-2.41422
-1.92596
-1.73488
-1.11628
-0.262192
0.177554
0.227924
0.0670239
-0.463837
-0.798465
-0.91794
-1.23816
-1.63949
-1.89237
-2.02082
-2.05061
-1.92813
-1.89613
-1.95737
-1.94539
-1.9103
-1.90248
-1.9091
-1.94089
-2.00809
-2.03528
-2.02297
-2.01717
-2.00221
-1.98413
-1.96754
-1.93831
-1.89858
-1.85771
-1.81414
-1.76482
-1.71127
-1.64252
-1.55738
-1.46198
-1.35328
-1.23595
-1.11041
-0.971623
-0.820472
-0.704505
-0.62773
-0.568306
-0.539659
-0.513078
-0.48732
-0.488792
-0.512061
-0.524913
-0.528293
-0.534533
-0.536149
-0.559674
-0.607077
-0.659327
-0.722692
-0.757489
-0.757955
-0.747482
-0.714339
-0.677232
-0.637696
-0.575822
-0.495148
-0.431547
-0.38521
-0.340897
-0.307381
-0.25814
-0.19118
-0.126795
-0.0588955
-0.054859
-0.123753
-0.229617
-0.392556
-0.578645
-0.78618
-1.05059
-1.36594
-1.5701
-1.65288
-1.68795
-1.63129
-1.58718
-1.56146
-1.46364
-1.31498
-1.11378
-0.846855
-0.527634
-0.150481
0.309091
0.853654
1.47877
2.19257
2.6211
2.72938
2.70133
2.43135
2.13706
1.83067
1.3093
0.615266
0.268494
0.290244
0.459534
0.913653
1.29484
1.58353
2.07638
2.69866
2.9632
2.85961
2.56836
1.9619
1.39969
0.896175
0.161304
-0.731491
-1.3248
-1.61043
-1.75647
-1.64376
-1.6158
-1.68677
-1.58236
-1.37337
-1.30353
-1.36194
-1.47956
-1.71476
-1.85175
-1.88172
-1.96035
-2.04074
-1.94243
-1.66341
-1.25476
-0.667778
-0.0452423
0.611677
1.41846
2.34849
2.80684
2.74946
2.44006
1.71241
0.943681
0.14989
-1.00597
-2.4512
-3.33671
-3.6275
-3.68189
-3.27511
-2.99465
-2.87175
-2.4193
-1.75959
-1.40272
-1.33563
-1.39675
-1.71083
-1.85265
-1.80363
-1.87963
-1.98892
-2.01721
-1.98825
-1.89175
-1.7039
-1.57155
-1.49443
-1.37974
-1.25791
-1.11533
-0.941884
-0.765551
-0.581019
-0.370152
-0.135443
0.118645
0.395568
0.580239
0.661415
0.695735
0.650465
0.589579
0.516376
0.369487
0.160931
-0.0317324
-0.210741
-0.406645
-0.601537
-0.858663
-1.183
-1.52928
-1.91262
-2.16977
-2.28009
-2.33167
-2.27665
-2.19921
-2.10449
-1.90712
-1.62268
-1.38642
-1.19742
-0.999195
-0.824093
-0.568278
-0.223612
0.132597
0.524693
0.777672
0.866076
0.890129
0.797615
0.671958
0.51893
0.249324
-0.121732
-0.438112
-0.699895
-0.974253
-1.22362
-1.56527
-2.00872
-2.46575
-2.96392
-3.31939
-3.50463
-3.62635
-3.62949
-3.60019
-3.5446
-3.36952
-3.09052
-2.87489
-2.72283
-2.56198
-2.43268
-2.20998
-1.88373
-1.54822
-1.17412
-0.891577
-0.723255
-0.586262
-0.520183
-0.470982
-0.433446
-0.47056
-0.572485
-0.607964
-0.575319
-0.53255
-0.447367
-0.414281
-0.44081
-0.453796
-0.475042
-0.477447
-0.450465
-0.422755
-0.384649
-0.335126
-0.276126
-0.199155
-0.103713
-0.0381062
-0.00472643
0.0204032
0.0248483
0.0389614
0.0653961
0.078708
0.0857407
0.00934999
-0.161523
-0.386094
-0.687816
-1.02864
-1.40708
-1.864
-2.39317
-2.92901
-3.47263
-4.05302
-4.65508
-5.33022
-6.08331
-6.8774
-7.72521
-8.49589
-9.17306
-9.82811
-10.4229
-11.0255
-11.6404
-12.1993
-12.7151
-13.2982
-13.9482
[truncated: 430 more rows]
