# Supplementary material for: Investigation of microseismic signal denoising using an improved wavelet adaptive thresholding method
Source: Sci Rep. 2022 Dec 23;12:22186. doi: 10.1038/s41598-022-26576-2 (PMC9789042; doi:10.1038/s41598-022-26576-2)
Supplement: Supplementary file 1 — Supplementary Information. [file 41598_2022_26576_MOESM1_ESM.zip › Supplementary material_20220811v2/This paper proposes a method to compare the effect of adding coefficients and not adding coefficients Aj to remove the noise of microseismic simulation signals.xlsx]

## Sheet: Sheet1
0.445671
0.454494
0.463651
0.473164
0.482801
0.492631
0.500138
0.505038
0.508559
0.509962
0.510634
0.51063
0.508578
0.504722
0.500956
0.497231
0.492759
0.487975
0.481349
0.472746
0.463259
0.452512
0.442145
0.432414
0.422254
0.412145
0.401358
0.389806
0.378274
0.366609
0.35317
0.337919
0.321542
0.30362
0.285305
0.266667
0.24678
0.22589
0.205995
0.187183
0.168688
0.151056
0.132905
0.114194
0.0960965
0.0783472
0.0598347
0.0406208
0.0210789
0.000958427
-0.0187478
-0.0379729
-0.0574025
-0.0768017
-0.0978577
-0.120799
-0.144655
-0.169916
-0.195762
-0.222126
-0.249861
-0.27881
-0.307506
-0.335944
-0.364738
-0.393528
-0.423408
-0.454458
-0.485844
-0.517815
-0.546066
-0.570066
-0.592009
-0.610623
-0.628177
-0.644773
-0.658103
-0.668567
-0.679567
-0.691038
-0.701538
-0.711856
-0.719293
-0.723613
-0.726761
-0.728082
-0.73022
-0.733609
-0.736493
-0.739652
-0.741952
-0.743248
-0.744792
-0.746348
-0.74519
-0.741247
-0.735673
-0.72777
-0.719437
-0.710793
-0.700304
-0.688379
-0.678655
-0.671314
-0.664933
-0.660508
-0.655565
-0.650026
-0.646019
-0.64307
-0.639104
-0.634229
-0.629161
-0.623431
-0.618876
-0.615624
-0.612403
-0.60965
-0.604358
-0.596115
-0.58667
-0.575143
-0.562993
-0.550339
-0.535666
-0.519257
-0.503751
-0.489158
-0.474379
-0.460059
-0.44424
-0.426782
-0.409186
-0.391004
-0.37477
-0.360905
-0.3479
-0.336531
-0.325698
-0.315326
-0.30668
-0.299575
-0.291629
-0.282846
-0.274288
-0.265389
-0.257926
-0.252057
-0.246455
-0.241547
-0.236143
-0.229999
-0.224
-0.217785
-0.211763
-0.206006
-0.19999
-0.193799
-0.188851
-0.185197
-0.182212
-0.180262
-0.178394
-0.176547
-0.175504
-0.175061
-0.172565
-0.167845
-0.162003
-0.154301
-0.14646
-0.138537
-0.129009
-0.1182
-0.107735
-0.0975429
-0.0870304
-0.0765668
-0.0647513
-0.0514807
-0.0377334
-0.0231751
-0.00984943
0.00195389
0.0134534
0.0240511
0.0347179
0.0455412
0.0555025
0.0647918
0.0752583
0.0869188
0.0989991
0.111957
0.124438
0.136347
0.148733
0.161291
0.171262
0.178476
0.184006
0.187077
0.189518
0.191367
0.191007
0.188771
0.18625
0.183344
0.179472
0.174978
0.168433
0.159719
0.149797
0.138314
0.127535
0.117754
0.107624
0.097793
0.0871382
0.0755491
0.064157
0.0527299
0.0392361
0.0236468
0.00678513
-0.0118616
-0.0308202
-0.0500018
-0.0705693
-0.0922018
-0.113394
-0.134129
-0.154893
-0.175288
-0.196471
-0.21847
-0.240358
-0.262361
-0.285161
-0.308696
-0.332784
-0.357573
-0.382396
-0.407215
-0.432474
-0.458016
-0.485317
-0.514561
-0.544937
-0.576873
-0.609619
-0.643122
-0.678142
-0.714538
-0.751097
-0.787824
-0.82522
-0.862993
-0.902067
-0.942509
-0.983628
-1.02564
-1.06093
-1.08867
-1.11256
-1.13036
-1.14629
-1.16049
-1.16883
-1.17206
-1.17589
-1.18017
-1.18254
-1.1843
-1.18084
-1.17177
-1.16037
-1.14552
-1.13216
-1.12107
-1.10904
-1.09752
-1.08432
-1.06917
-1.05445
-1.0397
-1.01997
-0.995147
-0.967311
-0.935197
-0.90228
-0.868774
-0.831888
-0.792375
-0.756219
-0.723691
-0.6925
-0.664281
-0.634894
-0.604214
-0.575767
-0.548758
-0.519862
-0.489268
-0.458095
-0.425596
-0.394747
-0.365751
-0.336559
-0.307875
-0.274638
-0.236165
-0.195374
-0.150789
-0.104883
-0.0578554
-0.00714695
0.0467653
0.0994781
0.150975
0.203094
0.254754
0.309236
0.366775
0.424866
0.484256
0.535308
0.576764
0.613675
0.64317
0.670184
0.694949
0.712361
0.723281
0.735562
0.74908
0.760472
0.771566
0.777025
0.77639
0.773746
0.767838
0.756699
0.740535
0.719324
0.692571
0.694437
0.728161
0.777247
0.85141
0.76137
0.488701
0.467337
0.678746
0.679759
0.535164
0.488449
0.476362
0.439771
0.407851
0.382417
0.360783
0.338072
0.314102
0.293799
0.276074
0.256033
0.233926
0.211455
0.187515
0.166413
0.148449
0.130637
0.113998
0.0916401
0.0626129
0.0309403
-0.00539371
-0.0430601
-0.0817801
-0.125021
-0.172138
-0.217049
-0.259719
-0.302694
-0.344478
-0.389576
-0.438313
-0.487229
-0.53735
-0.579591
-0.612646
-0.641504
-0.663431
-0.682818
-0.6999
-0.70996
-0.713754
-0.719093
-0.725897
-0.73076
-0.735511
-0.734138
-0.726106
-0.715821
-0.701828
-0.689096
-0.678519
-0.666633
-0.654921
-0.641412
-0.625816
-0.610425
-0.594825
-0.573565
-0.546478
-0.515907
-0.480449
-0.443837
-0.406303
-0.364802
-0.320136
-0.280866
-0.247489
-0.216532
-0.190362
-0.16329
-0.135128
-0.110837
-0.0893319
-0.0655294
-0.0396718
-0.0135597
0.0139605
0.0384596
0.059623
0.0805381
0.100153
0.125298
0.156931
0.191032
0.229603
0.269369
0.310051
0.355075
0.403807
0.450161
0.494098
0.538169
0.580875
0.62671
0.675994
0.725272
0.775565
0.818106
0.851618
0.880937
0.90342
0.923276
0.940729
0.951236
0.95552
0.961158
0.96808
0.972965
0.977594
0.976136
0.968071
0.95767
0.943522
0.930389
0.919132
0.906417
0.893663
0.878991
0.862121
0.845241
0.827956
0.805017
0.776259
0.743938
0.706701
0.668135
0.628463
0.58475
0.537769
0.495877
0.459562
0.425424
0.395772
0.36506
0.333102
0.304737
0.278908
0.25063
0.22014
0.189201
0.156683
0.126918
0.100212
0.0735404
0.0479317
0.0167287
-0.0210024
-0.0613459
-0.106253
-0.152538
-0.199932
-0.25177
-0.307438
-0.361003
-0.412428
-0.464201
-0.514865
-0.568798
-0.626318
-0.684056
-0.743008
-0.794539
-0.837398
-0.876342
-0.908768
-0.938833
-0.966759
-0.988069
-1.00348
-1.02044
-1.03888
-1.05554
-1.07218
-1.08305
-1.08765
-1.09017
-1.08924
-1.08955
-1.09197
-1.09319
-1.09462
-1.09441
-1.09227
-1.09038
-1.08834
-1.08097
-1.06812
-1.05202
-1.03132
-1.00957
-0.986989
-0.960688
-0.931426
-0.907427
-0.889171
-0.873315
-0.862134
-0.85017
-0.837242
-0.828113
-0.821742
-0.813233
-0.802818
-0.792233
-0.780367
-0.771481
-0.765878
-0.760585
-0.756615
-0.747417
-0.732074
-0.71444
-0.692597
-0.669681
-0.645959
-0.618149
-0.586858
-0.557924
-0.531386
-0.504795
-0.479589
-0.451458
-0.420092
-0.388808
-0.356627
-0.328355
-0.304847
-0.283146
-0.26474
-0.247652
-0.231736
-0.219355
-0.210184
-0.199533
-0.187388
-0.175876
-0.163875
-0.154852
-0.149119
-0.144077
-0.140558
-0.136458
-0.131321
-0.126771
-0.122164
-0.118174
-0.114937
-0.111545
-0.108142
-0.107351
-0.109276
-0.112752
-0.118462
-0.124665
-0.131251
-0.139664
-0.149534
-0.155532
-0.157296
-0.157077
-0.153387
-0.149655
-0.146001
-0.139375
-0.130425
-0.122469
-0.115366
-0.1079
-0.100827
-0.0913086
-0.0791367
-0.0663029
-0.0521309
-0.0406773
-0.0325237
-0.0252439
-0.0200274
-0.0149604
-0.00987012
-0.00677537
-0.00530284
-0.0017652
0.00387118
0.0100574
0.0177054
0.0241156
0.0290969
0.0347399
0.0404348
0.046096
0.051945
0.0575845
0.0630478
0.0688783
0.0750495
0.0813313
0.0878387
0.0938566
0.0993111
0.104631
0.109622
0.114633
0.119706
0.124504
0.129106
0.13431
0.140152
0.146308
0.152991
0.159662
0.1663
0.17336
0.180737
0.188009
0.195201
0.202447
0.209649
0.217181
0.225066
0.233043
0.241198
0.248463
0.254704
0.260488
0.2655
0.270294
0.274901
0.27876
0.281969
0.285389
0.289007
0.292464
0.295964
0.298837
0.301031
0.303034
0.304688
0.306572
0.308789
0.310946
0.313218
0.315375
0.317388
0.319527
0.321746
0.32343
0.324565
0.325418
0.325834
0.32624
0.326668
0.326773
0.326651
0.327384
0.329043
0.331187
0.334119
0.337136
0.340218
0.343991
0.348324
0.352567
0.356753
0.361121
0.365527
0.370539
0.376204
0.382128
0.388452
0.394326
0.399636
0.404888
0.409837
0.414892
0.420094
0.425019
0.42975
0.435055
0.440944
0.4471
0.453714
0.46023
0.46661
0.473292
0.480152
0.486628
0.492711
0.49858
0.504084
0.509653
0.515295
0.520662
0.525837
0.531068
0.536329
0.541553
0.54679
0.551793
0.556545
0.561208
0.565721
0.570631
0.576005
0.581537
0.587386
0.593269
0.599165
0.605355
0.611783
0.617996
0.623995
0.629962
0.635788
0.641812
0.648059
0.654268
0.660517
0.66562
0.669427
0.672548
0.674632
0.676295
0.677564
0.677808
0.677134
0.676486
0.675849
0.674817
0.673611
0.671483
0.668367
0.664801
0.660603
0.656485
0.652562
0.64836
0.644087
0.639441
0.634383
0.629246
0.623967
0.617806
0.610741
0.603087
0.594653
0.585952
0.577015
0.567426
0.557296
0.547617
0.538439
0.529372
0.520687
0.511707
0.50241
0.493377
0.484478
0.475144
0.465402
0.455448
0.445154
0.435021
0.425084
0.414993
0.404866
0.393884
0.381934
0.36949
0.356314
0.3428
0.328982
0.314445
0.299265
0.284162
0.269138
0.253891
0.238598
0.222723
0.206228
0.18952
0.172477
0.157831
0.145908
0.135339
0.126931
0.119214
0.112129
0.107148
0.104014
0.100613
0.0969909
0.0940373
0.0912646
0.0903626
0.091479
0.0934017
0.0965422
0.0991772
0.10103
0.103234
0.105282
0.107926
0.11126
0.114463
0.117692
0.1227
0.129533
0.13745
0.146901
0.15666
0.166652
0.177864
0.190033
0.200905
0.210373
0.219312
0.227104
0.235295
0.24393
0.25169
0.258871
0.266746
0.275246
0.283938
0.293108
0.301626
0.309414
0.317253
0.324878
0.334165
0.345373
0.357413
0.370833
0.384721
0.399003
0.414626
0.431415
0.447726
0.463553
0.479582
0.495412
0.512263
0.530225
0.548362
0.566953
0.579159
0.584176
0.585404
0.580828
0.574144
0.565503
0.551203
0.531896
0.512837
0.493905
0.472892
0.451009
0.424041
0.391619
0.35676
0.318435
0.280987
0.245109
0.207952
0.170789
0.131717
0.0904967
0.0491998
0.00742782
-0.0392255
-0.0908706
-0.145656
-0.204709
-0.26495
-0.32619
-0.390915
-0.458461
-0.523266
-0.585068
-0.646023
-0.704611
-0.764656
-0.826278
-0.886211
-0.945191
-1.00635
-1.06952
-1.13364
-1.19942
-1.26407
-1.3274
-1.39134
-1.45524
-1.52374
-1.5975
-1.67381
-1.75404
-1.83592
-1.91928
-2.00645
-2.09702
-2.18692
-2.27612
-2.36634
-2.45657
-2.54985
-2.64639
-2.74389
-2.84303
-2.92035
-2.97319
-3.01303
-3.03297
-3.0459
-3.05232
-3.03947
-3.00961
-2.98044
-2.95151
-2.91545
-2.8763
-2.81979
-2.74466
-2.6611
-2.56562
-2.47345
-2.38696
-2.29626
-2.20581
-2.10883
-2.00451
-1.90014
-1.7943
-1.67171
-1.532
-1.38158
-1.21653
-1.04756
-0.875344
-0.691232
-0.497541
-0.288763
-0.0632579
0.174855
0.427527
0.693835
0.973717
1.26956
1.58139
1.90233
2.23233
2.575
2.92875
3.29858
3.68508
4.08465
4.49858
4.9261
5.36689
5.8224
6.29244
6.7769
7.27607
7.7899
8.31852
8.8644
9.42786
10.0079
10.6054
11.219
11.849
12.4965
13.1616
13.7535
14.2633
14.7334
15.1376
15.5283
15.9075
16.225
16.4903
16.7682
17.0567
17.3298
17.6022
17.8208
17.9811
18.1209
18.2273
18.3529
18.506
18.6519
18.806
18.9456
19.0678
19.1973
19.3295
19.4108
19.4398
19.4392
19.395
19.3446
19.2903
19.2019
19.0873
18.9539
18.7985
18.6231
18.4286
18.203
17.946
17.6639
17.3537
17.0208
16.6656
16.2833
15.8752
15.4394
14.9751
14.4839
13.965
13.4032
12.7969
12.1525
11.4654
10.744
9.98838
9.18992
8.3499
7.47719
6.57102
5.62749
4.64831
3.62524
2.55728
1.44954
0.299738
-0.714285
-1.57413
-2.365
-3.03534
-3.68644
-4.32239
-4.84561
-5.27445
-5.73929
-6.23681
-6.71406
-7.20115
-7.59237
-7.879
-8.1367
-8.34001
-8.60873
-8.9615
-9.32227
-9.72631
-10.1201
-10.4978
-10.9174
-11.3682
-11.7328
-12.0091
-12.2466
-12.4159
-12.6002
-12.8052
-12.9646
-13.097
-13.2369
-13.3802
-13.5234
-13.6743
-13.7966
-13.8898
-13.9786
-14.0554
-14.119
-14.1718
-14.2092
-14.2314
-14.2458
-14.2521
-14.247
-14.232
-14.1607
-14.0282
-13.8575
-13.6352
-13.3871
-13.1142
-12.7917
-12.4244
-12.0453
-11.6537
-11.2361
-10.8003
-10.3195
-9.79155
-9.23563
-8.64534
-8.10633
-7.62905
-7.16846
-6.74962
-6.32741
-5.89934
-5.5107
-5.1532
-4.7576
-4.32465
-3.88316
-3.41672
-2.9791
-2.5746
-2.16355
-1.75864
-1.30915
-0.806174
-0.283135
0.275267
0.84841
1.43392
2.05586
2.71026
3.34481
3.9585
4.57421
5.17886
5.80943
6.46866
7.12734
7.79383
8.38726
8.89601
9.36377
9.76609
10.1423
10.4941
10.7794
11.0046
11.2388
11.481
11.7009
11.9145
12.0683
12.1573
12.2204
12.2445
12.2758
12.3224
12.3521
12.3787
12.383
12.3622
12.3379
12.3058
12.2158
12.0662
11.8783
11.639
11.3828
11.1114
10.7968
10.4462
10.1542
9.92665
9.72423
9.57315
9.41181
9.23805
9.10617
9.00443
8.8745
8.71883
8.55853
8.38025
8.23401
8.12338
8.01318
7.91527
7.75559
7.52357
7.26306
6.95228
6.62631
6.28816
5.90081
5.47101
5.06539
4.6844
4.29996
3.92846
3.52083
3.07348
2.6242
2.1618
1.71818
1.30069
0.886313
0.485322
0.0882343
-0.306193
-0.683686
-1.04567
-1.42928
-1.83517
-2.24588
-2.67047
-3.08296
-3.48096
-3.88465
-4.28787
-4.69912
-5.12131
-5.54584
-5.97558
-6.40996
-6.84829
-7.29344
-7.7453
-8.18918
-8.62428
-9.05758
-9.48522
-9.91635
-10.3516
-10.7832
-11.213
-11.5893
-11.9057
-12.1876
-12.4196
-12.6292
-12.8174
-12.9559
-13.0494
-13.1378
-13.2201
-13.2791
-13.3238
-13.3217
-13.27
-13.1913
-13.0776
-12.9627
-12.852
-12.7228
-12.585
-12.4233
-12.2357
-12.0381
-11.8273
-11.5687
-11.2613
-10.9192
-10.5334
-10.1278
-9.70368
-9.24142
-8.74601
-8.29647
-7.89834
-7.51785
-7.17709
-6.82551
-6.46127
-6.12949
-5.8206
-5.48424
-5.12235
-4.75354
-4.36625
-4.00318
-3.66746
-3.32892
-2.9977
-2.61262
-2.16485
-1.69087
-1.17269
-0.639062
-0.0925208
0.497416
1.1252
1.73525
2.32712
2.92426
3.51298
4.13408
4.7905
5.45077
6.12416
6.70884
7.19094
7.62473
7.97972
8.3068
8.60842
8.83105
8.98346
9.15047
9.33089
9.48803
9.64164
9.72562
9.73409
9.71509
9.65257
9.60516
9.58296
9.54588
9.51129
9.45504
9.37374
9.29473
9.21293
9.06562
8.85097
8.59568
8.28361
7.95796
7.62137
7.23866
6.81911
6.45613
6.15487
5.8778
5.65064
5.4108
5.1562
4.94112
4.75358
4.5387
4.29912
4.05408
3.79111
3.55818
3.35866
3.15908
2.97083
2.71841
2.39131
2.03368
1.62341
1.19675
0.756737
0.265431
-0.270183
-0.783246
-1.2734
-1.7687
-2.25274
-2.77501
-3.3391
-3.90706
-4.49016
-4.99952
-5.42193
-5.80715
-6.12833
-6.42753
-6.70712
-6.92136
-7.07747
-7.25348
-7.44883
-7.62928
-7.81321
-7.94102
-8.0074
-8.05627
-8.07326
-8.10559
-8.16202
-8.20923
-8.26138
-8.30024
-8.32306
-8.35146
-8.38162
-8.36096
-8.28781
-8.18495
-8.03883
-7.8854
-7.72693
-7.5341
-7.31465
-7.13866
-7.00965
-6.90001
-6.82891
-6.74869
-6.65779
-6.59714
-6.55759
-6.4991
-6.42376
-6.34527
-6.25455
-6.18695
-6.14487
-6.10378
-6.07201
-5.99245
-5.85719
-5.69947
-5.50254
-5.29398
-5.07606
-4.81999
-4.53106
-4.25948
-4.00546
-3.74795
-3.49926
-3.22209
-2.91371
-2.60267
-2.28043
-1.99006
-1.73903
-1.50098
-1.28915
-1.08548
-0.888598
-0.719741
-0.575856
-0.415253
-0.237797
-0.0622172
0.12148
0.282513
0.418164
0.551607
0.675495
0.809054
0.956455
1.10308
1.25486
1.4056
1.55413
1.70884
1.86847
2.00943
2.13089
2.24337
2.3408
2.43896
2.53894
2.62774
2.70879
2.79734
2.8933
2.99185
3.09688
3.19637
3.28993
3.38693
3.48495
3.5777
3.66577
3.75054
3.83061
3.91221
3.99563
4.07662
4.15661
4.22155
4.26963
4.30846
4.33392
4.35303
4.36624
4.36627
4.3544
4.34196
4.32881
4.3102
4.28879
4.25582
4.21057
4.15949
4.1005
4.04918
4.00773
3.96725
3.93236
3.89548
3.85608
3.82212
3.79219
3.75249
3.70299
3.64958
3.58891
3.53133
3.47765
3.42004
3.36091
3.29194
3.21149
3.12523
3.0306
2.93062
2.82565
2.71183
2.58969
2.46829
2.34779
2.2241
2.09947
1.96753
1.82777
1.68516
1.53825
1.39076
1.24363
1.09404
0.943214
0.790142
0.634675
0.478446
0.321312
0.158614
-0.00975712
-0.18159
-0.358032
-0.535876
-0.714828
-0.89741
-1.08287
-1.27237
-1.46629
-1.66353
-1.86448
-2.06903
-2.2771
-2.48912
-2.70506
-2.92303
-3.14294
-3.3657
-3.59083
-3.81954
-4.05192
-4.28697
-4.52494
-4.73105
-4.90158
-5.05298
-5.17507
-5.28752
-5.39098
-5.46629
-5.51689
-5.56812
-5.6192
-5.65968
-5.69529
-5.70528
-5.68779
-5.65749
-5.60927
-5.56676
-5.53351
-5.49437
-5.45621
-5.40824
-5.34919
-5.29044
-5.22975
-5.14382
-5.0321
-4.90426
-4.75432
-4.59868
-4.43829
-4.25996
-4.06722
-3.88726
-3.72123
-3.55876
-3.40724
-3.24766
-3.07944
-2.91861
-2.76151
-2.5931
-2.41421
-2.22981
-2.03649
-1.8477
-1.66432
-1.47702
-1.28898
-1.07686
-0.837509
-0.584271
-0.310313
-0.027007
0.264772
0.576849
0.907066
1.23528
1.56146
1.89406
2.22818
2.5789
2.94736
3.32209
3.70657
4.03496
4.29929
4.5329
4.71637
4.88477
5.03962
5.14556
5.20878
5.28088
5.36085
5.42692
5.49105
5.51224
5.48692
5.44465
5.37547
5.32033
5.28589
5.24515
5.21019
5.16335
5.10243
5.04688
4.99305
4.89902
4.76377
4.60502
4.41208
4.21424
4.01334
3.78578
3.53792
3.32472
3.14892
2.98911
2.86037
2.72522
2.58252
2.46449
2.36396
2.24975
2.12355
1.99608
1.86034
1.74402
1.64908
1.55639
1.47254
1.35196
1.18844
1.00848
0.798775
0.581494
0.358486
0.106779
-0.169326
-0.429835
-0.674542
-0.920116
-1.15673
-1.41403
-1.69414
-1.97429
-2.26123
-2.50939
-2.71163
-2.89413
-3.04304
-3.1791
-3.30357
-3.39329
-3.45178
-3.52022
-3.59839
-3.66806
-3.73896
-3.7799
-3.78811
-3.78664
-3.76797
-3.755
-3.75215
-3.74284
-3.73398
-3.71709
-3.69077
-3.66536
-3.63905
-3.58556
-3.50399
-3.40577
-3.28411
-3.1568
-3.02497
-2.874
-2.70769
-2.57152
-2.4683
-2.37929
-2.31708
-2.25186
-2.18261
-2.13555
-2.105
-2.06343
-2.0121
-1.96089
-1.90354
-1.86385
-1.84353
-1.82595
-1.81675
-1.78035
-1.71172
-1.63192
-1.53052
-1.42448
-1.31526
-1.18508
-1.03722
-0.903634
-0.784566
-0.666606
-0.55763
-0.434122
-0.2944
-0.1566
-0.0153899
0.108531
0.21106
0.305718
0.38599
0.459469
0.526828
0.578223
0.614857
0.658348
0.708876
0.756449
0.806267
0.842671
0.864216
0.882779
0.894604
0.907391
0.92306
0.935123
0.945995
0.953702
0.957685
0.96107
0.963415
0.954076
0.932557
0.903668
0.86461
0.822269
0.777084
0.723233
0.662171
0.615902
0.585908
0.562828
0.552788
0.541644
0.528876
0.527039
0.53344
0.534321
0.530232
0.526196
0.519058
0.520533
0.531464
0.543584
0.559666
0.563138
0.551595
0.53494
0.508296
0.479424
0.449008
0.408804
0.360306
0.318583
0.283756
0.24946
0.219406
0.182537
0.138051
0.0944778
0.0493047
0.0105947
-0.0198976
-0.0477586
-0.0704144
-0.090489
-0.108272
-0.120059
-0.126253
-0.135846
-0.148968
-0.161407
-0.175346
-0.184402
-0.187985
-0.191002
-0.19193
-0.193303
-0.195864
-0.19727
-0.198347
-0.198669
-0.19804
-0.197406
-0.196673
-0.191919
-0.182943
-0.171563
-0.156749
-0.140983
-0.124434
-0.104981
-0.0831525
-0.0696831
-0.0653914
-0.0655948
-0.073316
-0.0818509
-0.0909563
-0.106708
-0.127849
-0.147436
-0.165731
-0.185356
-0.204723
-0.229695
-0.260717
-0.293657
-0.329917
-0.361665
-0.387755
-0.412949
-0.434948
-0.457398
-0.480645
-0.500822
-0.518647
-0.541377
-0.569101
-0.598764
-0.632174
-0.664059
-0.694054
-0.726268
-0.759521
-0.786233
-0.806086
-0.821784
-0.831243
-0.839785
-0.847512
-0.849882
-0.847883
-0.845439
-0.842246
-0.836981
-0.830482
-0.819063
-0.802438
-0.783043
-0.759967
-0.739844
-0.723508
-0.707112
-0.692555
-0.676479
-0.658581
-0.642212
-0.626689
-0.606252
-0.580844
-0.552792
-0.520657
-0.48867
-0.457096
-0.422631
-0.386207
-0.351196
-0.317563
-0.28438
-0.25252
-0.219233
-0.184472
-0.150382
-0.116424
-0.0813361
-0.04528
-0.00852561
0.0291858
0.0664861
0.103299
0.14049
0.177733
0.218618
0.263568
0.31064
0.360868
0.412368
0.465009
0.520659
0.578952
0.637014
0.694859
0.753654
0.812704
0.874209
0.938327
1.0034
1.06994
1.12557
1.16884
1.20591
1.23315
1.25725
1.27849
1.29019
1.29353
1.298
1.30339
[truncated: 2,000 more rows]
