# Supplementary material for: Investigation of microseismic signal denoising using an improved wavelet adaptive thresholding method
Source: Sci Rep. 2022 Dec 23;12:22186. doi: 10.1038/s41598-022-26576-2 (PMC9789042; doi:10.1038/s41598-022-26576-2)
Supplement: Supplementary file 1 — Supplementary Information. [file 41598_2022_26576_MOESM1_ESM.zip › Supplementary material_20220811v2/Using the method proposed in this paper to process analog signals.xlsx]

## Sheet: Sheet1
-0.363169
-0.351033
-0.339704
-0.331809
-0.325668
-0.320418
-0.316089
-0.311973
-0.308297
-0.305361
-0.302864
-0.30032
-0.297996
-0.29585
-0.293965
-0.292733
-0.29179
-0.291173
-0.29067
-0.289554
-0.288263
-0.287066
-0.285904
-0.284864
-0.283957
-0.283069
-0.28232
-0.282036
-0.282004
-0.282084
-0.2823
-0.28261
-0.282986
-0.2835
-0.284056
-0.284434
-0.284778
-0.285086
-0.285409
-0.285948
-0.28655
-0.287218
-0.287894
-0.288292
-0.288589
-0.288995
-0.289414
-0.289708
-0.290065
-0.290335
-0.290747
-0.291968
-0.293539
-0.295338
-0.297273
-0.298913
-0.300518
-0.302113
-0.303729
-0.305725
-0.307861
-0.309733
-0.31153
-0.313631
-0.315573
-0.317572
-0.319195
-0.31909
-0.318114
-0.316756
-0.31496
-0.313
-0.31084
-0.308306
-0.3056
-0.303177
-0.300771
-0.298267
-0.295677
-0.292869
-0.289922
-0.286907
-0.283795
-0.280561
-0.277251
-0.273797
-0.270282
-0.26691
-0.263524
-0.260161
-0.256743
-0.252897
-0.248866
-0.244958
-0.241046
-0.236908
-0.23284
-0.228682
-0.224735
-0.221928
-0.219669
-0.217632
-0.215848
-0.214119
-0.212478
-0.211045
-0.209686
-0.208111
-0.20649
-0.204878
-0.203282
-0.201815
-0.200398
-0.198991
-0.197593
-0.196145
-0.194662
-0.193239
-0.1918
-0.190179
-0.18852
-0.186773
-0.185033
-0.183685
-0.182481
-0.181156
-0.179807
-0.178555
-0.177197
-0.175895
-0.174389
-0.171941
-0.169043
-0.165823
-0.162372
-0.159146
-0.155859
-0.152485
-0.148971
-0.144906
-0.140561
-0.136324
-0.132023
-0.127355
-0.12272
-0.117864
-0.113227
-0.110093
-0.107608
-0.105498
-0.103644
-0.101345
-0.0990107
-0.0967305
-0.0945143
-0.09282
-0.0913526
-0.0895105
-0.0876055
-0.0863103
-0.084867
-0.0835905
-0.081827
-0.0774379
-0.0717749
-0.0657387
-0.0591512
-0.0521932
-0.0450478
-0.0373796
-0.0296674
-0.0232092
-0.0172291
-0.011193
-0.00525967
0.000629757
0.00659833
0.0122693
0.0180537
0.0249934
0.0323056
0.0400153
0.0477567
0.0543165
0.0605409
0.0663424
0.0720269
0.0792531
0.08693
0.0936372
0.0999674
0.106934
0.113161
0.119461
0.124364
0.12347
0.119632
0.114088
0.106966
0.099915
0.0921536
0.0832892
0.073577
0.0628482
0.0512799
0.0396051
0.0274298
0.0137799
-0.000226887
-0.0150863
-0.029771
-0.0411681
-0.051303
-0.0609158
-0.0701952
-0.080577
-0.0912597
-0.101982
-0.112803
-0.123053
-0.133161
-0.144157
-0.155475
-0.165864
-0.176701
-0.187402
-0.199153
-0.21582
-0.234929
-0.25495
-0.276105
-0.297811
-0.319944
-0.343058
-0.3664
-0.388124
-0.409311
-0.430538
-0.451676
-0.473096
-0.49466
-0.515905
-0.53719
-0.559239
-0.581386
-0.604046
-0.626557
-0.647085
-0.66703
-0.686064
-0.704901
-0.726748
-0.749486
-0.770769
-0.791464
-0.812769
-0.832748
-0.852872
-0.87071
-0.879425
-0.883572
-0.884257
-0.882368
-0.882227
-0.881058
-0.878634
-0.874405
-0.86431
-0.850993
-0.838215
-0.824286
-0.806214
-0.787882
-0.766838
-0.747306
-0.741784
-0.741952
-0.744996
-0.749844
-0.750004
-0.749141
-0.748213
-0.747102
-0.749512
-0.753036
-0.752199
-0.749907
-0.752664
-0.753276
-0.754457
-0.750264
-0.720914
-0.678772
-0.632834
-0.580845
-0.52294
-0.462127
-0.394969
-0.326667
-0.272433
-0.223064
-0.171313
-0.119589
-0.0687028
-0.0155661
0.034933
0.0888902
0.162692
0.244611
0.333222
0.424665
0.504469
0.58219
0.657659
0.733423
0.82612
0.924842
1.01368
1.09973
1.19628
1.28654
1.37915
1.45759
1.47071
1.45123
1.41664
1.36585
1.3113
1.24988
1.17553
1.09486
1.02043
0.945228
0.867929
0.78793
0.69913
0.606687
0.511284
0.414946
0.3253
0.238207
0.150497
0.0635429
-0.0217903
-0.106695
-0.189704
-0.272392
-0.360704
-0.450656
-0.53764
-0.623314
-0.710475
-0.795068
-0.878745
-0.957704
-1.01977
-1.0721
-1.12084
-1.16369
-1.19859
-1.22888
-1.25197
-1.27175
-1.30124
-1.33227
-1.35704
-1.37833
-1.39906
-1.41403
-1.42772
-1.4332
-1.41051
-1.37292
-1.32518
-1.26877
-1.21364
-1.15438
-1.089
-1.01829
-0.937924
-0.850488
-0.765095
-0.676309
-0.57091
-0.462378
-0.34722
-0.234777
-0.159281
-0.100149
-0.0361174
0.024151
0.0687368
0.113691
0.150248
0.19415
0.298335
0.430165
0.559519
0.69749
0.854058
1.01037
1.18672
1.3547
1.43534
1.48361
1.50974
1.52832
1.59949
1.68453
1.78212
1.88385
1.92761
1.954
2.02507
2.11236
2.1613
2.23937
2.31259
2.44624
2.84383
3.37507
3.9692
4.63124
5.31328
6.02588
6.7937
7.58897
8.35697
9.12854
9.91072
10.7055
11.5379
12.3876
13.2495
14.1178
14.9664
15.8078
16.6587
17.5086
18.3408
19.1707
19.9897
20.8103
21.6822
22.5723
23.4461
24.3156
25.1965
26.0619
26.9304
27.7693
28.4846
29.1369
29.749
30.3255
30.9065
31.4699
32.0082
32.523
32.9972
33.4423
33.8814
34.3025
34.6815
35.0473
35.3828
35.7178
36.1402
36.5908
37.0522
37.5144
37.9259
38.3174
38.6932
39.0564
39.4464
39.8369
40.1837
40.5075
40.8495
41.1592
41.462
41.7091
41.7499
41.6814
41.5512
41.3595
41.152
40.9117
40.6226
40.2997
39.9611
39.5979
39.2197
38.8192
38.3703
37.8995
37.4007
36.8932
36.4394
36.0005
35.557
35.1104
34.6446
34.1657
33.682
33.1866
32.668
32.134
31.5829
31.0188
30.4564
29.8842
29.3031
28.708
28.0754
27.4197
26.7589
26.0851
25.3846
24.6742
23.9469
23.2174
22.5356
21.8714
21.1955
20.5197
19.8554
19.1834
18.524
17.8491
17.0797
16.2713
15.4354
14.5862
13.7826
12.9876
12.2
11.4125
10.5675
9.7033
8.87971
8.0697
7.22049
6.39776
5.56957
4.7989
4.28187
3.89374
3.56584
3.30425
3.06556
2.85835
2.70712
2.58445
2.43346
2.28705
2.15605
2.04103
1.96374
1.9084
1.86858
1.84258
1.81687
1.79669
1.79403
1.7998
1.79603
1.79807
1.79984
1.81138
1.87545
1.96421
2.04432
2.12902
2.2398
2.3466
2.46615
2.56711
2.55345
2.48591
2.39862
2.28789
2.1733
2.05185
1.9111
1.7651
1.64474
1.53179
1.41863
1.30573
1.1835
1.05775
0.932917
0.807484
0.681546
0.556729
0.428302
0.301316
0.188197
0.0790768
-0.0235986
-0.125
-0.248918
-0.380093
-0.498833
-0.613533
-0.738684
-0.855353
-0.973604
-1.07451
-1.09898
-1.08454
-1.05342
-1.00266
-0.942436
-0.872944
-0.786121
-0.692053
-0.614698
-0.539961
-0.460439
-0.377604
-0.286645
-0.189415
-0.0909466
0.0125325
0.128771
0.250957
0.381769
0.515688
0.636881
0.756967
0.87381
0.992547
1.13856
1.29519
1.44151
1.58605
1.74311
1.89297
2.04722
2.18479
2.24238
2.26079
2.25878
2.23729
2.21777
2.1909
2.15043
2.10122
2.04558
1.98297
1.92081
1.85453
1.77136
1.68511
1.59072
1.49975
1.44819
1.41289
1.38403
1.3606
1.32899
1.29593
1.26513
1.23437
1.2051
1.17639
1.14066
1.10278
1.07502
1.04491
1.01644
0.980267
0.904171
0.808365
0.708283
0.599811
0.481932
0.360868
0.230733
0.100926
-0.00056891
-0.0906332
-0.182774
-0.272364
-0.357541
-0.444337
-0.523292
-0.60615
-0.724423
-0.855378
-0.99689
-1.1409
-1.25808
-1.36805
-1.46995
-1.56957
-1.7023
-1.84481
-1.96483
-2.0763
-2.20434
-2.31609
-2.42971
-2.51147
-2.45895
-2.33819
-2.18047
-1.98671
-1.78988
-1.57657
-1.33637
-1.07818
-0.809856
-0.528075
-0.242258
0.0538447
0.379491
0.714349
1.06472
1.41451
1.71306
1.9925
2.26743
2.53825
2.8218
3.11032
3.39801
3.68887
3.98512
4.28516
4.59618
4.91264
5.21931
5.53061
5.84273
6.16539
6.53392
6.92619
7.32338
7.73133
8.15476
8.58338
9.02437
9.46523
9.86696
10.2531
10.6437
11.0316
11.4115
11.7943
12.1659
12.5447
12.981
13.439
13.913
14.3922
14.8344
15.2669
15.6895
16.1089
16.5716
17.0468
17.4897
17.92
18.3749
18.8069
19.2407
19.629
19.8274
19.9283
19.9793
19.9787
19.9653
19.9268
19.8467
19.7417
19.6389
19.5235
19.3975
19.2564
19.0789
18.8847
18.6721
18.4524
18.2646
18.0852
17.8999
17.7119
17.5169
17.314
17.1096
16.8971
16.6584
16.4054
16.1461
15.8791
15.6061
15.3291
15.0444
14.7573
14.4816
14.2086
13.9373
13.6654
13.3825
13.0964
12.807
12.5171
12.2399
11.9672
11.689
11.4099
11.137
10.861
10.5892
10.3104
9.99203
9.65659
9.31001
8.9569
8.61848
8.28199
7.94627
7.6097
7.25427
6.89212
6.54307
6.19805
5.83884
5.48791
5.13457
4.80017
4.55111
4.34517
4.15944
3.99578
3.83887
3.69223
3.56405
3.44543
3.31858
3.19378
3.07377
2.95918
2.85791
2.76389
2.67562
2.59157
2.50443
2.41788
2.33658
2.25782
2.17722
2.09903
2.02106
1.94668
1.88916
1.83992
1.78928
1.74098
1.70062
1.66002
1.62407
1.58387
1.5124
1.42683
1.33639
1.24041
1.14531
1.04948
0.949604
0.849208
0.755143
0.663445
0.573355
0.484425
0.393056
0.302121
0.212066
0.123831
0.0415555
-0.0369953
-0.114377
-0.189264
-0.259662
-0.327711
-0.392192
-0.455011
-0.523137
-0.592074
-0.657358
-0.720553
-0.783448
-0.842843
-0.901366
-0.954808
-0.991268
-1.01863
-1.03925
-1.05433
-1.07055
-1.08386
-1.09369
-1.09956
-1.09627
-1.08728
-1.07783
-1.06554
-1.04608
-1.02505
-0.99903
-0.974057
-0.967954
-0.968882
-0.973038
-0.978779
-0.976534
-0.971878
-0.966066
-0.959209
-0.957484
-0.956905
-0.949335
-0.93899
-0.934957
-0.926984
-0.919371
-0.90323
-0.849584
-0.776779
-0.696847
-0.607523
-0.511641
-0.411346
-0.302172
-0.190412
-0.0928505
0.000525623
0.0963717
0.192784
0.290934
0.39198
0.49117
0.593498
0.71135
0.835269
0.96608
1.0989
1.21802
1.33456
1.44714
1.56006
1.69574
1.83942
1.97243
2.10244
2.24219
2.37402
2.50875
2.62708
2.67165
2.6798
2.6667
2.63485
2.60783
2.57362
2.52753
2.47179
2.3997
2.31638
2.23459
2.14782
2.04136
1.93255
1.81295
1.69916
1.6413
1.60661
1.58284
1.56701
1.53624
1.50298
1.47166
1.4408
1.41989
1.40284
1.37285
1.33937
1.32415
1.30378
1.28696
1.25469
1.14331
0.992878
0.83209
0.654157
0.460572
0.260342
0.0426386
-0.176078
-0.348539
-0.503162
-0.661599
-0.816738
-0.967224
-1.12128
-1.26384
-1.41293
-1.61634
-1.83929
-2.07932
-2.32334
-2.5248
-2.71508
-2.89244
-3.0665
-3.29485
-3.53958
-3.74849
-3.94406
-4.16663
-4.36334
-4.56336
-4.71244
-4.64565
-4.4692
-4.23395
-3.94095
-3.64227
-3.31721
-2.94874
-2.55176
-2.14101
-1.70981
-1.27183
-0.817585
-0.316846
0.198848
0.738694
1.27829
1.74035
2.17372
2.60109
3.02262
3.46285
3.91084
4.35751
4.80942
5.27208
5.74169
6.22743
6.72158
7.20224
7.6897
8.17901
8.68332
9.25114
9.85213
10.4596
11.0821
11.7278
12.381
13.0519
13.7224
14.3352
14.9249
15.5215
16.1139
16.6939
17.2782
17.8457
18.4239
19.0889
19.7866
20.5083
21.238
21.9127
22.5731
23.2189
23.8601
24.5652
25.2887
25.9641
26.6209
27.3141
27.9735
28.6354
29.2299
29.5426
29.7106
29.8047
29.8221
29.8202
29.7811
29.6801
29.542
29.4078
29.2549
29.086
28.8947
28.6496
28.3795
28.0822
27.774
27.512
27.2618
27.0025
26.7389
26.465
26.1795
25.8914
25.5911
25.2515
24.8903
24.52
24.1382
23.7468
23.3495
22.9404
22.528
22.1344
21.7455
21.3591
20.9722
20.5693
20.1615
19.7493
19.3361
18.94
18.5499
18.1516
17.7517
17.3605
16.9647
16.5745
16.174
15.7168
15.2347
14.7365
14.2287
13.7412
13.2562
12.7718
12.2859
11.773
11.2504
10.7459
10.2467
9.72724
9.21917
8.70736
8.22198
7.85677
7.55209
7.27585
7.03045
6.79386
6.57144
6.37463
6.19115
5.99683
5.8056
5.62068
5.4432
5.28462
5.13589
4.99533
4.86014
4.71815
4.57586
4.44005
4.30723
4.17259
4.04123
3.91003
3.78356
3.67911
3.58553
3.49051
3.39869
3.31686
3.23488
3.15892
3.07784
2.95798
2.82071
2.67764
2.52779
2.37882
2.229
2.07413
1.91874
1.77199
1.62852
1.48687
1.34671
1.204
1.06176
0.920816
0.781821
0.64828
0.518444
0.389845
0.263965
0.143383
0.0256165
-0.0881778
-0.199901
-0.316997
-0.434691
-0.54764
-0.657918
-0.768569
-0.875127
-0.980439
-1.07952
-1.15739
-1.22369
-1.28315
-1.33579
-1.38613
-1.43248
-1.47327
-1.50997
-1.54439
-1.57564
-1.60464
-1.63067
-1.6512
-1.66881
-1.68288
-1.69532
-1.71221
-1.72975
-1.74612
-1.76138
-1.77381
-1.78414
-1.79312
-1.80019
-1.80461
-1.80688
-1.80663
-1.80431
-1.80138
-1.79659
-1.79021
-1.78152
-1.76771
-1.75057
-1.73169
-1.71058
-1.68678
-1.66123
-1.63336
-1.60426
-1.57739
-1.55069
-1.52242
-1.49323
-1.46358
-1.43254
-1.40141
-1.36855
-1.32956
-1.28764
-1.24315
-1.19721
-1.15385
-1.11041
-1.06703
-1.02295
-0.973434
-0.921645
-0.87193
-0.822457
-0.769944
-0.71878
-0.666516
-0.61772
-0.586124
-0.562882
-0.544033
-0.529304
-0.513856
-0.499899
-0.488761
-0.479504
-0.472065
-0.466312
-0.460328
-0.455257
-0.454107
-0.453608
-0.455049
-0.455623
-0.446574
-0.433564
-0.419068
-0.403309
-0.38954
-0.376234
-0.362454
-0.348847
-0.335347
-0.322015
-0.310672
-0.300122
-0.287192
-0.275052
-0.262882
-0.252888
-0.252941
-0.258224
-0.264445
-0.273097
-0.285653
-0.299557
-0.316514
-0.333625
-0.341527
-0.345949
-0.352029
-0.35789
-0.36198
-0.367347
-0.370575
-0.376361
-0.397793
-0.425751
-0.458347
-0.493284
-0.520916
-0.547327
-0.572854
-0.598625
-0.634071
-0.673013
-0.705501
-0.736187
-0.77432
-0.808712
-0.844585
-0.871529
-0.856576
-0.820626
-0.776215
-0.721578
-0.662058
-0.598037
-0.524988
-0.448653
-0.382991
-0.319794
-0.254325
-0.187727
-0.117984
-0.0454177
0.0269247
0.101689
0.185159
0.272342
0.363505
0.456064
0.541824
0.62635
0.709096
0.791886
0.88565
0.983198
1.07408
1.1629
1.25842
1.34962
1.44165
1.52411
1.56414
1.58234
1.59169
1.58986
1.58081
1.56596
1.54038
1.51045
1.49285
1.47747
1.45786
1.43563
1.40899
1.37723
1.3446
1.3066
1.25245
1.19025
1.11918
1.0434
0.976545
0.908819
0.841256
0.77011
0.675865
0.571145
0.472481
0.372791
0.259959
0.150048
0.0336164
-0.0724008
-0.116721
-0.132638
-0.135534
-0.126311
-0.12258
-0.116899
-0.104116
-0.0885154
-0.072436
-0.0552016
-0.0437112
-0.0336764
-0.0127432
0.00604818
0.0264222
0.0384536
0.00960766
-0.039939
-0.0975271
-0.164643
-0.240809
-0.324063
-0.402368
-0.48458
-0.576797
-0.661587
-0.799116
-0.937909
-0.913596
-0.853281
-0.824629
-0.812159
-0.984518
-1.31183
-1.26906
-1.29518
-2.26447
-3.30948
-5.25034
-7.01651
-5.61526
-3.3749
-0.0143942
3.24264
2.14962
-0.37789
-3.68528
-7.1426
-7.66657
-7.14469
-6.39655
-5.4211
-5.19481
-5.18773
-5.11964
-5.07979
-4.95785
-4.82312
-4.78089
-4.78053
-4.72838
-4.7379
-4.74491
-4.86332
-5.44542
-6.25982
-7.19663
-8.24948
-9.29883
-10.3907
-11.561
-12.7751
-14.0045
-15.2598
-16.4933
-17.735
-19.0753
-20.4182
-21.7902
-23.118
-24.1653
-25.0786
-25.9423
-26.7435
-27.5226
-28.2756
-28.97
-29.641
-30.3738
-31.1155
-31.8353
-32.5383
-33.2107
-33.8528
-34.4788
-35.0735
-35.6012
-36.0856
-36.5333
-36.9482
-37.3511
-37.7291
-38.0808
-38.4042
-38.6815
-38.9246
-39.1496
-39.3496
-39.513
-39.6558
-39.7668
-39.8648
-40.0034
-40.1463
-40.2863
-40.4147
-40.4938
-40.5484
-40.5795
-40.593
-40.6279
-40.6588
-40.6497
-40.6168
-40.5895
-40.5301
-40.461
-40.3429
-40.0573
-39.682
-39.249
-38.7639
-38.276
-37.7608
-37.2096
-36.6271
-35.9991
-35.3375
-34.6674
-33.9775
-33.2436
-32.4975
-31.7217
-30.9497
-30.2775
-29.6417
-29.0303
-28.429
-27.7727
-27.1056
-26.43
-25.7574
-25.1577
-24.5864
-23.9839
-23.377
-22.8114
-22.2277
-21.6663
-21.0607
-20.2146
-19.2604
-18.2394
-17.1724
-16.1693
-15.1664
-14.1535
-13.1269
-12.0092
-10.8533
-9.74915
-8.65513
-7.48673
-6.34827
-5.18806
-4.1072
-3.41571
-2.91435
-2.50814
-2.19523
-1.87755
-1.5947
-1.37916
-1.20322
-1.04013
-0.90256
-0.763428
-0.642071
-0.598728
-0.571642
-0.578552
-0.572658
-0.402845
-0.164579
0.0925458
0.371715
0.634888
0.894023
1.16724
1.43714
1.67246
1.89162
2.09595
2.28941
2.49256
2.68836
2.87775
3.05226
3.18057
3.28222
3.36933
3.43975
3.49738
3.54326
3.57325
3.59268
3.61593
3.63464
3.64128
3.63887
3.63063
3.612
3.58612
3.54815
3.48135
3.39622
3.30333
3.1988
3.0774
2.94695
2.80341
2.65463
2.52621
2.40275
2.27026
2.13416
1.99906
1.85654
1.71655
1.56591
1.3679
1.14862
0.912457
0.66705
0.442149
0.218676
-0.00336308
-0.22845
-0.488481
-0.762219
-1.01858
-1.2712
-1.54582
-1.80948
-2.07924
-2.32237
-2.43849
-2.49182
-2.51488
-2.50676
-2.49537
-2.47126
-2.42316
-2.362
-2.30453
-2.24164
-2.17618
-2.10445
-2.0108
-1.91003
-1.79995
-1.68989
-1.6112
-1.54461
-1.4792
-1.4167
-1.35161
-1.28476
-1.22072
-1.15491
-1.07644
-0.992379
-0.906017
-0.817484
-0.730544
-0.643663
-0.555163
-0.466493
-0.37906
-0.291698
-0.207534
-0.123868
-0.0332116
0.0576976
0.150249
0.240433
0.312437
0.375975
0.441514
0.504681
0.559866
0.615322
0.663815
0.71605
0.802767
0.902748
1.01074
1.12212
1.2162
1.30563
1.3915
1.47563
1.57635
1.68149
1.77099
1.85419
1.94991
2.0353
2.12101
2.18572
2.16228
2.0933
2.00336
1.88954
1.76453
1.62739
1.4693
1.30084
1.14631
0.991496
0.8294
0.661246
0.481594
0.29309
0.10007
-0.100169
-0.312757
-0.532872
-0.762246
-0.996919
-1.22572
-1.45655
-1.68813
-1.92356
-2.1798
-2.44574
-2.70557
-2.96619
-3.24067
-3.51254
-3.78934
-4.05571
-4.2627
-4.44081
-4.61039
-4.76704
-4.91438
-5.05651
-5.18564
-5.31241
-5.46642
-5.62965
-5.78892
-5.94816
-6.10728
-6.26191
-6.42044
-6.57267
-6.69166
-6.79661
-6.88987
-6.97767
-7.08359
-7.19203
-7.30296
-7.41244
-7.49377
-7.56423
-7.65038
-7.7399
-7.80885
-7.88631
-7.95844
-8.05247
-8.25485
-8.51076
-8.78661
-9.0875
-9.40058
-9.72365
-10.0689
-10.4204
-10.7386
-11.0467
-11.3589
-11.6715
-11.9895
-12.313
-12.6325
-12.9567
-13.3062
-13.6646
-14.0336
-14.4043
-14.749
-15.087
-15.4159
-15.7428
-16.1064
-16.4813
-16.8329
-17.1758
-17.5363
-17.8799
-18.2249
-18.5365
-18.7074
-18.806
-18.8681
-18.8918
-18.9043
-18.8977
-18.8595
-18.8026
-18.7503
-18.6895
-18.6192
-18.5373
-18.4297
-18.3086
-18.1741
-18.0321
-17.9044
-17.7781
-17.6452
-17.5078
-17.3644
-17.214
-17.0601
-16.8991
-16.7204
-16.5311
-16.3374
-16.1374
-15.9286
-15.7153
-15.4954
-15.2734
-15.0643
-14.8594
-14.6506
-14.4413
-14.2349
-14.0264
-13.8194
-13.6083
-13.3749
-13.1308
-12.8868
-12.639
-12.3837
-12.128
-11.8654
-11.6056
-11.3766
-11.1595
-10.9493
-10.7425
-10.5222
-10.2986
-10.0736
-9.84792
-9.63475
-9.42582
-9.20445
-8.97939
-8.76946
-8.55377
-8.34042
-8.11207
-7.81051
-7.47211
-7.12445
-6.76013
-6.37747
-5.98733
-5.57931
-5.16988
-4.8084
-4.46515
-4.11528
-3.76768
-3.42775
-3.08295
-2.74971
-2.40673
-1.99478
-1.55561
-1.09813
-0.633025
-0.20451
0.214791
0.626446
1.035
1.48259
1.94136
2.36481
2.77479
3.21595
3.63483
4.05457
4.42703
4.59775
4.66354
4.68764
4.65744
4.58727
4.48798
4.33534
4.16205
4.05655
3.9652
3.85164
3.72574
3.58173
3.41199
3.24105
3.04155
2.74543
2.40313
2.01202
1.59588
1.23425
0.870689
0.510562
0.133029
-0.372474
-0.934142
-1.458
-1.98411
-2.58088
-3.15703
-3.76676
-4.31311
-4.50386
-4.52905
-4.47326
-4.34408
-4.2481
-4.13719
-3.98367
-3.80812
-3.6095
-3.39308
-3.20654
-3.02254
-2.76844
-2.52374
-2.26068
-2.04471
-2.08425
-2.24775
-2.46417
-2.73977
-3.02732
-3.33847
-3.69842
-4.08088
-4.43228
-4.78365
-5.1471
-5.52217
-5.92525
-6.345
-6.77833
-7.22261
-7.66838
-8.12168
-8.57737
-9.04085
-9.52958
-10.0281
-10.5385
-11.0523
-11.5359
-12.0096
-12.4954
-12.9836
-13.4617
[truncated: 430 more rows]
