# Supplementary material for: Investigation of microseismic signal denoising using an improved wavelet adaptive thresholding method
Source: Sci Rep. 2022 Dec 23;12:22186. doi: 10.1038/s41598-022-26576-2 (PMC9789042; doi:10.1038/s41598-022-26576-2)
Supplement: Supplementary file 1 — Supplementary Information. [file 41598_2022_26576_MOESM1_ESM.zip › Supplementary material_20220811v2/Using the method proposed in this paper to process blasting monitoring signals.xlsx]

## Sheet: Sheet1
0.330298
0.331077
0.314439
0.272189
0.212734
0.153822
0.103361
0.0687518
0.0482392
0.0358802
0.0295033
0.0261208
0.024619
0.0253945
0.0257831
0.0231646
0.0182397
0.0121954
0.00642867
0.00271193
0.000795981
-0.000157014
-7.80313e-05
0.0010137
0.00308521
0.00622546
0.0102079
0.0147615
0.019926
0.0257914
0.032403
0.0398211
0.0480362
0.0570235
0.0667539
0.0772002
0.0884005
0.100385
0.113206
0.126909
0.141382
0.156469
0.172038
0.187932
0.204057
0.220348
0.236664
0.252872
0.268898
0.284655
0.300125
0.315299
0.330025
0.344145
0.357524
0.370023
0.381652
0.392491
0.4025
0.411665
0.420065
0.427749
0.434859
0.441536
0.447632
0.45293
0.457284
0.460511
0.462552
0.463419
0.46296
0.461055
0.457767
0.453154
0.447438
0.440871
0.433322
0.424633
0.414707
0.403421
0.391034
0.377967
0.364315
0.350207
0.336002
0.321951
0.308528
0.296176
0.284544
0.273078
0.261324
0.248719
0.235024
0.220146
0.203639
0.185102
0.164415
0.141427
0.116268
0.089128
0.0595882
0.0271939
-0.00835754
-0.0473883
-0.0896299
-0.134514
-0.181953
-0.231774
-0.2833
-0.335935
-0.38881
-0.441015
-0.492794
-0.544721
-0.596903
-0.649574
-0.702854
-0.75659
-0.811206
-0.867038
-0.923268
-0.978886
-1.03271
-1.0834
-1.1306
-1.17416
-1.21346
-1.24799
-1.27696
-1.2993
-1.31476
-1.32312
-1.32319
-1.31388
-1.29402
-1.26247
-1.21988
-1.16758
-1.10623
-1.03676
-0.960303
-0.877723
-0.790659
-0.700769
-0.608084
-0.512291
-0.413354
-0.311059
-0.205909
-0.098776
0.0102151
0.12082
0.23204
0.342882
0.45184
0.557294
0.658935
0.756614
0.849894
0.938465
1.02098
1.09564
1.1617
1.21837
1.26403
1.29734
1.31652
1.31989
1.30824
1.28311
1.24554
1.19693
1.13835
1.07052
0.995192
0.914083
0.827528
0.735674
0.638586
0.53617
0.429424
0.319645
0.207553
0.0939648
-0.0203862
-0.135007
-0.248751
-0.360466
-0.470045
-0.577396
-0.682483
-0.785357
-0.884727
-0.978827
-1.06676
-1.14752
-1.21976
-1.28245
-1.33402
-1.37299
-1.39992
-1.41589
-1.4218
-1.41883
-1.40758
-1.38837
-1.36232
-1.33053
-1.29339
-1.2513
-1.20435
-1.15257
-1.0969
-1.03841
-0.977953
-0.916412
-0.854058
-0.790857
-0.727268
-0.663677
-0.600012
-0.536277
-0.472226
-0.407583
-0.343087
-0.279776
-0.218275
-0.159304
-0.103522
-0.05136
-0.00364788
0.0388556
0.0763536
0.109287
0.138094
0.163365
0.185249
0.203758
0.219276
0.232166
0.242665
0.251074
0.257454
0.261846
0.264744
0.266664
0.268101
0.269559
0.271026
0.272296
0.273386
0.274244
0.274753
0.274864
0.274333
0.272913
0.270812
0.268347
0.265742
0.263268
0.261054
0.259138
0.257721
0.256976
0.256855
0.257262
0.258067
0.259104
0.26036
0.261859
0.263541
0.265348
0.267202
0.268989
0.270675
0.272227
0.273504
0.274369
0.274674
0.274271
0.273176
0.271464
0.269155
0.266286
0.262906
0.25904
0.254772
0.250189
0.245255
0.239905
0.234098
0.227783
0.220945
0.213595
0.205703
0.197244
0.18826
0.178806
0.168939
0.15873
0.148216
0.137426
0.126417
0.115244
0.103944
0.0925574
0.0811115
0.0696312
0.0581759
0.0468099
0.0355858
0.0245588
0.0137642
0.00322314
-0.00701558
-0.0169059
-0.0264382
-0.0356012
-0.0443929
-0.0528153
-0.0608076
-0.0682891
-0.0752141
-0.0815319
-0.087186
-0.092137
-0.096317
-0.0996651
-0.102203
-0.103972
-0.105015
-0.105392
-0.105114
-0.104186
-0.102658
-0.100556
-0.0979422
-0.0948985
-0.0913373
-0.0872134
-0.0825962
-0.0774569
-0.0720911
-0.067054
-0.0621802
-0.0557708
-0.0482172
-0.0418352
-0.0301165
-0.0152242
-0.00635176
0.0100904
-0.00948267
-0.0954034
-0.141598
-0.132239
0.0320527
0.513741
0.863892
0.494972
-0.775617
-1.72056
-0.508111
-4.25983
7.51288
3.75477
-0.87887
-4.93749
2.83011
-2.95648
-3.60543
2.26361
4.77967
3.18401
-2.21112
1.24875
-0.302095
-3.62734
-5.9886
0.758314
6.6353
13.7692
0.0812965
-14.4285
-11.0073
-2.45484
2.9538
8.28546
16.5884
11.7796
1.82838
-15.4702
-26.0901
-10.3548
12.0985
20.2358
4.52365
2.69519
10.226
-0.455328
-19.6172
-25.1281
-6.38877
11.8706
33.8982
21.4998
-7.26043
-23.0069
-14.4574
-7.1785
-5.10052
11.5838
22.4489
16.6647
-6.18866
-17.2014
-6.10691
-2.92699
1.1802
4.80018
5.02655
2.49095
-0.3323
-12.4993
-13.0791
6.52736
12.4721
15.6268
8.16642
-3.95437
-14.3014
-12.9188
-3.92759
2.94274
6.26745
12.4786
8.67913
-4.34256
-11.7577
-11.9771
-5.26636
11.8993
13.8218
7.89621
-4.8572
-12.3134
-12.5529
-3.49361
7.63779
12.2632
10.0451
-0.055303
-10.0659
-8.17319
-0.416605
3.15263
3.45036
3.03978
1.29932
-2.46685
-5.40644
-4.38879
-0.846069
3.0322
5.37834
4.80047
1.90248
-3.00672
-6.54169
-4.42445
0.182706
3.26002
4.03137
1.17872
-2.28233
-1.77646
0.753886
2.18056
2.35406
1.47007
-0.226236
-2.34271
-3.67491
-3.05631
-1.09914
1.34057
3.0567
2.85099
1.28781
-0.789677
-2.17062
-1.67616
0.0917604
2.293
3.55647
2.56642
0.0945646
-2.84174
-4.56949
-3.46289
-0.467552
3.1254
5.4167
4.53451
1.46071
-2.35214
-4.92535
-4.34473
-1.42637
2.46089
5.05946
4.72152
2.15691
-3.04719
-6.70266
-2.22484
4.43442
4.6295
1.28875
-1.53776
-3.01791
-1.31689
1.61291
1.54569
0.180767
1.87151
3.56041
-0.670491
-5.52803
-2.59193
2.88338
2.83736
0.216399
-0.44015
-0.124444
-0.183481
-0.254818
-0.0760013
0.17986
0.370334
0.471201
0.472888
0.422734
0.34135
0.242329
0.18766
-0.0424652
-0.6087
-1.31844
-2.03682
-2.18658
-1.23365
0.380844
2.1463
3.23029
2.78868
1.29392
-0.552226
-2.02819
-2.35559
-1.82341
-0.982971
-0.197539
0.117095
0.0686796
-0.0691825
-0.205718
-0.232807
-0.179012
-0.138593
-0.1332
-0.167569
-0.256751
-0.392407
-0.486058
-0.510674
-0.393491
-0.0816309
0.0306792
-0.0556075
-0.321009
-1.80441
-2.82301
0.0818683
3.40495
1.44522
-2.25241
-2.19075
-0.390378
0.0387485
-0.202605
-0.158871
-0.0805131
-0.167719
-0.288183
-0.321655
-0.293329
-0.244417
-0.193332
-0.167382
-0.158586
-0.14702
-0.132651
-0.115554
-0.0961681
-0.0774495
-0.0589457
-0.0397283
-0.0200715
-0.000110622
0.0201409
0.0406269
0.0613428
0.0822897
0.103455
0.124829
0.146356
0.167966
0.189614
0.211254
0.232812
0.254223
0.275399
0.296252
0.316765
0.336936
0.356746
0.376185
0.395222
0.413808
0.431931
0.449569
0.466665
0.483158
0.498964
0.513993
0.52822
0.541624
0.554177
0.565856
0.576583
0.586257
0.594827
0.602236
0.608408
0.613284
0.616776
0.618804
0.619395
0.6186
0.616479
0.613108
0.608507
0.602681
0.595674
0.587529
0.578303
0.568067
0.556855
0.544704
0.531695
0.517905
0.50343
0.488365
0.472709
0.456439
0.439538
0.421975
0.403771
0.384963
0.365552
0.345545
0.32495
0.303765
0.282028
0.259784
0.237017
0.213718
0.189868
0.165449
0.140545
0.115273
0.0897264
0.0640124
0.038211
0.0123832
-0.0133592
-0.0389098
-0.0642179
-0.0892323
-0.113936
-0.138322
-0.162289
-0.185725
-0.208548
-0.230667
-0.252071
-0.272789
-0.292771
-0.311977
-0.33045
-0.348216
-0.365356
-0.381953
-0.397886
-0.412986
-0.427145
-0.44023
-0.452176
-0.462972
-0.472488
-0.480618
-0.487415
-0.492935
-0.497342
-0.500822
-0.503298
-0.504669
-0.50489
-0.503898
-0.501871
-0.499096
-0.495636
-0.491574
-0.487166
-0.482602
-0.478214
-0.474313
-0.470665
-0.466894
-0.462701
-0.457714
-0.451766
-0.444792
-0.43648
-0.42655
-0.414938
-0.401571
-0.38655
-0.370024
-0.351723
-0.331349
-0.308717
-0.283629
-0.256262
-0.226989
-0.195854
-0.16295
-0.128743
-0.0936443
-0.0582419
-0.023153
0.0118022
0.0470345
0.0826213
0.118723
0.155445
0.192703
0.230812
0.270027
0.309773
0.349329
0.387871
0.424457
0.458823
0.490862
0.520123
0.546228
0.568635
0.586618
0.600012
0.608676
0.611773
0.608552
0.59819
0.579896
0.554126
0.521796
0.483352
0.439425
0.390805
0.338107
0.282479
0.225086
0.165926
0.104743
0.0414981
-0.0239781
-0.0913613
-0.160062
-0.230031
-0.301133
-0.372653
-0.443875
-0.513721
-0.581026
-0.645572
-0.707264
-0.765783
-0.820903
-0.871677
-0.916819
-0.955823
-0.988152
-1.01264
-1.02833
-1.03395
-1.02831
-1.01199
-0.986126
-0.951466
-0.909031
-0.859613
-0.803757
-0.742734
-0.677808
-0.609226
-0.537089
-0.461449
-0.382239
-0.300186
-0.216231
-0.130895
-0.0447668
0.0416118
0.127873
0.213171
0.296655
0.378244
0.457874
0.535513
0.611201
0.683987
0.752573
0.816296
0.874426
0.925966
0.970174
1.00589
1.03203
1.04901
1.05763
1.05856
1.05269
1.04045
1.02207
0.998383
0.970171
0.937756
0.901459
0.861369
0.817516
0.770617
0.721486
0.670776
0.619168
0.566851
0.513778
0.460261
0.406557
0.352613
0.298442
0.243854
0.188642
0.133341
0.0786976
0.0251857
-0.0266549
-0.076361
-0.123638
-0.167896
-0.2086
-0.245859
-0.279938
-0.311121
-0.339798
-0.366024
-0.389762
-0.411223
-0.4306
-0.448058
-0.463818
-0.477919
-0.490389
-0.501563
-0.511778
-0.521386
-0.530739
-0.539783
-0.548327
-0.556315
-0.563642
-0.570206
-0.575963
-0.580718
-0.584279
-0.586736
-0.58824
-0.588915
-0.58892
-0.588281
-0.586978
-0.585078
-0.58264
-0.579659
-0.576126
-0.571999
-0.567223
-0.561821
-0.55583
-0.549261
-0.54213
-0.534414
-0.526068
-0.517083
-0.507446
-0.497119
-0.486069
-0.474252
-0.461624
-0.448208
-0.434049
-0.419173
-0.403618
-0.387419
-0.370603
-0.353217
-0.335312
-0.316901
-0.297987
-0.278588
-0.258719
-0.238393
-0.217633
-0.196456
-0.174875
-0.15294
-0.13071
-0.108228
-0.085544
-0.0627203
-0.0398149
-0.0169025
0.00594107
0.0286935
0.0513459
0.0738724
0.0962536
0.118455
0.140428
0.162157
0.183619
0.204746
0.225467
0.245688
0.265309
0.284299
0.302633
0.320272
0.337184
0.353285
0.368469
0.382685
0.395881
0.407962
0.418853
0.42845
0.436657
0.443511
0.449084
0.453434
0.456638
0.458738
0.45976
0.45978
0.458875
0.457076
0.454414
0.4509
0.446538
0.441399
0.435561
0.42909
0.422055
0.414475
0.406349
0.39771
0.388584
0.378974
0.368889
0.358315
0.347241
0.335724
0.323846
0.311663
0.299241
0.28663
0.273862
0.261001
0.248106
0.235186
0.222238
0.20925
0.196199
0.18311
0.170013
0.156923
0.143857
0.130803
0.117739
0.10467
0.0915997
0.078506
0.0653728
0.0521666
0.0388569
0.025485
0.0121109
-0.00121224
-0.0144218
-0.0274862
-0.0403851
-0.053071
-0.0654998
-0.077642
-0.0894647
-0.100958
-0.112116
-0.122893
-0.133243
-0.143124
-0.152493
-0.161359
-0.169753
-0.177682
-0.185165
-0.192224
-0.198874
-0.205152
-0.211098
-0.216705
-0.221959
-0.226853
-0.231373
-0.235528
-0.239338
-0.242805
-0.245932
-0.248736
-0.251231
-0.253445
-0.25541
-0.257126
-0.258591
-0.259809
-0.260778
-0.261529
-0.262104
-0.262525
-0.262812
-0.263
-0.263117
-0.263202
-0.263295
-0.263381
-0.263428
-0.263412
-0.263299
-0.263076
-0.262736
-0.262251
-0.261597
-0.26076
-0.259728
-0.258499
-0.257074
-0.255427
-0.25353
-0.251357
-0.248884
-0.246113
-0.243054
-0.239708
-0.236075
-0.232166
-0.227985
-0.223549
-0.218877
-0.213955
-0.208764
-0.203291
-0.19752
-0.191445
-0.185068
-0.178379
-0.171368
-0.164042
-0.156409
-0.148483
-0.140284
-0.13181
-0.123057
-0.114027
-0.104718
-0.0951501
-0.0853465
-0.0753187
-0.0650794
-0.0546503
-0.0440485
-0.0333017
-0.0224356
-0.0114434
-0.000310142
0.0109778
0.0224385
0.0340725
0.0458746
0.0578529
0.0700131
0.0823586
0.0948954
0.107616
0.120512
0.133596
0.146877
0.160368
0.17408
0.187993
0.202076
0.21631
0.23067
0.245132
0.259674
0.274261
0.288859
0.303461
0.318062
0.33266
0.347251
0.36182
0.376343
0.39081
0.405209
0.419521
0.433733
0.447816
0.461745
0.475515
0.48912
0.502558
0.515826
0.528897
0.541733
0.554315
0.56662
0.578622
0.590302
0.601626
0.612566
0.623132
0.633344
0.643224
0.652799
0.662077
0.671057
0.679755
0.688187
0.69637
0.704328
0.712068
0.719599
0.72695
0.734149
0.741229
0.748222
0.755124
0.761919
0.7686
0.775155
0.781581
0.787882
0.794048
0.800067
0.805946
0.811693
0.817322
0.822853
0.82828
0.833598
0.838807
0.843907
0.848913
0.85385
