# Supplementary material for: Investigation of microseismic signal denoising using an improved wavelet adaptive thresholding method
Source: Sci Rep. 2022 Dec 23;12:22186. doi: 10.1038/s41598-022-26576-2 (PMC9789042; doi:10.1038/s41598-022-26576-2)
Supplement: Supplementary file 1 — Supplementary Information. [file 41598_2022_26576_MOESM1_ESM.zip › Supplementary material_20220811v2/Using the method proposed in this paper to process microseismic simulation signals.xlsx]

## Sheet: Sheet1
-0.0669273
-0.0705574
-0.0742197
-0.0779164
-0.0816221
-0.0853444
-0.0888759
-0.0921928
-0.0953971
-0.0984279
-0.101398
-0.104311
-0.107055
-0.109649
-0.112253
-0.114861
-0.117408
-0.119929
-0.122298
-0.124504
-0.126636
-0.128665
-0.130722
-0.132829
-0.134898
-0.136969
-0.138982
-0.140931
-0.142879
-0.144814
-0.146601
-0.148237
-0.149778
-0.15119
-0.152567
-0.153914
-0.155155
-0.156311
-0.157549
-0.158877
-0.160231
-0.161656
-0.163036
-0.164367
-0.165749
-0.167158
-0.168501
-0.169781
-0.171032
-0.172232
-0.173465
-0.174736
-0.175987
-0.177237
-0.178347
-0.179296
-0.180165
-0.180914
-0.181611
-0.182262
-0.182794
-0.183221
-0.183667
-0.184131
-0.184561
-0.184988
-0.185321
-0.185551
-0.18575
-0.185896
-0.186123
-0.18645
-0.186801
-0.187216
-0.187635
-0.188054
-0.18854
-0.189082
-0.189559
-0.18997
-0.19037
-0.190729
-0.19114
-0.191609
-0.192069
-0.192542
-0.192961
-0.193313
-0.193646
-0.193941
-0.19422
-0.194487
-0.194713
-0.194902
-0.195131
-0.195401
-0.195679
-0.195986
-0.196268
-0.196522
-0.196791
-0.197063
-0.197204
-0.197204
-0.197119
-0.196912
-0.196669
-0.196395
-0.196011
-0.195533
-0.195044
-0.194539
-0.193988
-0.19341
-0.192733
-0.191953
-0.191119
-0.190214
-0.189341
-0.188517
-0.187678
-0.186854
-0.185996
-0.1851
-0.184216
-0.183335
-0.182364
-0.181299
-0.180182
-0.178988
-0.177786
-0.176582
-0.17532
-0.174018
-0.172846
-0.171815
-0.170857
-0.170019
-0.169192
-0.168371
-0.167657
-0.167029
-0.166383
-0.165726
-0.165096
-0.164471
-0.16394
-0.163512
-0.163124
-0.1628
-0.162401
-0.16191
-0.161409
-0.160858
-0.160325
-0.159815
-0.159261
-0.158677
-0.158185
-0.15779
-0.157438
-0.157163
-0.156873
-0.156564
-0.156306
-0.15608
-0.155785
-0.15542
-0.155017
-0.154551
-0.154096
-0.153653
-0.153163
-0.152639
-0.152129
-0.151628
-0.151123
-0.150625
-0.150087
-0.149507
-0.148915
-0.1483
-0.147758
-0.1473
-0.146873
-0.146506
-0.146149
-0.145799
-0.145505
-0.145258
-0.144978
-0.144666
-0.144353
-0.144022
-0.14373
-0.143484
-0.143238
-0.143004
-0.142639
-0.142121
-0.14153
-0.140821
-0.140069
-0.139275
-0.138365
-0.13735
-0.136353
-0.135372
-0.134354
-0.133329
-0.132201
-0.130963
-0.129684
-0.128341
-0.127016
-0.125723
-0.124408
-0.123093
-0.121746
-0.120362
-0.118979
-0.117592
-0.11611
-0.114533
-0.112897
-0.111181
-0.109445
-0.107694
-0.105877
-0.104008
-0.102216
-0.100509
-0.0988334
-0.0972265
-0.0956016
-0.0939561
-0.0923648
-0.0908114
-0.089221
-0.0875974
-0.0859671
-0.0843131
-0.0827014
-0.0811366
-0.0795733
-0.0780272
-0.0763942
-0.0746601
-0.072886
-0.0710413
-0.0691766
-0.0672959
-0.0653473
-0.0633404
-0.0613675
-0.0594293
-0.0574874
-0.0555644
-0.0535924
-0.0515665
-0.0495393
-0.0474953
-0.0456373
-0.0439917
-0.0424529
-0.0410812
-0.0397732
-0.0385241
-0.0374414
-0.0365073
-0.0355571
-0.0345934
-0.0336872
-0.0328003
-0.0320621
-0.0314844
-0.0309735
-0.0305609
-0.030127
-0.0296517
-0.0292161
-0.0287847
-0.0284081
-0.028093
-0.0277835
-0.0274901
-0.0273391
-0.027334
-0.0274216
-0.0276342
-0.0278848
-0.0281681
-0.0285551
-0.029027
-0.0294057
-0.0296817
-0.0299261
-0.0300901
-0.0302941
-0.0305422
-0.0307305
-0.0308822
-0.031101
-0.0313818
-0.0316888
-0.0320454
-0.032361
-0.0326293
-0.0329136
-0.0331925
-0.0336119
-0.034192
-0.0348479
-0.0356224
-0.0364455
-0.0373114
-0.0382936
-0.0393786
-0.040438
-0.0414715
-0.0425328
-0.0435907
-0.0447405
-0.0459892
-0.0472639
-0.0485865
-0.0498409
-0.0510073
-0.0521562
-0.0532519
-0.0543441
-0.0554365
-0.0564716
-0.0574577
-0.058506
-0.0596166
-0.0607399
-0.0619027
-0.0348833
0.0232216
0.0991981
0.201263
0.0670012
-0.329489
-0.857497
-1.59163
-1.27896
0.20245
2.19541
5.05012
2.48069
-6.13906
-6.01549
2.26842
3.37293
-0.489101
-0.852455
0.0830483
-0.000230504
-0.117201
-0.0906587
-0.0923699
-0.0941152
-0.095892
-0.0977719
-0.0997398
-0.101719
-0.103714
-0.105752
-0.107816
-0.109972
-0.112225
-0.114529
-0.1169
-0.119244
-0.121546
-0.123863
-0.126168
-0.128507
-0.130883
-0.133249
-0.135615
-0.138066
-0.140604
-0.143193
-0.145855
-0.148525
-0.1512
-0.15393
-0.156699
-0.159323
-0.161786
-0.164167
-0.166413
-0.168641
-0.170856
-0.172949
-0.174944
-0.176954
-0.178974
-0.180961
-0.18294
-0.184811
-0.186565
-0.188271
-0.189905
-0.191612
-0.193411
-0.195215
-0.197066
-0.198893
-0.20069
-0.202528
-0.204393
-0.206151
-0.207801
-0.209398
-0.210907
-0.212424
-0.213957
-0.215428
-0.216859
-0.218363
-0.219943
-0.221559
-0.223244
-0.224911
-0.22656
-0.228259
-0.229992
-0.231704
-0.2334
-0.235095
-0.236778
-0.238501
-0.240267
-0.242041
-0.243836
-0.245546
-0.247158
-0.24873
-0.250231
-0.251717
-0.253189
-0.254595
-0.255944
-0.257325
-0.258739
-0.260147
-0.261573
-0.26295
-0.264271
-0.265589
-0.266888
-0.268319
-0.269906
-0.271564
-0.273339
-0.275157
-0.277011
-0.278984
-0.28106
-0.283112
-0.285141
-0.287203
-0.289267
-0.291432
-0.293708
-0.296021
-0.298396
-0.300747
-0.303059
-0.30539
-0.307715
-0.310069
-0.312455
-0.314835
-0.317215
-0.319688
-0.322256
-0.324879
-0.32758
-0.330298
-0.333026
-0.335817
-0.338657
-0.341409
-0.344066
-0.346682
-0.349218
-0.351768
-0.354333
-0.356834
-0.359288
-0.361775
-0.364292
-0.366809
-0.369345
-0.37183
-0.374259
-0.376679
-0.379075
-0.381556
-0.384138
-0.386756
-0.389442
-0.392142
-0.394853
-0.397629
-0.400461
-0.403249
-0.405994
-0.408736
-0.411452
-0.414212
-0.417023
-0.419829
-0.422645
-0.425021
-0.426903
-0.428516
-0.429724
-0.430774
-0.431676
-0.432184
-0.43234
-0.432491
-0.432626
-0.432601
-0.432496
-0.432033
-0.431188
-0.430158
-0.428876
-0.42763
-0.426466
-0.425194
-0.4239
-0.422455
-0.420844
-0.419204
-0.417509
-0.415466
-0.413067
-0.410436
-0.407496
-0.404453
-0.401318
-0.397927
-0.394323
-0.390872
-0.387591
-0.384339
-0.381215
-0.377966
-0.374585
-0.371287
-0.368023
-0.364586
-0.360987
-0.357296
-0.353467
-0.349682
-0.345953
-0.342154
-0.338327
-0.334165
-0.329625
-0.324885
-0.319854
-0.314683
-0.309382
-0.303797
-0.297955
-0.292125
-0.286307
-0.280389
-0.274436
-0.268248
-0.26181
-0.255276
-0.248598
-0.242067
-0.23573
-0.229417
-0.223216
-0.216995
-0.210745
-0.204614
-0.198578
-0.192371
-0.185993
-0.179562
-0.173014
-0.166549
-0.160184
-0.153771
-0.147357
-0.140797
-0.134063
-0.127259
-0.120341
-0.11336
-0.106326
-0.0991715
-0.0919085
-0.0847027
-0.0775592
-0.0704047
-0.0632817
-0.056077
-0.0487828
-0.041491
-0.034177
-0.0265463
-0.0185798
-0.0103985
-0.00192003
0.00666382
0.0153472
0.0243
0.0334863
0.0427282
0.0520344
0.0614699
0.0709946
0.0807633
0.0907879
0.100961
0.11132
0.121637
0.131879
0.142183
0.152483
0.162887
0.173408
0.183929
0.194474
0.205249
0.216257
0.22741
0.238762
0.25016
0.261595
0.273184
0.284894
0.295668
0.305409
0.314588
0.322901
0.330982
0.338848
0.345906
0.352268
0.358651
0.365026
0.371109
0.37706
0.382278
0.386711
0.390778
0.394333
0.398141
0.402312
0.406369
0.410535
0.414448
0.41807
0.421775
0.425489
0.428483
0.430744
0.43257
0.433779
0.434888
0.435929
0.436488
0.436677
0.437227
0.438162
0.439217
0.440589
0.441754
0.442697
0.443855
0.445127
0.44613
0.446891
0.447529
0.44796
0.448534
0.449273
0.449937
0.450611
0.450644
0.449949
0.448896
0.447294
0.445467
0.443437
0.440876
0.437843
0.434892
0.432025
0.42901
0.425982
0.422526
0.41861
0.41455
0.410251
0.406514
0.403454
0.400627
0.398272
0.396003
0.393798
0.39207
0.390753
0.389151
0.38727
0.38541
0.383409
0.381797
0.38062
0.379486
0.378522
0.377297
0.375731
0.374124
0.372346
0.370565
0.368805
0.366866
0.364783
0.363031
0.361623
0.360352
0.35934
0.35826
0.35709
0.356096
0.355204
0.353668
0.351441
0.348827
0.345616
0.342304
0.338908
0.334991
0.330648
0.32632
0.321987
0.317488
0.312924
0.307907
0.302407
0.296693
0.290672
0.284938
0.279574
0.274228
0.269072
0.263821
0.258447
0.25325
0.248172
0.242681
0.236772
0.230667
0.224233
0.217861
0.211578
0.205082
0.198459
0.192928
0.18858
0.184909
0.182261
0.179866
0.177704
0.176477
0.176043
0.175642
0.17531
0.17534
0.175564
0.176642
0.17863
0.181075
0.184139
0.186879
0.189165
0.191571
0.193826
0.196386
0.199297
0.202094
0.20487
0.208494
0.212981
0.217976
0.223699
0.229523
0.235411
0.241859
0.248731
0.255271
0.26146
0.26756
0.273368
0.279443
0.2858
0.291981
0.298094
0.304511
0.311205
0.318063
0.325169
0.332171
0.339048
0.346036
0.353054
0.360803
0.369373
0.378372
0.388004
0.397916
0.408083
0.418864
0.430191
0.441476
0.452719
0.464165
0.47567
0.48768
0.500228
0.512976
0.526028
0.536805
0.545007
0.551915
0.55677
0.560972
0.564577
0.566192
0.566063
0.566167
0.56646
0.566114
0.565584
0.563287
0.559085
0.554114
0.547988
0.542346
0.537451
0.532231
0.527166
0.521539
0.515262
0.509117
0.502955
0.495118
0.485564
0.474993
0.462982
0.450692
0.438195
0.424557
0.410028
0.396691
0.384644
0.373084
0.362579
0.351699
0.3404
0.329907
0.319943
0.309342
0.298167
0.286816
0.275025
0.263838
0.253324
0.242766
0.232411
0.220513
0.206837
0.192392
0.176668
0.160515
0.144004
0.126253
0.107427
0.0890481
0.0711238
0.0530182
0.0351048
0.0162511
-0.00362456
-0.0236551
-0.0440987
-0.0627258
-0.0792147
-0.0947951
-0.108796
-0.122292
-0.135341
-0.146789
-0.156821
-0.167361
-0.178392
-0.189074
-0.199859
-0.209268
-0.217171
-0.224654
-0.231359
-0.238496
-0.246286
-0.253883
-0.261649
-0.269108
-0.27619
-0.283452
-0.290795
-0.296887
-0.301689
-0.305774
-0.308799
-0.311678
-0.314467
-0.316423
-0.317743
-0.320817
-0.325797
-0.331697
-0.339181
-0.346691
-0.354176
-0.363013
-0.372907
-0.382404
-0.391571
-0.400935
-0.410168
-0.420526
-0.432104
-0.444024
-0.456587
-0.467922
-0.477765
-0.487229
-0.495766
-0.504269
-0.512819
-0.520482
-0.527431
-0.535354
-0.544264
-0.553458
-0.563352
-0.57271
-0.581445
-0.590515
-0.599641
-0.61181
-0.627434
-0.644919
-0.66516
-0.686678
-0.709402
-0.734901
-0.762922
-0.79097
-0.819081
-0.848341
-0.878169
-0.910511
-0.945542
-0.981852
-1.01992
-1.05803
-1.09591
-1.13471
-1.17395
-1.21431
-1.2559
-1.29794
-1.34056
-1.38561
-1.43313
-1.48235
-1.53375
-1.58607
-1.63923
-1.69427
-1.75091
-1.75732
-1.70832
-1.62793
-1.50112
-1.35781
-1.19899
-0.995934
-0.753954
-0.509855
-0.262436
0.00328097
0.278946
0.59495
0.953918
1.33445
1.744
2.14674
2.53734
2.93853
3.33988
3.75786
4.19434
4.63195
5.07413
5.5557
6.07741
6.62482
7.20678
7.79866
8.39897
9.02744
9.67875
10.3001
10.8885
11.465
12.0151
12.5739
13.1427
13.6906
14.2243
14.7749
15.3408
15.9111
16.4927
17.0583
17.6061
18.1547
18.6978
19.1596
19.5336
19.8503
20.0875
20.2924
20.4655
20.5627
20.592
20.6002
20.5845
20.5258
20.434
20.2672
20.0211
19.7235
19.3636
19.0774
18.8804
18.6996
18.5742
18.4302
18.2628
18.1433
18.0574
17.8943
17.6542
17.3815
17.0492
16.7415
16.4643
16.1535
15.8282
15.4073
14.8757
14.2852
13.6105
12.883
12.1055
11.239
10.2886
9.33586
8.38141
7.38802
6.3753
5.2838
4.10816
2.89342
1.62538
0.51423
-0.414081
-1.26868
-1.98766
-2.68195
-3.3571
-3.90114
-4.33401
-4.82554
-5.37341
-5.90627
-6.46407
-6.9139
-7.24473
-7.55375
-7.80919
-8.1424
-8.57556
-9.02264
-9.52286
-10.021
-10.5105
-11.0541
-11.6407
-12.1362
-12.5378
-12.9032
-13.1988
-13.5191
-13.8708
-14.1786
-14.4635
-14.732
-14.9758
-15.2067
-15.4238
-15.6053
-15.7512
-15.8712
-15.9603
-16.0413
-16.1164
-16.1704
-16.2093
-16.2218
-16.2058
-16.1718
-16.1166
-16.0117
-15.8552
-15.6582
-15.4126
-15.1365
-14.8303
-14.4775
-14.0812
-13.656
-13.2006
-12.7095
-12.1858
-11.6155
-10.9974
-10.3403
-9.64045
-9.00492
-8.44504
-7.9077
-7.42378
-6.93333
-6.43339
-5.98186
-5.56759
-5.10974
-4.60975
-4.10029
-3.56233
-3.06015
-2.59873
-2.13122
-1.6728
-1.15477
-0.565777
0.0503728
0.71423
1.39635
2.09365
2.83928
3.62759
4.39064
5.12738
5.86718
6.59312
7.35383
8.15287
8.95215
9.76267
10.4772
11.0805
11.6304
12.0947
12.5256
12.9256
13.2387
13.4737
13.7219
13.9819
14.214
14.4393
14.587
14.6506
14.6817
14.663
14.6554
14.6696
14.6633
14.6547
14.6186
14.5515
14.4815
14.4034
14.251
14.0222
13.7451
13.4025
13.0397
12.6595
12.2247
11.7448
11.3406
11.0197
10.7319
10.5107
10.2773
10.029
9.83516
9.68079
9.49195
9.27182
9.0471
8.80092
8.59686
8.4395
8.28419
8.14603
7.93021
7.62327
7.2813
6.87647
6.45378
6.01712
5.51908
4.96837
4.45014
3.965
3.47712
3.00746
2.49327
1.93004
1.36606
0.787068
0.24701
-0.243344
-0.719533
-1.16458
-1.5981
-2.02191
-2.41047
-2.76691
-3.14807
-3.5545
-3.95996
-4.37817
-4.76812
-5.12608
-5.48326
-5.82987
-6.18571
-6.5558
-6.92342
-7.29481
-7.66513
-8.03298
-8.40635
-8.78419
-9.13895
-9.46937
-9.788
-10.0876
-10.3861
-10.6846
-10.9682
-11.2405
-11.4828
-11.691
-11.8765
-12.0331
-12.1676
-12.2801
-12.3613
-12.4118
-12.4506
-12.4773
-12.4827
-12.4711
-12.4279
-12.3515
-12.2521
-12.1259
-11.9821
-11.8222
-11.6388
-11.4344
-11.2054
-10.9506
-10.6741
-10.3747
-10.0406
-9.67105
-9.27065
-8.83609
-8.37468
-7.88653
-7.36493
-6.81116
-6.32033
-5.9011
-5.50952
-5.17277
-4.83419
-4.4915
-4.19761
-3.94202
-3.6581
-3.34777
-3.03718
-2.71091
-2.42366
-2.17968
-1.93989
-1.71734
-1.44442
-1.11084
-0.758402
-0.367145
0.0322341
0.436696
0.879382
1.35427
1.7972
2.20729
2.61175
2.9946
3.40216
3.83767
4.26491
4.69428
5.081
5.41637
5.72869
6.00382
6.25869
6.49451
6.68961
6.84654
7.01075
7.18237
7.34025
7.49515
7.61363
7.69243
7.75653
7.79777
7.83435
7.87036
7.89086
7.90138
7.89634
7.87432
7.84289
7.80071
7.72356
7.61025
7.47136
7.30044
7.11306
6.91008
6.67811
6.42032
6.19159
5.99564
5.80876
5.64616
5.47271
5.28698
5.12014
4.96543
4.78782
4.58851
4.38029
4.15502
3.94215
3.74374
3.53874
3.33406
3.08825
2.79517
2.47949
2.12891
1.76261
1.38221
0.967053
0.520745
0.0809024
-0.35227
-0.794833
-1.2376
-1.70833
-2.20913
-2.71878
-3.24367
-3.71312
-4.11764
-4.49496
-4.82401
-5.14041
-5.44596
-5.7035
-5.91928
-6.15217
-6.40144
-6.6418
-6.88705
-7.09142
-7.25096
-7.39908
-7.52475
-7.66908
-7.83921
-8.00729
-8.18556
-8.35718
-8.5199
-8.69297
-8.87294
-9.01618
-9.12153
-9.20773
-9.26361
-9.31944
-9.37716
-9.41236
-9.43162
-9.44846
-9.46127
-9.46817
-9.47214
-9.45923
-9.42909
-9.39109
-9.34221
-9.28137
-9.20933
-9.12444
-9.02653
-8.91862
-8.80049
-8.67046
-8.52906
-8.35913
-8.15874
-7.93625
-7.68662
-7.41903
-7.13383
-6.82177
-6.48445
-6.13399
-5.76997
-5.38729
-4.98866
-4.5641
-4.11268
-3.64136
-3.14765
-2.71054
-2.33865
-1.99302
-1.69662
-1.40549
-1.11767
-0.876023
-0.672561
-0.447535
-0.202183
0.0390292
0.290019
0.503003
0.674074
0.837768
0.982637
1.16008
1.37837
1.60456
1.85387
2.10391
2.35218
2.62344
2.91323
3.17054
3.39439
3.60656
3.79422
3.99362
4.20723
4.40635
4.59903
4.77972
4.94449
5.10155
5.24831
5.38091
5.4996
5.60366
5.69196
5.7789
5.86511
5.94253
6.01468
6.0726
6.11516
6.14955
6.17349
6.18121
6.17279
6.14914
6.10869
6.05602
5.99098
5.90974
5.81303
5.70131
5.57396
5.43103
5.27233
5.09618
4.90229
4.69112
4.46208
4.2652
4.10541
3.95864
3.83925
3.71834
3.59458
3.49539
3.41538
3.31808
3.20429
3.08852
2.96224
2.85485
2.76863
2.68229
2.60279
2.49658
2.3583
2.20902
2.03875
1.86224
1.68099
1.47866
1.25813
1.05189
0.860427
0.669764
0.487991
0.291709
0.079223
-0.131185
-0.344796
-0.543042
-0.72197
-0.89403
-1.05328
-1.20601
-1.3528
-1.48493
-1.60333
-1.72816
-1.85962
-1.9882
-2.11874
-2.23671
-2.34072
-2.44177
-2.53633
-2.63106
-2.72766
-2.8203
-2.91104
-2.99828
-3.08147
-3.16324
-3.24318
-3.31166
-3.36818
-3.41705
-3.4557
-3.49024
-3.52103
-3.5428
-3.55679
-3.58154
-3.61821
-3.65889
-3.70869
-3.75555
-3.79896
-3.84951
-3.90483
-3.9534
-3.99562
-4.03561
-4.07068
-4.1106
-4.15601
-4.19994
-4.24466
-4.2761
-4.29218
-4.3012
-4.29898
-4.29205
-4.28093
-4.25858
-4.22622
-4.19651
-4.16947
-4.1397
-4.11027
-4.07179
-4.02353
-3.97263
-3.91691
-3.84754
-3.76435
-3.66984
-3.56159
-3.44625
-3.32381
-3.18872
-3.04217
-2.88767
-2.72471
-2.55221
-2.3708
-2.17662
-1.96929
-1.75111
-1.52105
-1.28758
-1.0516
-0.80825
-0.559861
-0.301854
-0.0337669
0.240095
0.520731
0.815325
1.124
1.44402
1.77723
2.11842
2.46736
2.82822
3.19991
3.51608
3.77041
3.99325
4.16545
4.32612
4.47659
4.57984
4.6429
4.71207
4.7858
4.84554
4.90181
4.91622
4.88553
4.83681
4.76069
4.70441
4.67494
4.64274
4.62158
4.58962
4.5445
4.50926
4.47945
4.4098
4.29946
4.1673
4.00184
3.83537
3.66992
3.47984
3.27218
3.09519
2.95075
2.82112
2.71943
2.61163
2.49678
2.40363
2.32566
2.23726
2.14011
2.04259
1.93903
1.8529
1.78579
1.72179
1.66648
1.57772
1.44998
1.30741
1.13775
0.961912
0.781593
0.575407
0.347426
0.133935
-0.0649367
-0.264192
-0.454929
-0.664189
-0.893885
-1.12331
-1.3586
-1.56316
-1.73102
-1.88371
-2.01006
-2.12616
-2.23307
-2.31241
-2.3669
-2.43048
-2.50308
-2.56955
-2.63795
-2.68281
-2.70184
-2.71401
-2.71316
-2.71666
-2.728
-2.73432
-2.74088
-2.74158
-2.73535
-2.72988
-2.72388
-2.69682
-2.64794
-2.58627
-2.50647
-2.42235
-2.33478
-2.23238
-2.1181
-2.02911
-1.96775
-1.9186
-1.89198
-1.86365
-1.8328
-1.82078
-1.82301
-1.81679
-1.80314
-1.79025
-1.77296
-1.77081
-1.78522
-1.80251
-1.82733
-1.83087
-1.80903
-1.77894
-1.73213
-1.68229
-1.63063
-1.56275
-1.48133
-1.41231
-1.3559
-1.30122
-1.25465
-1.19713
-1.12731
-1.05989
-0.990576
-0.918676
-0.845733
-0.76895
-0.68853
-0.60832
-0.528118
-0.446247
-0.36351
-0.274894
-0.17986
-0.0813917
0.0218811
0.127563
0.235376
0.347684
0.463963
0.578508
0.691085
0.804042
0.91586
1.0304
1.14785
1.26495
1.38249
1.50351
1.62787
1.75461
1.88445
2.01472
2.14528
2.27801
2.41233
2.51718
2.58956
2.64352
2.67006
2.68737
2.696
2.67857
2.6383
2.5968
2.55329
2.49898
2.43874
2.35452
2.24473
2.12196
1.98177
1.84653
1.71947
1.58653
1.45417
1.31192
1.15858
1.00507
0.849181
0.669413
0.465304
0.245706
0.00512912
-0.241191
-0.492353
-0.76058
-1.04259
-1.27158
-1.44218
-1.58343
-1.67636
-1.76235
-1.84276
-1.87967
-1.88071
-1.88961
-1.90466
-1.909
-1.91254
-1.87825
-1.80315
-1.71318
-1.59935
-1.51185
-1.45788
-1.40684
-1.37335
-1.33377
-1.28573
-1.25402
-1.23389
-1.17872
-1.08783
-0.98064
-0.845458
-0.71597
-0.594395
-0.454263
-0.303034
-0.183962
-0.0984239
-0.0314076
0.00536082
0.0431393
0.0826085
0.0976391
0.0941655
0.0937309
0.0946333
0.0900281
0.0845609
0.0578052
0.0083082
-0.050365
-0.123167
-0.170989
-0.188887
-0.199157
-0.190522
-0.182777
-0.17756
-0.15497
-0.118931
-0.102788
-0.106698
-0.117062
-0.142113
-0.157033
-0.160152
-0.170576
-0.18273
-0.190774
-0.196217
-0.197801
-0.19436
-0.1938
-0.195986
-0.196
-0.195423
-0.191503
-0.183472
-0.173705
-0.161309
-0.146393
-0.129089
-0.108519
-0.0846573
-0.0688148
-0.061901
-0.0585017
-0.0617525
-0.0648699
-0.0674661
-0.0756961
-0.0882123
-0.0973985
-0.103412
-0.109069
-0.112546
-0.11999
-0.13179
-0.143425
-0.156292
-0.166304
-0.172584
-0.178077
-0.181503
-0.184159
-0.186234
-0.185914
-0.183424
-0.183317
-0.185688
-0.18845
-0.19273
-0.195364
-0.196088
-0.197392
-0.198545
-0.200198
-0.202686
-0.205174
-0.207916
-0.211104
-0.214683
-0.218801
-0.223506
-0.227331
-0.230191
-0.232839
-0.234896
-0.237255
-0.239998
-0.242364
-0.244556
-0.246986
-0.249604
-0.252354
-0.255328
-0.258106
-0.26068
-0.26333
-0.265967
-0.268608
-0.271284
[truncated: 2,000 more rows]
