# Supplementary material for: Investigation of microseismic signal denoising using an improved wavelet adaptive thresholding method
Source: Sci Rep. 2022 Dec 23;12:22186. doi: 10.1038/s41598-022-26576-2 (PMC9789042; doi:10.1038/s41598-022-26576-2)
Supplement: Supplementary file 1 — Supplementary Information. [file 41598_2022_26576_MOESM1_ESM.zip › Supplementary material_20220811v2/Using the method proposed in this paper to process rockburst monitoring signals.xlsx]

## Sheet: Sheet1
-0.295833
-0.293852
-0.291791
-0.289647
-0.287418
-0.285099
-0.282687
-0.280179
-0.277575
-0.274881
-0.272098
-0.26923
-0.266279
-0.263249
-0.260142
-0.256965
-0.253718
-0.250402
-0.247015
-0.24356
-0.240037
-0.236451
-0.232804
-0.229097
-0.225332
-0.221513
-0.217643
-0.213725
-0.209761
-0.205751
-0.201696
-0.197598
-0.193459
-0.189287
-0.185083
-0.180852
-0.176599
-0.172326
-0.168039
-0.163743
-0.159438
-0.155121
-0.150792
-0.146447
-0.142087
-0.137712
-0.133321
-0.128912
-0.124485
-0.12004
-0.115577
-0.111098
-0.106602
-0.102086
-0.0975482
-0.092988
-0.0884066
-0.0838066
-0.0791895
-0.0745569
-0.0699112
-0.0652541
-0.060589
-0.055919
-0.0512443
-0.0465642
-0.0418784
-0.0371865
-0.0324894
-0.027789
-0.0230857
-0.0183799
-0.0136737
-0.00896867
-0.00426793
0.000425338
0.00511029
0.00978619
0.0144521
0.019107
0.0237476
0.0283692
0.032969
0.037544
0.0420902
0.0466048
0.0510832
0.0555209
0.0599177
0.0642739
0.0685902
0.072868
0.0771056
0.0813009
0.085453
0.0895608
0.0936243
0.0976441
0.101619
0.105546
0.109428
0.113264
0.117056
0.120804
0.124504
0.12815
0.131738
0.135262
0.138718
0.142103
0.145411
0.148637
0.151778
0.154829
0.157789
0.160656
0.163424
0.166089
0.168647
0.171092
0.173423
0.175639
0.177738
0.179718
0.181578
0.183317
0.184934
0.18643
0.187801
0.189045
0.190157
0.191135
0.191978
0.192684
0.193252
0.193681
0.193968
0.194115
0.19412
0.193985
0.193708
0.193288
0.192723
0.192012
0.191157
0.190162
0.18903
0.187765
0.186368
0.184841
0.183188
0.181413
0.179515
0.177495
0.175351
0.173078
0.170681
0.168163
0.165528
0.162781
0.159918
0.156933
0.153827
0.150597
0.147242
0.143762
0.140153
0.13641
0.132543
0.128561
0.124476
0.120305
0.11605
0.111715
0.107306
0.102829
0.0982974
0.0937258
0.0891222
0.0844944
0.0798582
0.0752274
0.0706205
0.0660553
0.0615288
0.0570323
0.0525602
0.0481036
0.0436622
0.0392398
0.0348301
0.030428
0.0260355
0.021653
0.0172895
0.0129553
0.00864237
0.00434175
4.72595e-05
-0.00424823
-0.00853234
-0.0127842
-0.0169977
-0.0211642
-0.0252639
-0.0292811
-0.0331884
-0.0369588
-0.0406021
-0.0441364
-0.0475726
-0.0509264
-0.0541969
-0.0573745
-0.0604707
-0.0634929
-0.0664286
-0.0692674
-0.0719775
-0.074524
-0.0769196
-0.07918
-0.0813167
-0.0833448
-0.0852279
-0.08691
-0.0883736
-0.0895968
-0.0905401
-0.0911791
-0.0914581
-0.0913273
-0.0908311
-0.0900344
-0.0890042
-0.0878213
-0.0865082
-0.0850714
-0.083559
-0.0820129
-0.0804747
-0.079001
-0.077597
-0.0762652
-0.0750885
-0.0741465
-0.0735223
-0.0732996
-0.0734418
-0.0738684
-0.0745562
-0.0754656
-0.0765367
-0.0777324
-0.0789535
-0.0801029
-0.0812274
-0.0824015
-0.0836872
-0.0851654
-0.0868282
-0.0886341
-0.0906223
-0.0928171
-0.0951988
-0.0977688
-0.100432
-0.103087
-0.105819
-0.108725
-0.111886
-0.1154
-0.119143
-0.122902
-0.12663
-0.13026
-0.13363
-0.136639
-0.139063
-0.140696
-0.141729
-0.14245
-0.143111
-0.144021
-0.145301
-0.147004
-0.149358
-0.152565
-0.156713
-0.161915
-0.168126
-0.175276
-0.183601
-0.193355
-0.204721
-0.217894
-0.232735
-0.248945
-0.266471
-0.28521
-0.304818
-0.325
-0.345306
-0.36527
-0.385011
-0.404814
-0.424738
-0.444903
-0.46536
-0.486019
-0.507083
-0.52871
-0.550493
-0.571936
-0.592448
-0.611361
-0.628502
-0.643804
-0.656968
-0.667749
-0.675745
-0.680419
-0.681641
-0.679294
-0.672776
-0.661555
-0.64503
-0.622628
-0.594688
-0.561879
-0.524544
-0.483161
-0.438299
-0.3904
-0.340292
-0.288818
-0.235997
-0.181678
-0.125849
-0.0684059
-0.00960962
0.050095
0.110638
0.171891
0.233346
0.294501
0.354596
0.41281
0.468988
0.52305
0.574774
0.624001
0.670054
0.712017
0.749516
0.782157
0.809114
0.829713
0.843056
0.848297
0.845828
0.836431
0.820621
0.799103
0.772416
0.740932
0.705523
0.667064
0.62572
0.58156
0.534617
0.484843
0.432739
0.378956
0.323855
0.267842
0.211293
0.154465
0.0979424
0.0423131
-0.012363
-0.0660375
-0.118684
-0.170321
-0.220295
-0.267712
-0.312118
-0.353013
-0.389702
-0.421664
-0.448096
-0.468254
-0.482407
-0.491117
-0.494824
-0.494127
-0.489332
-0.480609
-0.468525
-0.453643
-0.436155
-0.416245
-0.393959
-0.369294
-0.342719
-0.314777
-0.28588
-0.256463
-0.226671
-0.196498
-0.166188
-0.135955
-0.10576
-0.075603
-0.0453643
-0.0149062
0.0153896
0.0449871
0.0735704
0.100779
0.126263
0.149796
0.170942
0.189305
0.205002
0.218284
0.229389
0.238636
0.246123
0.251871
0.256105
0.259038
0.260796
0.261532
0.261281
0.260062
0.25814
0.255796
0.253289
0.250884
0.24859
0.246314
0.244088
0.241909
0.23972
0.237498
0.235123
0.23247
0.229666
0.226906
0.224318
0.222057
0.220211
0.218818
0.218005
0.217888
0.218429
0.219559
0.22119
0.223211
0.225606
0.228384
0.231492
0.234887
0.23851
0.242285
0.246187
0.250191
0.2542
0.258116
0.261837
0.265257
0.268386
0.27127
0.273917
0.276352
0.278598
0.280663
0.282598
0.284453
0.286197
0.287785
0.289179
0.290334
0.29124
0.2919
0.292292
0.292397
0.292224
0.291785
0.291101
0.2902
0.289083
0.287746
0.286196
0.284439
0.282491
0.28038
0.278115
0.275708
0.273187
0.270576
0.267904
0.265201
0.262467
0.25969
0.256871
0.254004
0.251085
0.248115
0.245083
0.241979
0.238812
0.235597
0.232344
0.229068
0.225773
0.222459
0.219134
0.215805
0.212472
0.209131
0.20578
0.20241
0.199025
0.195628
0.192218
0.188797
0.18536
0.181899
0.178413
0.174899
0.171349
0.167757
0.164116
0.160416
0.156661
0.152856
0.149005
0.145115
0.141187
0.137223
0.133227
0.129205
0.125157
0.121082
0.116978
0.112842
0.108677
0.104485
0.100269
0.0960295
0.0917662
0.0874764
0.0831603
0.0788178
0.074446
0.0700428
0.0656046
0.0611275
0.0566136
0.052066
0.0474865
0.0428773
0.0382395
0.033573
0.0288802
0.0241632
0.0194201
0.0146486
0.00984482
0.0050046
0.000128174
-0.00478352
-0.00973079
-0.0147135
-0.0197347
-0.0247986
-0.0299062
-0.0350586
-0.0402593
-0.0455107
-0.0508171
-0.0561822
-0.0616022
-0.0670709
-0.0725829
-0.0781314
-0.0837129
-0.0893246
-0.094961
-0.100617
-0.106287
-0.111968
-0.117657
-0.12335
-0.129043
-0.134728
-0.140399
-0.146048
-0.151676
-0.157281
-0.162862
-0.168419
-0.173949
-0.179452
-0.184928
-0.190377
-0.195794
-0.201177
-0.206519
-0.211816
-0.217067
-0.222268
-0.227418
-0.232514
-0.208974
-0.24711
-0.515238
-0.188018
0.95363
-0.779485
-4.33346
6.29555
-3.35461
-0.718687
-0.0541095
0.126871
-0.324596
-0.422784
-0.297842
-0.288297
-0.30804
-0.311718
-0.315293
-0.318759
-0.322112
-0.325351
-0.328472
-0.331472
-0.334346
-0.337088
-0.339696
-0.342167
-0.344496
-0.346677
-0.348704
-0.350572
-0.352283
-0.353841
-0.35525
-0.356514
-0.357636
-0.358619
-0.359468
-0.360188
-0.360782
-0.361249
-0.361591
-0.361807
-0.361901
-0.361878
-0.361741
-0.361493
-0.361138
-0.360675
-0.360109
-0.359443
-0.358677
-0.357813
-0.356851
-0.355791
-0.354638
-0.353398
-0.352075
-0.350675
-0.349202
-0.347658
-0.346051
-0.344383
-0.342657
-0.340871
-0.339025
-0.337116
-0.335146
-0.333117
-0.33103
-0.328887
-0.326685
-0.324423
-0.3221
-0.319715
-0.317268
-0.314757
-0.312178
-0.309529
-0.306814
-0.304036
-0.301201
-0.298315
-0.295379
-0.292392
-0.289356
-0.286273
-0.283147
-0.279984
-0.276785
-0.273551
-0.270289
-0.267005
-0.26371
-0.260412
-0.257105
-0.253781
-0.250436
-0.247064
-0.243661
-0.240227
-0.236752
-0.233228
-0.229661
-0.226057
-0.222427
-0.218784
-0.215122
-0.211433
-0.207718
-0.203974
-0.200209
-0.196438
-0.192652
-0.188847
-0.185048
-0.181276
-0.17756
-0.173929
-0.170363
-0.166823
-0.163299
-0.159772
-0.156222
-0.152642
-0.148993
-0.145241
-0.14142
-0.137576
-0.133763
-0.130044
-0.126421
-0.122881
-0.119447
-0.116136
-0.112971
-0.109997
-0.1072
-0.10456
-0.102149
-0.100036
-0.0982875
-0.0969723
-0.0960241
-0.0953211
-0.0948233
-0.0944727
-0.0941557
-0.0937844
-0.0932034
-0.092256
-0.0909948
-0.0895228
-0.0878889
-0.0861704
-0.0843735
-0.0824524
-0.0804951
-0.0785726
-0.0765902
-0.0744601
-0.0719978
-0.068994
-0.0655463
-0.0617974
-0.0577827
-0.0535768
-0.0490553
-0.0439631
-0.0383773
-0.032364
-0.0255995
-0.0178215
-0.00865074
0.00229959
0.0145993
0.0275656
0.0408575
0.0540187
0.0666295
0.0784647
0.0887737
0.0968623
0.102989
0.107505
0.110973
0.114094
0.116462
0.117455
0.11701
0.114907
0.11136
0.107003
0.101215
0.0934277
0.0847138
0.0759717
0.0686869
0.0643915
0.0614025
0.0572056
0.0503572
0.0390504
0.0224042
0.000376066
-0.0289692
-0.0671359
-0.112919
-0.164963
-0.220079
-0.274677
-0.329476
-0.385477
-0.443173
-0.503307
-0.562076
-0.61404
-0.656891
-0.687898
-0.703286
-0.700611
-0.674581
-0.620554
-0.541462
-0.441759
-0.327088
-0.204188
-0.0739008
0.0639337
0.207021
0.353464
0.498356
0.63509
0.761356
0.874663
0.96878
1.03861
1.07667
1.07605
1.04011
0.974806
0.885816
0.780273
0.660376
0.526936
0.384423
0.236957
0.0883425
-0.0566967
-0.196975
-0.331472
-0.454261
-0.559804
-0.641639
-0.693652
-0.718082
-0.71966
-0.701843
-0.669254
-0.624085
-0.567412
-0.503411
-0.436075
-0.367007
-0.297856
-0.228526
-0.158594
-0.0914311
-0.0306097
0.0205426
0.0587926
0.0850895
0.101806
0.110171
0.111972
0.108514
0.100561
0.0904646
0.0805214
0.0709422
0.061667
0.0521848
0.0417396
0.0314211
0.0226082
0.0161859
0.0130439
0.0129012
0.0149787
0.0190561
0.0247698
0.0315275
0.0388639
0.045898
0.0517406
0.0564368
0.0602548
0.0633547
0.0660021
0.068129
0.0695296
0.0702703
0.0704386
0.0699211
0.0685961
0.0664436
0.0634103
0.0595361
0.0549837
0.0496145
0.0433377
0.0365801
0.0297604
0.0234962
0.0184984
0.014564
0.0113032
0.00885452
0.00718733
0.00655975
0.00765639
0.009851
0.0125133
0.0169664
0.0244173
0.0363183
0.0542022
0.0763746
0.100048
0.124078
0.146948
0.166782
0.1824
0.190942
0.189903
0.180591
0.165136
0.146562
0.128143
0.110411
0.0937479
0.0776431
0.0613196
0.0480108
0.0407748
0.0418439
0.054433
0.0749911
0.0977757
0.125883
0.159111
0.194596
0.234707
0.25852
0.24576
0.214785
0.177857
0.160605
0.201479
0.246695
0.231433
0.175236
0.0564902
-0.0898512
-0.175889
-0.421888
-0.965979
-1.67528
-2.50262
-2.78963
-1.94853
-0.446076
1.28951
2.20072
1.17895
-0.844654
-2.67094
-3.31921
-1.64364
1.6982
5.31859
9.13631
12.9568
15.7272
16.7808
14.8512
8.56934
-0.604458
-10.3075
-19.8183
-28.1268
-33.7617
-36.1266
-32.9249
-21.9509
-5.79282
11.8596
28.3852
40.8138
48.0121
50.2533
46.1044
34.3316
17.2449
-1.91551
-21.1616
-38.0839
-50.7132
-58.3457
-58.1726
-47.6149
-29.5493
-8.13209
13.5748
31.9688
45.5286
54.3155
56.0228
48.6541
34.5602
17.0073
-1.28388
-17.0898
-29.1962
-37.7157
-40.6938
-36.4762
-26.8844
-14.3977
-1.36129
9.48397
17.4467
22.873
24.6022
21.74
15.3926
7.02011
-1.75795
-9.10425
-14.49
-17.96
-18.99
-17.2066
-13.0124
-7.12375
-0.046156
7.57679
14.7361
20.5236
23.9129
23.9581
20.7551
14.9656
6.97201
-2.77843
-12.9831
-22.0941
-29.459
-34.3442
-35.7338
-33.3873
-25.8278
-11.682
6.34283
24.6293
40.7209
51.8661
56.9702
56.4446
48.6758
32.3228
10.4098
-13.1171
-35.2731
-52.6434
-63.7124
-68.5647
-64.904
-50.8943
-29.4047
-4.29591
20.6186
41.2268
56.0098
64.7321
66.6081
61.0281
48.958
32.4435
11.3868
-13.7496
-39.1323
-61.3652
-74.9483
-74.5284
-62.6334
-43.7932
-21.7317
-0.830862
17.7617
34.0828
46.9124
55.2825
58.4657
56.1545
48.1396
34.4674
17.0376
-1.73403
-20.3527
-36.3063
-47.7257
-56.9101
-61.0181
-44.7306
-39.2058
-19.7866
-0.571457
17.2888
31.9618
43.5338
49.6511
47.9773
39.9947
28.0724
13.9005
-0.373719
-13.457
-24.8047
-32.5066
-34.8245
-32.4737
-26.7454
-18.8904
-10.4936
-2.08583
6.18736
13.4444
18.9434
22.3903
23.5922
22.9033
20.7371
17.1633
12.4688
6.23238
-1.8474
-10.5009
-18.441
-23.8103
-24.8011
-22.1617
-17.249
-11.3782
-6.03116
-1.28102
3.12175
7.31963
11.5217
15.059
17.2465
17.4606
15.0519
10.7754
5.82799
0.579044
-4.38275
-8.50358
-11.7286
-12.6079
-9.85952
-4.74528
1.25906
5.99403
7.18803
5.68237
3.00692
0.335846
-0.967957
-1.20288
-1.16726
-1.09405
-1.28123
-1.61812
-1.82612
-1.86525
-1.70054
-1.39786
-1.07327
-0.767277
-0.526523
-0.346175
-0.169293
-0.0414613
-0.00784249
0.0440786
0.223371
0.627097
1.3703
2.34907
3.35524
4.38832
5.42527
6.23706
6.64748
6.37005
5.10891
3.10975
0.76904
-1.74288
-4.16648
-6.32552
-8.17739
-9.22576
-9.07218
-7.92255
-5.99506
-4.07345
-2.91745
-2.18508
-1.52104
-0.0324884
3.18391
7.20513
10.8915
13.0573
12.4442
9.67034
5.91595
1.73933
-2.16047
-5.41172
-7.97628
-9.28295
-8.78951
-6.87976
-4.17112
-1.07894
1.88245
4.36373
6.2405
7.07654
6.4289
4.683
2.45864
-0.0762475
-2.5936
-4.74212
-6.46137
-6.79148
-4.87673
-1.50747
2.387
5.41227
6.10749
5.03906
3.18995
1.38026
0.560603
0.425695
0.326379
0.0567383
-0.65272
-1.67597
-2.66298
-3.65741
-4.70604
-5.52796
-5.87765
-5.50902
-4.14708
-2.00009
0.490927
3.2898
6.31651
9.04332
11.0183
11.6657
10.3905
7.55346
3.87807
-0.418329
-5.01469
-9.2703
-12.7108
-14.5349
-13.9405
-11.35
-7.57691
-2.99206
1.88793
6.50576
10.5297
13.1575
13.6051
12.2419
9.72789
6.48271
3.09002
-0.203911
-3.38082
-5.81715
-6.98537
-7.06711
-6.28421
-5.35991
-5.02995
-4.9836
-4.86527
-3.94435
-1.47441
1.7757
4.85316
6.81136
6.62065
4.80584
2.36036
-0.397262
-2.9775
-5.0822
-6.75456
-7.14824
-5.51619
-2.48599
1.2039
4.35069
5.69588
5.66841
5.00067
4.41637
4.73608
5.51885
6.05099
5.91391
4.63735
2.482
0.00039505
-2.67203
-5.35402
-7.73097
-9.59958
-10.5647
-10.2324
-8.81564
-6.71678
-4.13528
-1.34364
1.37618
3.84786
5.67441
6.47059
6.37891
5.6833
4.57005
3.29157
1.98031
0.678201
-0.386478
-0.99698
-1.21568
-1.16337
-0.952842
-0.733133
-0.526434
-0.305544
-0.136616
-0.0774983
-0.116268
-0.234177
-0.387012
-0.520976
-0.642229
-0.76743
-0.904607
-1.0637
-1.22348
-1.36014
-1.45402
-1.48013
-1.45735
-1.41827
-1.34991
-1.24868
-1.12299
-0.952492
-0.799119
-0.731992
-0.643769
-0.416382
0.0247454
0.771289
1.73717
2.73341
3.774
4.86008
5.7415
6.19739
5.96461
4.76903
2.80659
0.455431
-2.16932
-4.90235
-7.40521
-9.42302
-10.5356
-10.3258
-9.0065
-6.99065
-4.48046
-1.75303
0.912244
3.34527
5.14943
5.93845
5.85752
5.1939
4.13018
2.91616
1.68595
0.478974
-0.467157
-0.926142
-0.980612
-0.773227
-0.434667
-0.13857
0.104197
0.347791
0.503756
0.499039
0.367879
0.129742
-0.10975
-0.222811
-0.315369
-0.527926
-0.907324
-1.52262
-2.31219
-3.10886
-3.96994
-4.94969
-5.76911
-6.16027
-5.8637
-4.59781
-2.56391
-0.182317
2.48482
5.32989
7.89754
9.81112
10.5572
9.61051
7.27849
4.1726
0.502126
-3.43199
-7.11237
-10.1649
-11.9337
-11.7666
-9.98551
-7.22069
-3.77355
-0.059975
3.48809
6.60834
8.6965
9.16313
8.2574
6.46291
4.07236
1.48157
-1.04351
-3.38362
-5.125
-5.87117
-5.76258
-5.07101
-4.00078
-2.8251
-1.65543
-0.508423
0.413244
0.919361
1.06594
0.959005
0.7012
0.428486
0.16615
-0.105704
-0.322629
-0.426596
-0.434606
-0.374398
-0.283919
-0.212339
-0.161739
-0.11871
-0.0964811
-0.105616
-0.141244
-0.197503
-0.262945
-0.323176
-0.376896
-0.426744
-0.4687
-0.499687
-0.520315
-0.53135
-0.535693
-0.537121
-0.535369
-0.529305
-0.519583
-0.506643
-0.491243
-0.474646
-0.45678
-0.43753
-0.418426
-0.400971
-0.386854
-0.377755
-0.373163
-0.371874
-0.373286
-0.376531
-0.381023
-0.386488
-0.39188
-0.396181
-0.399506
-0.402169
-0.404557
-0.407191
-0.409869
-0.412208
-0.41415
-0.415617
-0.416647
-0.417385
-0.417778
-0.417785
-0.417568
-0.417289
-0.417162
-0.41741
-0.417974
-0.418721
-0.419579
-0.420448
-0.421301
-0.422153
-0.422937
-0.42359
-0.424132
-0.424594
-0.425016
-0.425447
-0.425885
-0.426313
-0.426738
-0.427164
-0.427591
-0.428018
-0.42844
-0.428847
-0.429241
-0.429628
-0.430007
-0.430381
-0.43075
-0.431116
-0.431482
-0.431853
-0.432229
-0.432608
-0.432989
-0.433372
-0.43376
-0.434159
-0.45765
-0.4313
-0.219192
-0.487821
-1.4141
-0.0188799
2.84678
-5.74077
2.04789
-0.0848522
-0.625588
-0.775729
-0.415067
-0.339601
-0.444229
-0.455572
-0.443163
-0.443617
-0.444031
-0.444399
-0.444712
-0.444964
-0.445152
-0.445277
-0.445334
-0.445321
-0.445239
-0.445085
-0.444862
-0.444572
-0.444207
-0.44376
-0.443225
-0.442594
-0.441863
-0.441029
-0.440087
-0.43903
-0.437858
-0.436571
-0.435172
-0.433664
-0.432044
-0.430308
-0.428452
-0.426475
-0.424378
-0.422169
-0.419847
-0.417413
-0.414873
-0.412229
-0.40949
-0.406662
-0.403738
-0.400707
-0.397561
-0.39429
-0.390888
-0.387354
-0.383679
-0.379856
-0.375881
-0.371751
-0.367467
-0.36303
-0.358433
-0.353667
-0.348726
-0.343604
-0.338303
-0.332834
-0.327199
-0.3214
-0.315447
-0.309349
-0.303119
-0.29677
-0.290298
-0.283696
-0.276962
-0.270089
-0.263078
-0.255934
-0.248652
-0.241228
-0.233673
-0.225998
-0.218219
-0.210357
-0.202411
-0.194384
-0.186279
-0.1781
-0.169862
-0.161584
-0.153273
-0.144938
-0.136596
-0.128263
-0.11996
-0.111707
-0.103494
-0.0952995
-0.0871106
-0.078908
-0.0706805
-0.0624211
-0.0541106
-0.0457301
-0.0372746
-0.0287396
-0.0201259
-0.0114363
-0.00265628
0.006231
0.0152371
0.0243745
0.0336443
0.0430416
0.0525725
0.0622414
0.0720417
0.0819679
0.0920088
0.102152
0.112411
0.122804
0.133344
0.144042
0.154908
0.165941
0.177155
0.188561
0.200149
0.211905
0.223809
0.235834
0.247981
0.26025
0.272636
0.285134
0.297721
0.310366
0.323054
0.335769
0.348481
0.361168
0.373793
0.386322
0.398763
0.411134
0.42345
0.435734
0.447985
0.460196
0.472375
0.484531
0.496665
0.508783
0.520874
0.532926
0.544951
0.556965
0.568981
0.581011
0.593031
0.604996
0.616884
0.628662
0.640295
0.651753
0.662988
0.673954
0.684641
0.695049
0.705175
0.715019
0.72456
0.73377
0.74264
0.751155
0.759293
0.767029
0.774325
0.781141
0.787471
0.793313
0.798661
0.803515
0.807835
0.811568
0.814689
0.817168
0.818968
0.820062
0.820402
0.819946
0.818716
0.816749
0.814084
0.81077
0.806824
0.802252
0.797087
0.791359
0.7851
0.778349
0.771123
0.763439
0.755345
0.746893
0.738135
0.729128
0.719871
0.710346
0.70055
0.690473
0.680115
0.669487
0.658577
0.647372
0.635893
0.62416
0.612203
0.600057
0.587726
0.575208
0.562513
0.549647
0.53664
0.523531
0.510339
0.497086
0.483815
0.470565
0.457387
0.444333
0.431407
0.418601
0.405921
0.393371
0.380961
0.368713
0.356626
0.344702
0.332979
0.321502
0.310326
0.299513
0.289081
0.27904
0.269412
0.260217
0.251502
0.243329
0.235727
0.228723
0.222373
0.216719
0.211822
0.207736
0.204439
0.201887
0.200042
0.198853
0.198298
0.198364
0.199007
0.200184
0.201872
0.204042
0.206682
0.209786
0.213305
0.217189
0.221389
0.225856
0.230584
0.235583
0.240842
0.246358
0.25213
0.258151
0.264431
0.27098
0.277769
0.284761
0.291922
0.299212
0.306614
0.314118
0.321698
0.32933
0.336997
0.344681
0.352376
0.360078
0.367757
0.375385
0.382928
0.390358
0.397674
0.404889
0.411999
0.419001
0.425898
0.432684
0.439371
0.445969
0.452445
0.458756
0.464857
0.470694
0.476251
0.481514
0.486457
0.491058
0.495282
0.499085
0.502451
0.505363
0.507777
0.509658
0.51096
0.51164
0.511716
0.51122
0.510178
0.508622
0.506574
0.504045
0.501071
0.497689
0.49391
0.489747
0.485206
0.480286
0.475019
0.469438
0.463573
0.457452
0.451084
0.444469
0.437622
0.430554
0.423267
0.415766
0.408047
0.400105
0.391965
0.383662
0.375221
0.366671
0.358032
0.349319
0.340558
0.331775
0.322975
0.314162
0.305333
0.296481
0.28762
0.278767
0.26993
0.261122
0.25234
0.243573
0.234826
0.2261
0.217388
0.208687
0.199984
0.191267
0.182558
0.173881
0.165264
0.156736
0.148311
0.139998
0.131815
0.123781
0.115913
0.10823
0.100739
0.0934466
0.0863744
0.0795441
0.0729782
0.0666985
0.0606985
0.0549624
0.0494813
0.0442418
0.0392336
0.0344501
0.029873
0.0254844
[truncated: 2,000 more rows]
