# Supplementary material for: Investigation of microseismic signal denoising using an improved wavelet adaptive thresholding method
Source: Sci Rep. 2022 Dec 23;12:22186. doi: 10.1038/s41598-022-26576-2 (PMC9789042; doi:10.1038/s41598-022-26576-2)
Supplement: Supplementary file 1 — Supplementary Information. [file 41598_2022_26576_MOESM1_ESM.zip › Supplementary material_20220811v2/Using traditional methods to process microseismic simulation signals.xlsx]

## Sheet: Sheet1
1.63839
1.85275
2.05309
2.23734
2.39689
2.524
2.60912
2.64324
2.63013
2.57734
2.49051
2.37708
2.24075
2.08343
1.91199
1.73296
1.54886
1.36222
1.17292
0.980271
0.789865
0.607767
0.439217
0.289444
0.157451
0.0398553
-0.0640809
-0.155923
-0.238053
-0.312003
-0.381876
-0.451785
-0.520377
-0.585151
-0.644184
-0.694962
-0.737641
-0.773452
-0.801572
-0.821478
-0.833968
-0.839688
-0.840698
-0.839295
-0.834925
-0.826811
-0.814537
-0.797514
-0.777894
-0.758888
-0.741792
-0.728127
-0.720379
-0.720353
-0.731182
-0.755761
-0.792637
-0.839241
-0.89324
-0.951683
-1.01349
-1.0782
-1.14379
-1.20833
-1.27058
-1.32909
-1.38355
-1.43377
-1.47763
-1.51299
-1.53776
-1.54991
-1.5499
-1.53906
-1.51803
-1.48779
-1.44928
-1.40316
-1.35092
-1.29408
-1.23283
-1.16707
-1.09688
-1.02225
-0.943531
-0.86133
-0.77596
-0.687711
-0.597313
-0.50566
-0.413226
-0.320554
-0.228594
-0.13813
-0.0503572
0.0335404
0.113845
0.191159
0.265755
0.338122
0.408014
0.474779
0.538858
0.600473
0.658777
0.713099
0.76146
0.801733
0.834716
0.861391
0.882465
0.898902
0.908454
0.907631
0.895504
0.87088
0.831129
0.774552
0.697605
0.597083
0.476014
0.338952
0.190102
0.0345773
-0.125561
-0.289295
-0.452905
-0.613004
-0.767409
-0.913393
-1.05082
-1.17988
-1.296
-1.39455
-1.47138
-1.5222
-1.54864
-1.55474
-1.54113
-1.5093
-1.46291
-1.40466
-1.34021
-1.27533
-1.20745
-1.13217
-1.04673
-0.947423
-0.834199
-0.708948
-0.569373
-0.414018
-0.245725
-0.0671869
0.114925
0.293273
0.469107
0.644204
0.819522
0.996574
1.16762
1.32157
1.45369
1.55841
1.62781
1.65657
1.63406
1.55084
1.41257
1.22827
1.00825
0.765002
0.501197
0.217469
-0.0804211
-0.387355
-0.69516
-0.993213
-1.27776
-1.54495
-1.78379
-1.98473
-2.13513
-2.22325
-2.25343
-2.23441
-2.17381
-2.08151
-1.9609
-1.81328
-1.64563
-1.46452
-1.27471
-1.08181
-0.887052
-0.691356
-0.502467
-0.327864
-0.176075
-0.0551607
0.0373623
0.106975
0.15804
0.196361
0.223663
0.240283
0.250365
0.257716
0.264763
0.274544
0.286788
0.300995
0.321807
0.353612
0.401655
0.470874
0.558002
0.657471
0.76488
0.874706
0.984524
1.0932
1.19613
1.28915
1.37025
1.43704
1.49018
1.53076
1.55399
1.55501
1.52933
1.47244
1.38722
1.27934
1.15089
1.00498
0.846118
0.677487
0.506138
0.339008
0.174314
0.00868254
-0.1608
-0.338115
-0.521461
-0.707086
-0.89564
-1.08685
-1.27899
-1.47167
-1.65862
-1.83332
-1.99915
-2.15947
-2.31852
-2.48109
-2.63782
-2.77494
-2.88583
-2.96244
-2.99701
-2.98559
-2.91618
-2.77856
-2.57972
-2.32961
-2.04278
-1.73632
-1.41102
-1.06544
-0.703316
-0.327375
0.0484722
0.405118
0.735203
1.03051
1.27459
1.45471
1.55032
1.54274
1.44125
1.26188
1.02132
0.74028
0.4237
0.0727918
-0.301572
-0.689579
-1.07894
-1.45387
-1.80973
-2.14204
-2.43313
-2.66727
-2.8244
-2.88581
-2.8592
-2.75966
-2.59983
-2.39607
-2.15467
-1.87838
-1.57946
-1.26943
-0.955807
-0.647301
-0.345527
-0.0514103
0.222442
0.463685
0.658948
0.795581
0.877801
0.914969
0.91393
0.883845
0.828968
0.751469
0.659394
0.56047
0.45856
0.357701
0.258449
0.160852
0.0714493
-0.00317276
-0.0559893
-0.0804971
-0.0788049
-0.055442
-0.0147162
0.0378953
0.101077
0.174411
0.254955
0.339996
0.425536
0.506618
0.581397
0.647914
0.701614
0.738873
0.753658
0.74073
0.702811
0.644134
0.570935
0.490578
0.403008
0.307305
0.204672
0.0958549
-0.0124652
-0.111097
-0.196493
-0.26457
-0.308052
-0.321716
-0.295765
-0.221553
-0.104323
0.0477631
0.22468
0.414409
0.61538
0.827853
1.04753
1.27084
1.48911
1.69064
1.8716
2.02786
2.14822
2.22351
2.24023
2.18599
2.06727
1.89544
1.68119
1.4379
1.1699
0.878893
0.573491
0.261627
-0.0497014
-0.351801
-0.642716
-0.920864
-1.17495
-1.39432
-1.56688
-1.68111
-1.74137
-1.75698
-1.73402
-1.68082
-1.60224
-1.50093
-1.38574
-1.26524
-1.14131
-1.01536
-0.886237
-0.751936
-0.618266
-0.492006
-0.378114
-0.281688
-0.201826
-0.135008
-0.0812737
-0.039888
-0.00777887
0.017309
0.0402522
0.0660259
0.0921879
0.11451
0.130376
0.136382
0.131657
0.116886
0.0896695
0.0480878
-0.00601634
-0.0704851
-0.141448
-0.214445
-0.28973
-0.368154
-0.449291
-0.533045
-0.615949
-0.692961
-0.762418
-0.822416
-0.868434
-0.896899
-0.902349
-0.879658
-0.831535
-0.762819
-0.677337
-0.580035
-0.473108
-0.357512
-0.237498
-0.117037
0.00256283
0.119821
0.235395
0.350366
0.460796
0.562355
0.651642
0.725057
0.783812
0.831226
0.867238
0.892428
0.909915
0.921944
0.9334
0.949202
0.966199
0.979412
0.985507
0.980228
0.962803
0.934358
0.891879
0.833206
0.760414
0.67541
0.584222
0.493533
0.401341
0.305195
0.203297
0.0933349
-0.0172134
-0.117429
-0.202708
-0.267521
-0.304461
-0.308854
-0.27021
-0.17929
-0.0420529
0.132461
0.333131
0.546646
0.771158
1.00693
1.24909
1.49357
1.73127
1.94987
2.1455
2.31403
2.44328
2.52309
2.53918
2.47833
2.34718
2.1578
1.92059
1.64877
1.34774
1.02011
0.675886
0.324475
-0.028102
-0.374884
-0.714415
-1.04586
-1.3588
-1.64282
-1.88739
-2.08234
-2.23025
-2.33805
-2.40927
-2.44924
-2.46205
-2.45021
-2.42092
-2.38137
-2.33208
-2.27247
-2.20153
-2.11749
-2.02315
-1.92241
-1.81735
-1.71014
-1.60176
-1.49242
-1.38324
-1.27523
-1.16852
-1.06316
-0.959208
-0.856602
-0.75583
-0.657791
-0.562659
-0.470554
-0.382938
-0.301352
-0.226679
-0.16011
-0.101662
-0.0503399
-0.00794106
0.0239138
0.0474899
0.0646817
0.0786323
0.0926972
0.102749
0.102579
0.0891305
0.0585504
0.00813553
-0.0627768
-0.159251
-0.28537
-0.437198
-0.609789
-0.79495
-0.983298
-1.1749
-1.37088
-1.57003
-1.77182
-1.96789
-2.14662
-2.30347
-2.43329
-2.52655
-2.57612
-2.56992
-2.49703
-2.36348
-2.17943
-1.95535
-1.70414
-1.42933
-1.13208
-0.819604
-0.498455
-0.176145
0.137773
0.440447
0.729177
0.992874
1.22144
1.40262
1.52484
1.59225
1.61364
1.59553
1.5467
1.47113
1.37072
1.25321
1.12601
0.992146
0.854818
0.713889
0.568642
0.425538
0.291423
0.172718
0.0757018
-0.0012467
-0.0624297
-0.10985
-0.146562
-0.174778
-0.195616
-0.213372
-0.232191
-0.251873
-0.27168
-0.289881
-0.304236
-0.316618
-0.329552
-0.344422
-0.362755
-0.383472
-0.404333
-0.425023
-0.444908
-0.462177
-0.475528
-0.482112
-0.479164
-0.46809
-0.451102
-0.430233
-0.408036
-0.384291
-0.357907
-0.329844
-0.300634
-0.270396
-0.239961
-0.207223
-0.169999
-0.130774
-0.091894
-0.0564417
-0.0276956
-0.00165105
0.0277929
0.063618
0.109597
0.168478
0.241084
0.332563
0.447123
0.581281
0.730657
0.887538
1.0431
1.19798
1.35381
1.51016
1.66722
1.81699
1.94811
2.05631
2.13663
2.18017
2.1806
2.12626
2.00674
1.82857
1.60215
1.33882
1.05234
0.746019
0.420832
0.0837288
-0.259092
-0.59909
-0.925181
-1.23396
-1.52208
-1.77731
-1.98885
-2.143
-2.2269
-2.24577
-2.21004
-2.12774
-2.00947
-1.86007
-1.6819
-1.48418
-1.27571
-1.06027
-0.841934
-0.620661
-0.395713
-0.175168
0.0324208
0.219218
0.377476
0.509048
0.619245
0.709893
0.784104
0.845177
0.895063
0.939701
0.984948
1.02949
1.07074
1.10604
1.13192
1.14965
1.16184
1.16856
1.17025
1.16707
1.15832
1.14594
1.13192
1.11454
1.09219
1.0626
1.02336
0.977784
0.930825
0.885241
0.844382
0.810749
0.785492
0.772664
0.775728
0.793024
0.822179
0.8589
0.898157
0.940477
0.986982
1.03756
1.09238
1.14697
1.19501
1.23387
1.26049
1.27025
1.25998
1.22333
1.15479
1.05748
0.936333
0.797787
0.64953
0.492396
0.326181
0.153172
-0.024737
-0.20146
-0.368923
-0.523761
-0.662281
-0.777655
-0.864584
-0.91439
-0.919329
-0.882916
-0.81118
-0.711519
-0.592948
-0.456588
-0.302237
-0.133074
0.0481654
0.234629
0.417264
0.592523
0.756519
0.901156
1.01998
1.1027
1.14008
1.1362
1.09809
1.03419
0.954843
0.861052
0.752162
0.631756
0.502805
0.372669
0.251325
0.141862
0.0476761
-0.0218128
-0.0590241
-0.0521847
0.00939756
0.119732
0.268812
0.446302
0.639513
0.845453
1.06344
1.28684
1.50981
1.72483
1.92213
2.09939
2.25441
2.37603
2.45437
2.47684
2.43169
2.32496
2.16789
1.9692
1.74011
1.48618
1.21037
0.922673
0.632538
0.34411
0.0618264
-0.214277
-0.484978
-0.741471
-0.974422
-1.17562
-1.33688
-1.46023
-1.55169
-1.61268
-1.64602
-1.65635
-1.64682
-1.62505
-1.59872
-1.56545
-1.52076
-1.46148
-1.38333
-1.28692
-1.17496
-1.04595
-0.89912
-0.736907
-0.561438
-0.378236
-0.193367
-0.00593786
0.18541
0.381305
0.582813
0.783813
0.975506
1.15405
1.31499
1.4517
1.55949
1.62984
1.65498
1.63875
1.58773
1.50869
1.41006
1.29396
1.16085
1.01544
0.861966
0.704873
0.54989
0.39839
0.251592
0.116607
6.02552e-05
-0.0903668
-0.147327
-0.173515
-0.174748
-0.154756
-0.118655
-0.0695373
-0.00908936
0.0571368
0.123761
0.189823
0.254794
0.319429
0.385051
0.448451
0.505744
0.55434
0.591571
0.617656
0.634205
0.640924
0.637878
0.626719
0.608795
0.586537
0.562503
0.535528
0.50339
0.46518
0.419635
0.365843
0.303655
0.231533
0.148074
0.054894
-0.0456923
-0.151677
-0.260601
-0.371297
-0.483212
-0.594249
-0.702492
-0.807456
-0.90854
-1.00625
-1.10135
-1.19169
-1.27486
-1.34928
-1.41313
-1.46691
-1.51241
-1.54858
-1.5747
-1.5931
-1.60557
-1.61566
-1.62704
-1.63613
-1.63765
-1.62831
-1.60405
-1.56336
-1.5066
-1.43013
-1.33127
-1.21241
-1.07613
-0.929071
-0.778665
-0.623571
-0.462048
-0.292923
-0.11459
0.0644375
0.232305
0.383112
0.509959
0.605281
0.664427
0.676402
0.631757
0.535448
0.394898
0.221722
0.0296544
-0.181505
-0.413607
-0.664553
-0.93303
-1.20695
-1.46966
-1.71436
-1.93331
-2.11303
-2.24355
-2.30702
-2.28745
-2.19281
-2.03615
-1.8332
-1.60313
-1.34773
-1.06556
-0.76328
-0.446295
-0.127395
0.175747
0.458593
0.716224
0.930938
1.08812
1.16652
1.14652
1.03989
0.866696
0.644692
0.39602
0.129331
-0.151294
-0.429811
-0.691366
-0.925875
-1.12128
-1.27585
-1.38897
-1.44272
-1.41949
-1.30145
-1.07129
-0.735724
-0.309872
0.19877
0.779311
1.42132
2.11771
2.85143
3.60555
4.38003
5.17766
6.00132
6.8558
7.73457
8.62781
9.53215
10.4433
11.3567
12.27
13.1742
14.0602
14.9293
15.783
16.6234
17.4533
18.2617
19.0332
19.7603
20.4339
21.0432
21.5809
22.033
22.3867
22.6475
22.8251
22.9292
22.9723
22.9575
22.885
22.762
22.5952
22.3906
22.1559
21.8924
21.601
21.2927
20.9784
20.6697
20.378
20.0996
19.8256
19.5524
19.274
18.9853
18.6835
18.3591
18.003
17.6176
17.2074
16.777
16.3329
15.8728
15.392
14.8909
14.369
13.8265
13.2657
12.6825
12.0729
11.4423
10.7957
10.14
9.48225
8.81512
8.12678
7.412
6.66401
5.87728
5.04998
4.17243
3.23658
2.25005
1.22296
0.169935
-0.892124
-1.96158
-3.03883
-4.11968
-5.20088
-6.26854
-7.3039
-8.29905
-9.24529
-10.1266
-10.9307
-11.6376
-12.2295
-12.7141
-13.1052
-13.4174
-13.6693
-13.8645
-14.0035
-14.0956
-14.1489
-14.1746
-14.1871
-14.1906
-14.1894
-14.1992
-14.2342
-14.3127
-14.4516
-14.644
-14.8761
-15.1357
-15.4076
-15.6864
-15.9701
-16.2483
-16.5113
-16.7514
-16.9594
-17.1333
-17.2714
-17.3621
-17.394
-17.3543
-17.2305
-17.0278
-16.7561
-16.4238
-16.042
-15.6146
-15.1435
-14.6364
-14.1007
-13.5425
-12.9692
-12.3826
-11.7848
-11.1848
-10.5911
-10.0141
-9.46334
-8.93571
-8.42461
-7.92387
-7.42551
-6.9281
-6.43186
-5.93262
-5.42671
-4.90981
-4.37618
-3.82521
-3.25641
-2.66316
-2.03978
-1.37845
-0.672074
0.0738976
0.850642
1.65001
2.46209
3.28265
4.10914
4.93452
5.75222
6.55635
7.34005
8.10076
8.83619
9.53803
10.1985
10.8087
11.3603
11.8552
12.2986
12.6941
13.047
13.3594
13.6321
13.8694
14.0758
14.2534
14.4044
14.5289
14.6267
14.702
14.7591
14.8026
14.8368
14.8607
14.8711
14.8663
14.8433
14.8015
14.7408
14.6591
14.5547
14.4268
14.2744
14.0983
13.8996
13.6764
13.4269
13.1489
12.8405
12.5043
12.1438
11.7623
11.3631
10.9485
10.52
10.0809
9.63435
9.18206
8.72574
8.26551
7.80122
7.33624
6.87411
6.41783
5.97054
5.53144
5.09812
4.67064
4.24855
3.82967
3.41255
2.99357
2.56909
2.14162
1.71495
1.29186
0.87587
0.467393
0.065409
-0.327885
-0.710967
-1.085
-1.45074
-1.81256
-2.17522
-2.53641
-2.89355
-3.2443
-3.58586
-3.92404
-4.26756
-4.61989
-4.98533
-5.36943
-5.77538
-6.21137
-6.68453
-7.18927
-7.7175
-8.25926
-8.80275
-9.34592
-9.88846
-10.4258
-10.9541
-11.465
-11.9476
-12.3978
-12.8117
-13.1784
-13.4889
-13.7305
-13.8915
-13.9771
-13.997
-13.9597
-13.876
-13.75
-13.5832
-13.3836
-13.1589
-12.9137
-12.6539
-12.3801
-12.0927
-11.8005
-11.5127
-11.2384
-10.9868
-10.755
-10.5363
-10.3275
-10.1239
-9.92167
-9.71887
-9.50854
-9.28394
-9.04599
-8.79664
-8.53895
-8.27692
-8.00792
-7.72796
-7.43589
-7.13006
-6.81136
-6.48248
-6.14193
-5.78848
-5.42593
-5.05755
-4.68849
-4.32409
-3.96013
-3.58984
-3.20962
-2.81484
-2.40319
-1.97464
-1.52424
-1.04806
-0.549773
-0.0338301
0.49154
1.01699
1.54299
2.07093
2.60038
3.13149
3.6554
4.15978
4.63918
5.08736
5.4951
5.85588
6.15743
6.38882
6.55554
6.66653
6.73284
6.76786
6.7731
6.74793
6.69709
6.62454
6.53965
6.45512
6.37505
6.30386
6.25386
6.23517
6.26267
6.35006
6.49053
6.67206
6.8832
7.10961
7.34709
7.59431
7.8425
8.0837
8.31039
8.51309
8.68988
8.8392
8.94906
9.00839
9.0041
8.92378
8.773
8.56271
8.30076
7.99756
7.65851
7.28642
6.8913
6.48266
6.06367
5.63757
5.20346
4.75958
4.3141
3.87597
3.45269
3.05192
2.67153
2.30557
1.95311
1.61193
1.27761
0.947352
0.613587
0.268829
-0.0831576
-0.436393
-0.785805
-1.125
-1.4542
-1.77604
-2.08798
-2.38849
-2.67838
-2.9573
-3.23092
-3.50534
-3.77626
-4.03935
-4.28961
-4.52155
-4.74395
-4.97004
-5.20592
-5.45917
-5.73707
-6.04311
-6.389
-6.78468
-7.22292
-7.69373
-8.18223
-8.67108
-9.15974
-9.6499
-10.1382
-10.6223
-11.0881
-11.5161
-11.8987
-12.2277
-12.4865
-12.6627
-12.7354
-12.6856
-12.5236
-12.2664
-11.9319
-11.5425
-11.1033
-10.6157
-10.0914
-9.54074
-8.97705
-8.41762
-7.86739
-7.33119
-6.82857
-6.37697
-5.99845
-5.71373
-5.51433
-5.38344
-5.30796
-5.2707
-5.26435
-5.28566
-5.32032
-5.3548
-5.38303
-5.3982
-5.40085
-5.39265
-5.36055
-5.29098
-5.17123
-4.98881
-4.74847
-4.46102
-4.13139
-3.76682
-3.37458
-2.95952
-2.53358
-2.10858
-1.68387
-1.25666
-0.823944
-0.38128
0.0674947
0.516244
0.963397
1.40676
1.84459
2.27679
2.69864
3.10544
3.49937
3.8826
4.25809
4.62921
4.98978
5.33054
5.64704
5.93393
6.18555
6.39857
6.56508
6.67807
6.74152
6.76177
6.74624
6.70398
6.6367
6.54456
6.43158
6.30129
6.15931
6.01304
5.86493
5.71744
5.57856
5.45535
5.35678
5.29135
5.2561
5.24478
5.25268
5.27351
5.30448
5.34439
5.38779
5.42951
5.46753
5.49974
5.52633
5.54788
5.56006
5.5582
5.53804
5.49542
5.43145
5.34907
5.24971
5.13548
5.00807
4.86852
4.71981
4.56488
4.40397
4.23689
4.0631
3.88177
3.69409
3.50167
3.30554
3.10675
2.90528
2.70069
2.49292
2.28177
2.06726
1.84957
1.62843
1.40366
1.17534
0.943506
0.708719
0.47157
0.231832
-0.0106644
-0.256241
-0.505173
-0.7563
-1.00807
-1.25919
-1.50816
-1.75404
-1.99616
-2.23311
-2.46361
-2.68698
-2.90248
-3.11007
-3.30986
-3.50039
-3.68012
-3.84784
-4.00225
-4.14376
-4.27354
-4.39144
-4.49753
-4.59308
-4.67902
-4.75736
-4.8301
-4.89586
-4.95245
-4.99847
-5.03209
-5.05306
-5.06196
-5.05751
-5.03886
-5.00711
-4.96325
-4.91033
-4.85168
-4.78651
-4.71386
-4.63296
-4.5428
-4.44733
-4.35217
-4.25997
-4.17387
-4.09754
-4.03326
-3.98622
-3.96096
-3.95494
-3.96428
-3.98357
-4.00638
-4.0323
-4.06176
-4.09317
-4.12525
-4.1529
-4.16919
-4.17136
-4.15634
-4.11827
-4.05264
-3.95204
-3.80983
-3.62925
-3.41577
-3.17577
-2.917
-2.64087
-2.3476
-2.04046
-1.72239
-1.39892
-1.07725
-0.760213
-0.45085
-0.155941
0.118875
0.365279
0.575722
0.753057
0.902583
1.03038
1.14398
1.24431
1.33103
1.407
1.47467
1.5393
1.60786
1.6827
1.76636
1.86526
1.98454
2.13229
2.31572
2.53093
2.77144
3.02972
3.29664
3.5705
3.8509
4.13416
4.41706
4.69268
4.95215
5.19175
5.40745
5.59145
5.73751
5.83583
5.87769
5.86677
5.80946
5.71398
5.59031
5.43939
5.26079
5.05759
4.83241
4.59341
4.35139
4.11084
3.87677
3.65835
3.46265
3.3017
3.18619
3.1114
3.06944
3.04988
3.0401
3.03974
3.05032
3.06872
3.09259
3.11221
3.11413
3.09399
3.04682
2.96089
2.82719
2.63055
2.35736
2.016
1.61992
1.1838
0.72547
0.248769
-0.245461
-0.748744
-1.25365
-1.74878
-2.21914
-2.66041
-3.06818
-3.42651
-3.72159
-3.93509
-4.04998
-4.07452
-4.02408
-3.91141
-3.75283
-3.55525
-3.32203
-3.06613
-2.79977
-2.52989
-2.26444
-2.00438
-1.74973
-1.51356
-1.30913
-1.14938
-1.04696
-0.998077
-0.993175
-1.02798
-1.09595
-1.19091
-1.3089
-1.43938
-1.5719
-1.70713
-1.84767
-1.99625
-2.15684
-2.32619
-2.49898
-2.67385
-2.84894
-3.02254
-3.19423
-3.36006
-3.51601
-3.66354
-3.80422
-3.93985
-4.07264
-4.19797
-4.30883
-4.4022
-4.47451
-4.52077
-4.53765
-4.51881
-4.45841
-4.35965
-4.22811
-4.06855
-3.88709
-3.68629
-3.46726
-3.23491
-2.99386
-2.74607
-2.49381
-2.23693
-1.97484
-1.71251
-1.45537
-1.20783
-0.974541
-0.754841
-0.545701
-0.3479
-0.161515
0.0163534
0.187663
0.357209
0.529863
0.701482
0.865796
1.01867
1.15498
1.27298
1.37309
1.45118
1.50403
1.53387
1.5431
1.53816
1.52635
1.50576
1.47387
1.42932
1.37023
1.30422
1.24247
1.18942
1.1504
1.13352
1.14421
1.19367
1.29188
1.43269
1.60647
1.80218
2.00647
2.21715
2.4344
2.6526
2.86701
3.06946
3.24884
3.40247
3.52765
3.61236
3.6462
3.61557
3.50768
3.32953
3.0939
2.81041
2.49145
2.14381
1.77137
1.3859
0.99864
0.613582
0.23463
-0.138443
-0.506931
-0.861539
-1.19197
-1.49016
-1.74788
-1.96618
-2.15024
-2.29957
-2.41495
-2.50142
-2.56279
-2.60696
-2.64211
-2.66395
-2.66503
-2.64142
-2.58793
-2.50267
-2.38657
-2.23508
-2.04453
-1.8198
-1.56685
-1.29423
-1.01182
-0.720782
-0.420914
-0.11519
0.194084
0.499826
0.792212
1.06794
1.32349
1.54902
1.73618
1.87394
1.95179
1.97422
1.95029
1.8858
1.7887
1.66405
1.5146
1.34953
1.17772
0.999765
0.815522
0.622831
0.418468
0.207976
-0.00148417
-0.206172
-0.401677
-0.587747
-0.76695
-0.935594
-1.09048
-1.2358
-1.37493
-1.51412
-1.65994
-1.80444
-1.93572
-2.04714
-2.13053
-2.18058
-2.19553
-2.16616
-2.0848
-1.95656
-1.78825
-1.59171
-1.38072
-1.15456
-0.910967
-0.651123
-0.375371
-0.0959409
0.170035
0.415606
0.632794
0.807983
0.931161
0.984591
0.95232
0.842601
0.669162
0.447497
0.196563
-0.0802534
-0.382805
-0.702793
-1.03296
-1.36116
-1.6713
-1.95843
-2.21746
-2.43179
-2.58723
-2.66432
-2.64505
-2.53779
-2.35794
-2.1194
-1.83977
-1.52498
-1.17738
-0.808884
-0.430525
-0.0510899
0.318696
0.676668
1.02122
1.33796
1.61321
1.8315
1.97809
2.05863
2.08488
2.0651
2.01036
1.92626
1.81565
1.68915
1.55693
1.4223
1.28854
1.1546
1.01853
0.88857
0.773662
0.681567
0.619994
0.586304
0.574044
0.580869
0.603051
0.636263
0.677689
0.720012
0.756037
[truncated: 2,000 more rows]
